# Supplementary material for: Combined Use of Genome-Wide Association Data and Correlation Networks Unravels Key Regulators of Primary Metabolism in Arabidopsis thaliana
Source: PLoS Genet. 2016 Oct 19;12(10):e1006363. doi: 10.1371/journal.pgen.1006363 (PMC5070769; doi:10.1371/journal.pgen.1006363)
Supplement: S1 Dataset — (XLSX) [file pgen.1006363.s001.xlsx]

## Sheet: Sheet1
Dataset S1 Normalized data matrix of 94 primary metabolites in 314 accessions of A. thaliana germplasms.
Taxa	met01	met02	met03	met04	met05	met06	met07	met08	met09	met10	met11	met12	met13	met14	met15	met16	met17	met18	met19	met20	met21	met22	met23	met24	met25	met26	met27	met28	met29	met30	met31	met32	met33	met34	met35	met36	met37	met38	met39	met40	met41	met42	met43	met44	met45	met46	met47	met48	met49
ecotype.6094	0.550406	1.64159	1.45972	1.00883	2.17301	0.483901	-1.00451	1.02704	-1.89593	0.934362	-1.10603	-0.288471	-0.776826	0.283894	-0.597703	2.60979	0.24581	0.827033	-1.3118	1.46373	0.774516	-0.131137	-2.56842	-2.14736	-0.46244	-1.71489	-0.0373385	-0.737091	-0.0260708	0.531509	-0.0697274	0.477866	1.08433	1.46668	1.78496	-1.50612	-1.41908	-0.620215	-0.262581	0.982965	-2.3847	1.09016	-0.457089	1.81334	1.05052	-2.11626	-0.0877893	-0.945452	-0.571867
ecotype.5381	1.99595	-0.708115	-0.329572	1.07648	1.52293	2.08701	-0.622597	2.05041	1.80811	1.34357	0.923401	1.06877	0.520207	1.54236	0.734313	1.54143	2.02378	-0.00985717	0.862326	-0.51832	0.521482	1.06398	-2.37103	-0.10433	0.898952	0.202078	1.43606	1.1665	-0.239712	0.106908	-1.55895	0.884915	1.48728	1.54736	0.582291	-0.00369888	-0.29741	1.15388	-0.790059	0.378073	-2.00269	-0.664133	-0.478888	1.49968	0.192513	-0.546535	1.21372	-0.293109	0.118944
ecotype.362	0.975152	0.4392	-0.263629	0.580321	1.01421	0.872341	0.497203	1.23886	-1.98542	-0.72954	-0.857388	1.04799	0.0036173	0.422945	0.272099	0.0186971	0.974162	-0.620018	-1.07526	-0.376772	-0.576719	0.904754	-2.45188	-1.37764	-0.0914792	-0.436942	0.0027372	0.701558	-0.116217	0.854293	0.205624	0.193431	1.12717	1.32278	-0.705928	-1.33743	-0.798077	-0.344787	-1.02627	-0.498488	-1.57848	-0.114511	-0.601441	0.791665	0.023295	-0.642477	-0.248981	1.18116	-1.02952
ecotype.7147	0.242667	0.965295	1.22441	0.54358	0.83503	-0.0710744	-1.74087	0.673987	-1.89574	1.27498	-0.0397848	-0.490519	-0.952215	0.26141	-0.747753	0.792672	-1.22019	-1.52209	1.14789	0.906577	0.552795	-0.424661	-2.3392	-1.71137	-0.755006	0.41579	-0.41621	-2.21809	0.212226	-1.14869	-0.37586	-1.80375	0.425773	0.995002	1.79997	-1.47156	-1.56833	-0.340246	0.421083	0.201485	-0.591032	0.05948	-0.689998	0.651603	-0.265887	-2.66501	-1.562	-1.21047	-1.35756
ecotype.6899	-0.359348	0.102699	0.757831	-0.112032	0.406902	0.105325	-2.46942	-1.02793	-1.60378	1.01582	-1.28118	-0.660543	-0.815248	-1.10009	0.97047	0.096116	0.309766	0.175704	-0.688614	0.973662	1.2111	-0.697107	-2.37208	-2.76012	-1.05761	1.07919	0.309326	-0.405363	0.694504	-1.40692	-0.263702	-1.96252	0.132336	0.472185	1.17569	-0.933414	-1.0354	0.519899	1.99143	-0.0347215	0.672753	2.47453	0.0709846	0.395435	-0.455113	-0.972253	-0.560676	-2.22744	-0.385871
ecotype.7477	0.796224	-0.0439492	-1.73832	1.06779	-0.517253	1.52596	-0.60584	-0.366672	0.378799	0.901505	-0.00587352	0.823793	0.411442	0.696763	0.382575	0.199757	0.0724852	0.221257	-1.61697	-1.54746	-1.2445	1.12395	-0.933844	-1.63123	1.32873	2.31092	-0.154006	-0.110435	1.37471	0.876525	-1.22388	0.091458	1.22475	-0.0224243	-1.34365	-0.034674	0.717	-1.19316	2.21816	-0.0453655	-0.276219	1.87305	-0.794765	1.13664	1.08548	-0.480099	0.25171	-0.44946	-0.139902
ecotype.6916	-1.26068	-0.625083	-0.244733	-0.170651	0.713773	-1.46578	0.354769	0.307074	-1.20275	-0.121296	0.425496	-0.656644	-1.14475	-1.32505	-0.547853	-0.513602	-0.10516	-0.708846	0.352349	-0.161619	0.109335	-0.90102	-2.65008	-1.23729	-0.106704	-0.180794	-1.7652	-2.83408	-0.0119284	-0.0184071	0.484604	-0.605094	-0.720753	-0.401336	-0.0473393	-2.25236	-2.23309	1.07918	0.839469	-0.260722	0.215665	-0.333035	-0.519282	0.502303	-0.72018	-3.5166	1.51318	-2.32202	1.81854
ecotype.7139	0.280658	-2.53554	0.914441	1.47352	2.03718	0.817694	-0.490443	1.12569	0.0162437	1.29679	0.164966	0.586067	-0.172405	-0.273444	0.567018	-0.941335	0.565486	-0.980155	0.525308	0.888725	0.680008	0.506857	-2.42076	-0.398754	-0.168191	0.24791	0.587977	-0.660344	0.2375	-0.480385	0.241776	-0.68993	0.900613	-0.369324	-0.733596	-1.3629	-1.25627	0.631348	0.734723	2.64135	-1.80763	0.000777709	-0.43244	-0.282298	-1.2281	-0.904141	0.0932882	-0.570519	0.301298
ecotype.7135	0.0588062	-0.723336	0.911188	0.632283	0.399015	-0.363807	0.407913	-1.56555	-0.383896	0.26424	0.196039	-3.24334	1.69104	0.23285	-0.533318	0.280191	-0.33681	-2.03616	0.900873	0.905086	0.339597	-3.02035	-1.61767	-1.54919	0.62389	-1.0507	-0.921665	0.205818	-1.08585	0.489578	1.49814	-0.695412	-3.38464	1.8757	1.26319	-1.7824	-1.04139	3.74401	-0.964937	-0.600266	-0.134571	-0.0474054	2.9853	1.33053	0.918527	-0.188168	0.624645	-0.65298	0.665233
ecotype.7449	0.193325	-1.22744	1.27689	-1.34194	-0.736099	-0.733551	-2.01799	-1.65304	-3.43478	-1.11999	-1.57792	-2.07555	0.892519	-2.10214	0.0112496	-1.52889	-1.81473	-1.71572	1.09172	1.51518	0.194461	-2.25261	-2.31949	-1.94224	-0.651995	-1.52722	-0.570226	1.26658	-1.45178	-0.978032	0.937061	-0.60129	-1.40339	1.028	-0.137636	0.574989	-2.32206	0.122747	-2.619	-0.272039	-2.3445	-3.67055	2.45026	0.0309195	-1.31255	0.295587	0.811951	-0.687871	1.072
ecotype.383	-0.872526	0.672507	-0.548296	-0.694331	1.8913	-0.413514	-1.2751	0.902278	-0.751086	-0.653809	-0.30268	1.43692	-0.293602	0.0270544	-0.439338	-0.458932	0.251723	0.116999	-0.178395	-0.503704	-0.172902	1.08086	-1.90808	-2.02843	1.04659	-1.10732	0.292318	-0.317737	-0.740081	0.413487	-0.431586	0.935764	1.03431	-0.675536	0.594101	-1.69588	-1.15558	0.126689	-0.517842	-1.36852	-2.42301	1.64539	-0.431495	0.801481	-0.341557	-1.53529	1.35218	-0.598166	1.80953
ecotype.6919	0.125944	0.247914	1.12529	0.184723	0.241969	-1.8951	1.31389	-2.25071	0.270878	1.64448	-0.32537	-2.93267	1.92245	0.70031	1.263	0.201718	0.681171	0.49333	1.27379	1.28977	-0.353181	-2.87567	-0.996771	-1.80321	0.950775	-0.541269	0.559463	-0.333261	-0.98843	2.03411	1.98315	1.52665	-3.08308	1.7206	-0.414612	-1.40011	-0.0250074	2.01243	-1.30138	-0.238058	-0.555089	-2.69038	2.67553	1.01217	1.1165	-0.0602747	0.631505	-0.262448	0.607485
ecotype.6709	-0.0250701	0.107531	0.676668	0.844484	-0.348343	0.451488	-1.02484	1.35859	0.696449	1.56032	1.08855	1.01106	-0.880941	-0.881617	0.719346	0.731906	0.175156	-0.998847	0.648325	0.591381	0.607186	1.16971	-0.848757	-0.254799	-0.866481	1.24752	1.42	-0.959518	0.243447	-0.587572	2.54307	1.43015	0.973281	0.0470933	0.252828	-0.725766	-0.923889	0.0564536	0.61989	1.66392	-1.27861	1.18188	0.478046	0.902154	-0.198954	-1.12934	-0.733391	-0.358662	-0.368105
ecotype.5565	-0.273443	0.5106	0.211426	-0.794583	-0.0532325	-0.598447	0.563126	0.899928	-0.16549	-0.450621	-0.434091	1.06096	-0.687047	0.502379	0.20796	0.48989	-0.656719	1.50009	-1.20175	0.125869	-0.362002	1.06796	-0.330472	0.129292	0.188912	-0.184634	-0.835395	-0.334515	-0.129523	1.30617	-0.844704	0.198013	0.595688	-0.618421	-1.05936	-0.98594	-0.739798	-1.26003	-0.212804	-0.244161	0.0553321	1.98445	-0.988921	0.624333	0.454053	-1.0615	-0.658575	1.29962	-1.07732
ecotype.5056	0.683706	0.21673	-1.34377	0.976383	-1.63904	1.3417	0.137672	0.933215	0.992441	0.0161822	0.496784	0.754856	-0.269084	-0.255056	0.775771	-0.213143	0.36088	0.125922	-1.23467	-1.19173	-0.179705	1.36404	0.0150909	0.378781	-0.667699	0.036026	0.588969	0.512958	0.617328	0.368264	-0.392003	-0.635674	0.374904	-0.0179913	-0.894953	-0.217127	0.468942	-1.39164	-0.273855	0.359182	0.188312	-0.0547437	-0.359209	0.40236	0.460304	-0.567009	-0.867736	1.14531	-1.44791
ecotype.8389	-0.558792	0.0508432	-0.336595	0.385208	-1.00049	0.140415	1.04374	0.0620767	0.0725321	-0.0185965	0.125884	0.113627	-0.378601	0.622802	-0.0578574	0.183785	0.0196588	-0.35625	0.656816	-0.434851	0.194072	0.0639753	-0.314599	-0.446179	0.814297	0.325624	-1.30082	-1.47411	0.0263175	-0.80245	0.0818547	0.47368	-0.0200564	-0.501654	-1.25166	-2.11295	-0.341528	-0.860822	-0.21315	0.588131	-0.922114	0.0692181	-0.812631	0.981256	1.14467	-1.52037	1.02859	0.464768	1.02591
ecotype.6910	-0.882073	0.236486	0.744978	-0.190466	1.80059	-0.734812	-0.581967	-0.310447	-0.204388	1.24987	-0.397901	0.0463286	-0.890451	0.00901087	0.176344	-0.270615	-0.438327	0.513755	1.72824	1.09584	1.71849	-0.076354	-0.860857	-1.66843	-0.741256	-2.06359	0.235191	-0.712062	0.32665	-0.299773	-0.316333	-1.05794	0.322659	0.499043	1.03151	-1.56369	-0.935773	-0.545379	0.89269	0.496963	-0.296306	0.174761	-0.0240756	0.185809	0.163519	-1.56163	-1.39722	-0.284876	-1.19059
ecotype.7296	-0.0863548	-1.76055	-1.63725	-0.0273349	-1.97588	0.580395	0.0366349	0.418789	0.497467	0.663788	0.583461	0.54781	-0.514916	-0.434159	1.35632	-0.783654	0.0698211	-2.63647	-0.803069	-1.47285	-1.27949	0.673233	-0.295029	-0.587455	-1.70708	1.12059	-0.0824256	0.208124	0.803132	-1.27033	0.532676	-0.775135	0.488158	-0.0638377	-0.892939	-1.05464	-0.10901	0.0712955	1.00297	0.6422	-0.0864628	-0.524049	-0.41609	0.223347	0.556075	-0.196505	-0.558485	-0.0579132	-0.770852
ecotype.8271	-0.748898	-0.590898	0.131747	-0.216154	-0.884863	-0.483564	2.21936	1.28453	1.43844	0.468508	0.297264	-0.578494	-0.0778915	0.418388	-1.02813	1.72514	0.885222	1.40803	0.41182	0.0892352	0.091029	-0.479469	-0.0506661	0.868684	0.702411	-0.367027	0.280191	-0.493527	-0.736483	0.725541	0.254553	-0.304456	-0.296712	-1.13272	1.11265	-1.31744	0.112509	-0.0597976	-0.491063	1.6649	0.43126	1.70283	-0.660624	1.69364	0.92896	-1.47637	0.293676	-0.271224	0.550263
ecotype.8796	0.0512252	0.115694	0.320765	-0.216315	0.240366	0.0936534	-0.262603	-0.847785	-0.323407	-0.941934	-0.154005	0.501892	-0.139538	0.490324	-0.0235007	0.388647	0.191654	0.711229	-0.946289	0.187142	0.398361	0.870124	0.193776	-1.10514	0.926636	1.4888	0.159548	-0.686689	1.51962	0.116567	-0.176444	0.399669	0.182886	-0.476354	-1.10712	-1.20486	-0.168405	-0.657124	1.64599	-0.781647	-0.501877	0.904183	-0.361219	0.192142	0.386328	-0.690429	-0.513807	0.74252	0.107483
ecotype.81	-0.591015	-0.381714	-1.32831	-0.860324	-0.348059	0.538798	0.440722	-0.627098	0.132689	-1.60134	-0.306254	1.49958	-0.108382	1.173	-0.281929	-0.185173	1.46151	-0.0188724	-0.552615	-1.27156	-1.83185	1.50633	-0.0619925	-0.152273	1.70156	0.627233	-0.415119	-0.651903	0.603444	-0.767579	0.246428	0.550793	0.931818	0.0623854	-1.0742	-1.51169	0.251669	-0.649275	0.407205	-0.980631	-0.246933	1.46173	-0.389227	0.111428	-0.324801	-1.27037	2.28595	0.713352	2.50599
ecotype.6992	-2.38312	-0.870853	-0.793304	-1.99634	-0.805437	-1.63277	0.0506033	-1.71927	-1.23869	-2.89343	-0.500081	0.16463	-1.23708	1.07722	-2.90734	0.253495	0.348469	0.487047	0.950317	-0.696788	-2.47549	0.078366	-0.22688	-2.03602	5.03463	-1.46402	-3.13839	-3.40407	-2.09082	-0.531474	1.2937	5.37274	-0.309222	-1.78206	-1.53185	-3.2858	-1.23107	-0.697486	0.186059	-2.71475	-1.38873	1.43277	-0.284061	0.227684	0.0827295	-3.29042	7.00579	0.682042	6.52256
ecotype.7011	0.279785	0.753875	0.989323	0.429819	0.288615	0.981905	-1.01281	0.470567	-1.56128	2.07701	-0.561304	0.551354	0.0661686	0.328072	1.60979	-0.303334	-0.46282	-1.24076	-0.484505	1.01893	1.2152	0.525313	-0.272605	-2.18151	0.657291	0.313658	1.29776	0.228959	0.158699	-0.240286	-0.241065	-1.13229	0.868594	0.422775	0.725351	-0.562565	0.620053	0.229354	0.430653	0.587759	-1.5136	1.2677	-0.152624	-0.611423	-0.827179	-0.513135	0.266199	-0.341176	-0.0870752
ecotype.8430	-0.031252	1.60013	-0.241913	-0.28213	0.355472	0.332135	-0.461208	0.178311	-0.690801	-0.284397	-1.66173	0.250308	-0.0967006	1.11158	0.760025	-0.857563	1.30407	0.655949	-0.772351	-0.391264	-0.732677	0.367999	-0.234391	-2.27062	1.38451	-1.5243	0.898051	-1.0847	0.998008	0.201872	-0.694601	0.48987	-0.0943005	-0.776913	-0.495909	-1.05415	0.290509	-0.530893	0.6009	0.679203	-0.944014	0.548846	-0.904487	-0.243061	0.326746	-1.23808	1.35784	-0.179899	0.853413
ecotype.1	0.849387	0.661354	-1.44936	0.15878	0.166832	1.36228	0.538009	-0.30829	0.514488	-1.1656	0.684178	1.55646	0.845134	0.77383	1.50629	0.656795	0.410015	1.17651	-1.75091	-1.35478	-1.24253	1.64053	0.686262	0.672004	1.70533	1.8099	0.887478	-0.00568214	2.20615	0.204995	-0.59692	-0.577095	1.1281	0.237492	-1.04086	1.36925	0.031132	-0.699028	1.89031	0.611395	-0.720305	0.0559667	-0.622112	0.273127	0.213232	-0.316214	0.637371	-1.19149	-0.154327
ecotype.7100	1.30423	-1.06676	1.77321	1.17332	-0.260657	0.0456782	0.958024	-0.768001	1.13127	1.8473	0.696179	-2.05912	2.41788	0.0214066	3.22417	-1.38035	2.19812	0.794606	1.5881	1.48956	-1.09048	-1.53618	0.85681	-1.39992	0.540546	2.17834	1.35967	0.0372946	-0.949118	1.29502	2.06097	0.66002	-2.90557	2.21167	-0.729781	1.50308	2.22983	2.73282	-0.914251	1.52331	1.05128	-0.0914237	3.42116	-1.03438	-0.25799	0.320558	0.5992	1.23629	0.353195
ecotype.223	0.464533	-1.03974	1.01413	0.367816	-1.18442	-0.22009	0.29047	-0.999198	0.471965	-0.018795	0.399067	-2.23626	2.59873	1.71511	1.80957	0.120994	0.885803	-0.586224	0.985302	0.778181	-1.17745	-2.02339	0.670271	-1.59944	1.63829	1.16256	-0.535142	0.365913	-1.50675	1.32737	2.7779	0.935029	-3.06561	1.6084	-0.819188	-0.154678	1.65035	1.68063	-1.79827	1.52706	0.533308	-0.540462	3.1564	-0.105062	0.788702	0.342288	1.22372	0.720982	0.819738
ecotype.7479	-0.192315	0.640814	1.30041	0.149142	0.744231	-1.78433	-0.554999	-2.07119	-0.492088	0.488247	-0.0422744	-2.80953	1.59972	0.308418	-0.461233	1.00314	-0.546091	0.206507	1.65773	2.01859	1.14319	-2.93174	-0.205933	-0.444042	0.0510339	-1.15827	0.742649	0.307138	-1.43506	0.674733	2.49468	0.43206	-2.30529	1.68675	0.15092	-1.20709	-1.38343	2.95011	-1.02452	1.23606	1.5592	0.114355	2.82488	0.798129	0.0317471	-0.0744121	-0.172191	0.592347	0.0134151
ecotype.6074	-0.877603	0.770189	-2.13476	-0.90979	-1.21339	0.380935	1.76337	0.23384	0.0414569	-0.775	0.127325	0.715423	-0.336762	1.36172	-0.0367157	-0.295472	0.287307	0.982225	-1.72791	-1.84912	-1.04852	0.984531	0.305386	-0.561026	1.78442	0.584776	-1.44829	-1.83822	0.410505	1.291	-1.27302	-0.545396	0.675711	0.311113	-1.19253	-1.33884	0.521415	-1.39918	0.0604155	-0.838396	-0.521606	-0.300042	-0.243189	-0.36348	-0.572377	-1.9665	0.564993	1.73949	0.793845
ecotype.7035	0.127897	1.19516	0.467311	-0.567858	0.0397047	1.07451	0.588702	0.598802	-0.694649	0.632842	-1.25761	0.821994	0.0276145	0.755116	0.293822	-0.157727	1.03605	0.757629	0.0185856	0.304513	-0.0716321	1.29425	0.813191	-2.37129	1.01121	1.01899	0.32849	-0.741651	0.601397	0.0278742	-0.852756	0.883648	0.274754	-0.0835684	-0.0837945	-0.30359	1.21189	-0.216097	0.63886	0.715071	1.66735	0.653299	-0.529804	-0.847896	-0.411507	-0.700536	1.34521	0.61012	0.647415
ecotype.6318	-0.392922	-1.61859	-1.46359	0.563263	-0.43394	0.0196027	1.06589	0.72075	0.685078	-1.82421	0.686406	-0.098814	-0.15449	0.371886	0.0387675	-0.584196	0.603234	-0.277398	0.712951	-1.38402	-2.31319	0.016703	-0.0278009	0.558256	2.73759	-0.531134	-1.9251	-2.11271	-1.07818	-0.137305	0.939318	2.49207	-0.294872	-2.03652	-0.931485	-1.07317	0.0682938	0.241813	-0.643975	-0.581612	-0.168714	0.117159	-0.50733	-0.980054	-1.15883	-2.07674	4.20287	-0.333024	3.90265
ecotype.8610	0.49487	-0.522793	1.25095	0.427987	0.0811888	-0.0834177	-0.6982	-0.9839	0.603168	0.98473	0.217866	-1.95875	1.61691	1.03748	1.03919	0.332571	0.611184	0.809991	0.712025	1.24034	-0.159673	-1.94914	0.41656	-1.3973	0.32	-1.20785	-0.992667	-0.0559035	0.318515	1.32251	1.8107	7.28164e-05	-2.19688	1.24034	-0.0385599	-1.15752	0.0270241	2.87036	0.698835	0.0665297	0.794789	-0.740349	2.59735	0.250383	-0.0360718	0.367846	0.459242	0.896979	-0.141555
ecotype.321	0.721858	-0.104369	-1.91737	1.33495	-0.477339	1.29015	-0.0260571	0.324235	0.633013	-0.203987	0.133725	1.30368	0.0541009	0.294388	1.44813	-0.902883	1.25512	-0.575585	-0.948129	-1.68518	-0.6997	1.4262	0.445901	-0.292156	0.457517	0.212212	0.183571	0.910673	1.04534	-0.720414	-0.831178	0.497878	0.411468	-0.724516	0.0554569	-0.629313	-0.107746	0.744117	0.624713	-0.47109	-0.46814	-1.30679	-0.0543361	-1.22888	-1.59742	0.371228	0.146068	0.694336	-0.275585
ecotype.7378	-0.646918	0.6686	1.06888	-0.0626325	-0.543527	-0.181545	-0.186047	0.172977	-0.745943	0.815672	0.11244	-0.738568	-0.771099	-0.268749	0.116528	-0.857131	0.198113	0.65319	0.352737	1.66726	1.24961	-0.730548	-0.30059	-0.83326	-0.196506	0.311398	0.859138	-1.0876	0.82508	-1.01449	-0.0943502	0.686291	-1.03197	-0.177153	0.256849	-2.31163	-0.664887	0.0430559	0.680892	0.325184	2.55207	0.235348	-0.210053	-0.258298	-1.45107	-1.75697	0.00281038	-1.03134	0.117921
ecotype.6940	-1.56134	-0.678678	0.0139303	-2.27892	-0.960392	-1.86892	-0.594818	-0.694031	-0.991427	-0.0602925	-1.24422	-0.321542	-1.10226	-0.406773	-1.50352	-0.338412	0.769183	-0.747267	0.522714	-0.00356337	0.0755742	-0.187741	-0.201151	-1.57914	3.00951	-2.11133	-1.28909	-2.27816	-0.160023	-0.778477	0.778152	2.99414	-0.0785964	-1.08353	-0.87087	-2.91446	-1.55778	-0.279447	0.430152	0.277002	-0.828145	1.1821	-0.568446	0.690467	0.160894	-1.92671	5.20875	-1.03536	4.39399
ecotype.7150	0.146831	-0.240531	0.972115	0.686422	2.62392	0.893194	-1.10797	0.29665	-0.75127	1.25599	-0.0389876	-0.00675918	0.0453853	0.126154	1.64528	0.0684243	0.36318	-0.419596	0.532966	0.902196	0.978148	-0.0588025	-0.123128	-1.60256	-0.195861	-0.941673	0.0814726	0.392693	1.43563	-0.266502	1.48442	-0.754448	0.0166709	0.534789	0.750453	-0.797649	-0.864958	0.592779	1.92994	1.58325	0.951961	1.36429	-0.2102	-0.52522	-1.38324	-0.184785	0.109461	-0.140415	-0.274292
ecotype.7390	1.37646	-0.295874	-0.390811	0.317226	-0.419369	1.80943	1.60571	-0.855538	0.406124	-0.53223	-0.546189	0.486839	0.736948	0.643769	0.558492	-0.667495	1.83929	2.19671	-0.715625	-0.550943	-1.3363	1.15472	1.08919	-0.999775	0.486554	1.3311	0.65199	0.5125	1.29641	0.910289	0.310223	0.561551	0.353537	-0.549897	-0.797084	0.190761	1.40471	-0.415171	1.19908	0.284755	0.948902	1.65016	-0.434036	-1.10809	-0.371938	-0.118563	0.2095	1.35178	-0.184625
ecotype.6243	0.583846	-1.33827	-1.33586	0.921597	0.188307	0.94422	-0.00792144	1.51428	-0.122603	1.88667	-0.135692	0.778073	0.333764	0.911807	1.71926	-1.06949	0.371156	-2.05395	-0.662952	-1.2426	0.0958158	0.656829	0.0670028	-0.887934	1.12378	0.43418	0.0144664	0.118757	0.08489	-0.156748	0.764587	-1.08512	0.533524	-0.345895	-0.170878	-0.372772	0.0264834	-0.0752332	-0.0275821	-0.13818	-0.900067	-0.907022	-0.413013	-1.13778	-1.74536	-0.61934	0.896909	-0.558833	0.530914
ecotype.6933	0.214265	0.219139	-0.839515	1.47482	-0.308324	1.59487	0.667799	0.094133	1.38703	-0.759879	0.795841	0.516933	0.496687	1.01838	-0.0941222	-0.242329	0.31525	0.886701	-0.396241	-0.915647	-0.620612	0.479335	0.652377	0.517439	0.67747	1.57298	0.686082	0.354696	1.31333	0.0423174	-1.07552	0.00308754	0.584653	-1.23699	-1.504	-0.238917	-0.0628785	0.0217448	1.11436	-0.183765	-0.253231	1.83551	-0.934217	-0.486584	-0.364656	0.0063824	-0.98653	1.05494	-0.428145
ecotype.6019	0.426168	1.75614	0.281728	0.259802	-0.333891	1.40633	0.636545	-1.03602	-0.819582	-0.111037	-1.0629	0.519837	0.0333559	1.2519	-0.284266	-1.35929	0.617058	2.21793	-0.695727	0.0656956	-2.10769	0.639211	0.816943	-2.14691	1.62239	2.20675	0.204921	-0.548124	2.06369	1.64984	-1.08315	0.155048	0.362908	-0.552857	-1.69858	-0.463756	1.25098	-1.82033	1.97396	1.00763	0.694903	1.7903	-0.454056	-1.81429	-0.895113	0.000923951	0.412805	1.50633	0.38325
ecotype.8236	-0.477156	0.628379	0.264259	-0.0120733	0.959135	-0.414548	-0.862866	-0.7897	-0.263531	0.714501	0.234428	-0.0735834	-0.800778	-0.443059	0.0685516	-2.59505	-0.279656	-1.55056	-0.792043	0.137438	0.597137	-0.160587	-0.34329	-0.902487	-0.664316	0.410873	-0.700813	-0.380116	0.702297	-1.0966	-0.491649	-0.654129	-0.287509	-0.593152	-0.368427	-1.41114	-1.41561	-0.279478	1.96502	-0.587859	0.793358	-0.352438	-0.65342	-2.30181	-1.997	-0.432302	-0.66986	-1.74347	-0.464176
ecotype.7520	1.4478	-1.3978	-0.16591	0.92187	0.172567	1.33696	0.163378	0.106452	0.24872	0.813663	-0.601254	-0.278536	0.666495	-0.789945	0.556738	-1.71998	-0.811324	0.298546	0.243652	-0.378966	0.605574	0.388593	1.32927	-0.91866	-0.302345	1.64963	0.392669	0.240049	1.23589	1.45419	0.415133	0.820059	-0.402671	-0.78041	-0.12552	0.185016	1.41181	-1.12516	0.713851	0.916274	0.741163	0.642616	-0.63131	-2.17119	-0.579144	0.142425	-0.502044	1.49758	-0.552345
ecotype.6907	-0.425193	-0.348168	-0.813499	-0.564419	0.0177312	-1.19013	-0.142374	-0.978753	-0.642179	-0.179633	0.0930602	0.620557	-0.536212	-0.587805	-0.871558	-1.46491	0.764391	-0.826299	-0.981233	-0.886312	-0.138915	0.433774	-0.0501942	0.255886	-0.564823	0.416655	-0.308917	-1.94846	0.895495	-0.458297	-0.69358	-1.52046	0.310626	-1.72282	-0.0876983	-1.13006	-1.22617	-0.79101	1.54319	-1.44099	-0.24731	-0.551326	-0.966606	-1.44576	-1.33867	-2.07703	0.106978	1.21233	-0.299686
ecotype.7291	-1.89811	0.274053	0.433332	-1.26741	1.11776	-2.0932	-1.26712	1.45926	-2.45549	0.436769	-0.198603	-0.618792	-2.20701	-2.26178	-0.90232	-2.40404	-1.42417	0.265199	1.38247	1.82759	1.00897	-1.17189	-1.49764	-1.31336	-2.10461	-2.30284	0.0686555	-1.14676	-2.43986	-0.703169	-0.253942	-0.381851	-0.415973	0.325074	2.05886	-2.29758	-2.50824	-0.0492096	-1.45069	0.159897	3.03998	1.4872	0.121475	-1.46308	-1.80918	-1.77209	-1.54338	-1.97528	-1.5587
ecotype.7507	-0.776793	-0.193399	0.767183	-0.236357	0.73405	-0.769036	-0.554782	0.535736	-0.926924	1.44636	0.416658	0.433386	-1.09774	-1.64273	0.351492	-1.35246	0.501687	-0.0131495	0.163068	0.939034	1.60991	-0.00564292	-1.0016	-0.145767	-1.90112	0.0450069	-0.299055	0.766837	0.819952	0.906547	-0.979417	-0.725695	0.501393	-0.205551	2.12523	-1.53663	-1.72867	0.672425	1.28813	0.0104265	0.45047	0.597426	-1.03347	-1.13218	-1.40822	-0.545665	-0.966077	-1.19147	-1.48097
ecotype.7126	-0.296661	-0.769255	1.09672	-0.278161	-0.0368339	0.318842	0.668198	0.0706678	-0.279072	0.392096	0.10646	0.626975	-0.263553	-0.188548	-1.59864	-0.599721	-0.685979	1.13183	2.60337	1.22098	0.534624	0.756411	0.326584	-0.367552	-0.158418	-0.0817921	0.247263	0.597133	-0.317915	0.886103	-0.383316	0.127986	0.620023	-0.235761	-0.578357	-1.0701	-0.407185	-0.00647128	-0.00217828	1.7324	-0.656528	0.200979	-0.527324	-1.26473	-0.786178	0.133665	-0.486942	-0.520463	-0.855958
ecotype.5832	-0.152496	0.900112	-0.611616	0.212585	-0.395111	0.442672	0.297551	0.669186	0.545243	0.211105	0.547813	-0.372542	-1.10285	-1.24589	-0.27476	-0.0390828	0.59277	-1.18376	-1.26467	-0.692088	-0.505791	-0.104266	1.02334	0.0448123	-1.35739	1.20128	-1.19946	0.5107	1.01559	-0.444743	-0.091479	-0.192873	-0.869733	0.207421	0.614928	-1.171	0.0584883	-0.358988	0.969153	-0.731022	-0.376116	1.62534	-0.0774952	-0.879463	0.436819	-0.278921	-0.167763	-0.00310322	-0.396659
ecotype.6202	-0.0886677	1.77141	1.15145	0.192355	1.31322	-0.345109	0.00273801	1.33775	0.286308	0.608174	0.68138	0.340856	-0.846934	0.107452	0.775739	1.70931	0.0552664	-0.314481	-0.810105	0.979536	0.92608	0.0152499	-2.60355	0.475547	0.178112	-0.545543	1.86112	-1.09525	-0.890291	-0.444222	0.201552	-0.574357	2.08527	1.16709	0.905577	0.0839187	-0.510665	0.527231	-0.789765	1.23139	-1.62775	0.0143755	-0.87033	1.937	1.13665	-2.21336	0.359022	-0.195462	-0.673496
ecotype.7496	1.38183	0.887367	-0.238628	0.144594	-0.728372	1.4414	-0.327078	0.522673	0.3509	-0.793029	0.177228	1.30558	0.337876	1.47699	0.482535	1.15581	-0.141729	0.256747	0.589992	-0.433675	-1.30441	1.22325	-1.41291	-0.198432	1.26904	-0.0316348	1.41347	-0.247064	-0.335279	0.96102	-0.19824	0.568125	1.78525	1.39361	-1.22311	1.49267	0.614597	-0.0555992	-0.495277	1.15796	-1.07619	0.816157	-0.302821	1.26207	0.922898	-0.96305	0.238069	0.453157	0.401097
ecotype.7002	-0.916392	1.25452	-0.953225	-2.12349	-1.52129	-0.856063	-1.44648	-0.55847	-2.32151	0.454088	-0.992303	-0.55447	-1.27425	-1.17648	-1.02701	-0.446039	0.367083	-0.363376	-1.49679	-0.926929	-0.289107	-0.382173	-2.01971	-3.07183	-0.77358	0.994949	-1.13196	-2.9959	1.22856	-1.16936	-1.89582	-1.06701	-0.142675	-1.06287	0.0738041	-0.823163	-0.101663	-0.995287	0.936444	-1.49359	1.64447	-0.602929	-1.18097	0.435524	0.56962	-2.15008	-0.674556	-1.24329	-0.975881
ecotype.7064	-0.329932	-0.979512	-0.567064	-1.93049	-0.0626161	-0.917755	-1.81539	0.209141	-1.77209	-0.352454	-0.321647	1.00424	-1.17675	0.0533265	-1.32804	0.280268	-0.85603	-0.486035	-0.213619	-0.431081	-0.420511	0.616636	-1.65219	-1.44159	-0.581679	-0.151257	-0.17827	-1.51404	-0.496257	-0.663563	-0.516186	0.111428	1.05809	-0.0327872	-0.783702	0.388237	-0.673861	-0.913923	-0.351606	-1.75539	-1.82403	0.215302	-0.922566	0.831744	0.69534	-1.3749	-0.747397	0.751698	-1.11399
ecotype.6904	-1.77929	0.639447	0.334633	-1.73668	2.38618	-2.82343	-2.63803	0.739074	-2.36526	-0.277624	-0.378221	-0.216537	-2.44893	-1.48008	-1.13423	0.392121	-0.657246	-0.0495957	-0.750356	0.641597	0.681181	-0.717246	-2.49002	-0.443631	-2.17149	-1.6849	-1.55384	-2.00444	-1.31131	-1.06659	-1.02324	-2.05529	0.448816	1.38807	1.62898	-1.64643	-1.71476	-0.474007	-1.18685	-1.58134	2.04863	0.482305	-0.51494	0.597793	-0.516037	-2.70999	-1.39327	-2.56919	-1.47871
ecotype.7255	1.42386	-0.418791	0.260725	-1.24347	-1.66585	1.05321	-0.401125	0.38322	-1.42723	1.06229	-0.229718	-0.560664	0.0440691	0.967517	0.282354	0.46353	-0.183241	-0.748481	-0.0136353	0.0594778	-0.925395	-0.23683	-0.919115	-1.44457	-0.0608374	1.27479	0.0589287	-0.477469	0.140799	-0.235808	0.336861	1.08433	-0.485886	-0.262382	-0.758578	1.34282	2.20112	-0.471856	-0.562806	0.846079	-1.07267	2.68122	-0.915021	1.26134	1.37952	-0.404479	-0.468319	0.573336	-0.712262
ecotype.7521	-1.03044	-0.0391619	0.6905	-1.16588	0.08549	-1.82964	-0.804707	-1.51026	-1.74127	0.20287	-0.276291	-0.492653	-1.60674	-0.351789	-1.29019	-0.533986	-1.11061	-0.482058	0.127443	0.754204	0.842692	-0.752316	-2.32642	-1.63132	-1.56427	0.465561	-1.13067	-1.18463	1.06399	-0.585655	-0.347832	-1.84543	0.0812157	0.458011	1.18861	-1.18261	-1.47616	-0.823373	1.91327	-1.19592	-1.22499	0.175811	-1.16156	-0.03416	-0.148987	-1.3104	-1.36696	-0.960117	-1.75267
ecotype.166	0.304196	-1.1348	-2.69325	-0.580718	-1.67115	-0.750825	-1.39938	-1.33779	-0.438661	-1.00659	0.162201	-0.536014	-0.679766	-0.231319	-0.543429	-0.190197	-0.924576	-3.06433	-1.98198	-2.40695	-1.21019	-0.457072	-1.2498	-0.942013	-0.826697	1.57655	-0.321724	-0.192449	1.5658	-1.35888	-0.754443	-1.27592	-0.251831	0.138285	-1.20042	0.003426	-0.40488	-1.2847	1.65183	-1.48715	-2.26137	-0.553267	-0.753267	0.605417	0.898133	-0.0468067	-0.295404	-2.30606	-0.388119
ecotype.7504	-0.362022	0.801453	0.345037	-0.0993686	-0.361757	-1.01259	-0.389126	-1.22918	0.69974	-0.847355	0.202616	-1.74139	0.256375	1.56086	-0.703527	1.28501	1.15066	0.262841	0.189446	0.25801	-0.460271	-1.68674	-1.11123	0.25128	0.646465	0.534995	0.0805956	-1.9545	-1.9077	1.08065	1.22074	1.78226	-1.25943	1.32548	-1.23749	-0.426339	-1.10916	0.486704	-1.4696	-0.914689	0.460252	-2.41665	1.37286	1.20714	1.52923	-1.83824	0.607566	-0.627985	0.825228
ecotype.7438	0.766524	0.0539389	-0.92731	-0.287254	-1.50321	0.34481	0.741143	-0.167757	-0.107221	-0.798166	-0.705615	-0.200554	-0.103929	0.650297	-1.33758	0.130935	1.1461	-0.147591	-0.983928	-1.00679	-1.3199	0.259349	-0.499585	-0.545842	-1.09518	0.751703	8.85943	-0.460903	0.503914	-0.31468	0.508802	-0.0530379	0.305183	0.709442	0.483585	0.239563	0.632665	-0.360698	-0.031802	-2.65161	-0.633104	-0.365677	-0.567712	1.43308	1.84657	-0.437064	0.228934	0.736888	1.00149
ecotype.7424	1.05625	-1.39496	0.731172	1.17694	-0.820953	-1.64619	-0.458553	-1.85637	1.57578	0.0651001	1.12323	-2.69413	1.88889	1.52305	0.664216	1.33014	-0.0690779	-1.27512	1.34489	0.609458	-0.0746398	-2.96988	-1.05862	0.535845	0.455345	-0.978819	-1.21285	1.44774	-1.79466	0.878248	2.42178	0.393572	-2.3908	1.86792	-0.256303	0.53365	-0.151899	1.72166	-1.4345	-0.447257	-1.26863	-2.21365	2.53892	1.1604	1.05591	0.751666	0.899202	0.490452	0.596379
ecotype.5805	0.984532	0.826927	-0.0347635	1.43781	0.12106	1.41223	0.707326	1.67124	0.822336	-0.39056	1.11347	1.65447	0.102812	1.26255	0.840764	2.0025	0.446144	1.0365	-0.794987	-0.0664419	-1.3412	1.47152	-0.295399	0.438234	1.34748	-0.281741	1.10966	-0.14983	-0.103584	0.858074	-0.236428	0.970962	1.63951	1.62133	-1.59005	0.969218	0.760955	-1.13415	-0.664417	-0.0347369	-0.848828	1.12181	-0.188657	1.76333	2.08175	-0.828233	0.460756	1.75072	-0.440363
ecotype.7506	-0.897426	-0.288327	0.38856	0.0991046	-1.70833	-0.572769	0.336641	-1.96502	-0.149171	-2.15171	0.500443	-0.334503	-1.43924	0.181289	-2.34864	0.462142	0.41066	-0.528582	1.43364	0.315706	-0.319492	-0.422661	-0.736877	0.0541816	-0.407633	0.29721	-1.03957	-2.61218	-0.538993	-0.201218	-0.946929	-0.544811	0.103633	0.162123	-1.11343	-0.373994	-0.68332	-0.555464	-0.25955	-0.303571	-0.790588	1.29504	-0.98712	0.944596	1.66721	-2.44644	-0.115365	-1.18762	0.678116
ecotype.7143	1.3207	0.766179	1.7683	0.920085	1.12445	1.28689	-0.582089	-0.83705	-0.8907	1.92838	-0.274386	-2.16795	1.60759	0.361144	1.30735	1.08098	-0.305788	-0.831307	0.87911	1.38558	1.30056	-1.89882	-0.106364	-1.65655	0.421551	0.449793	0.767205	-0.890911	-1.09978	0.922528	0.57089	1.24471	-1.88744	2.38518	0.672015	0.987389	0.883785	2.18483	-1.61244	1.51068	-0.835153	-0.0443344	2.36249	0.090547	1.00469	-0.501413	-0.589717	0.358905	0.0449116
ecotype.258	0.0460274	1.41159	1.18666	-0.651669	1.11859	-0.347714	-0.340378	0.436239	-1.0754	0.452771	-1.21844	1.06712	-0.820757	0.319949	0.199015	-0.383254	-0.178327	0.870761	0.728459	1.06344	1.39158	0.690982	-1.01844	-1.72437	-0.428129	-1.32512	-0.284012	-1.13797	0.399165	-0.492168	-1.14145	-0.723067	0.706699	1.13102	-0.104029	-0.795165	-0.321952	-0.160147	0.424679	0.500066	-1.32795	-0.0195529	-0.523684	0.0861476	0.452042	-1.36855	-0.718079	-1.0489	-1.05944
ecotype.8231	-0.0756045	1.42989	0.0122087	-0.761705	1.41921	-0.73791	-1.47497	0.482985	-1.06209	-0.309138	-0.403632	0.161622	0.0814844	0.469756	-0.848868	0.234511	-0.250937	1.84607	-0.136481	0.100221	1.14874	0.0940501	-0.301418	-1.26001	0.20591	-0.223973	-0.129061	-0.343103	0.288228	-0.452271	-0.705598	0.0170141	0.202315	0.822396	0.47972	-0.996714	-0.413431	-1.32839	-0.343926	-0.88634	-0.706576	-0.355569	-1.26117	0.412701	1.1018	-0.954181	-1.09315	0.0609194	-0.376707
ecotype.7372	0.307853	0.136423	-0.94865	-0.547875	-0.945046	0.776564	0.602125	0.509689	0.499438	0.0772566	-0.269514	0.655748	-0.0323648	0.39527	0.763825	-0.527662	0.960275	0.625284	-0.973792	-0.918638	-1.14057	0.831822	0.0660644	-1.29797	0.0666031	1.36727	-1.2067	-0.43439	1.61773	-0.693368	0.623066	0.1407	0.349295	0.728383	-0.230498	-0.152323	1.74333	-0.0464134	0.972934	-0.268717	0.812073	1.97781	-0.293256	0.311179	1.1307	-0.454738	-0.125926	0.470963	-0.360388
ecotype.8239	0.66527	1.35927	0.306379	-0.0154007	0.038495	0.090581	0.183184	0.533522	-1.62492	0.0799869	-0.431748	0.384153	-0.331584	0.448929	0.736272	-0.740285	-0.725084	0.856099	-0.635414	0.287765	0.137707	0.413515	0.052866	-1.26862	-0.0697699	0.704976	0.236923	-0.273862	0.985281	0.279412	-0.372246	-0.204277	0.482396	1.07207	-0.811298	0.15784	0.409709	-0.882943	0.627342	0.865704	-0.0411172	1.74426	-0.542327	-0.217199	0.685491	-0.31105	-1.1171	-0.246083	-0.898582
ecotype.5987	1.22709	-0.289338	-0.09071	1.30317	-0.537245	0.751773	1.31293	0.845402	0.809724	-0.402991	-0.209674	0.261255	0.172849	1.61103	0.922318	0.83405	-0.149916	1.17779	-0.804048	-0.305441	-0.00191233	0.336291	0.760342	0.239864	1.24721	0.294619	0.166521	-0.458602	1.11828	1.08677	-0.144403	0.710638	0.182622	1.00532	-1.33514	1.04532	0.976892	-0.323638	0.0032714	0.210227	0.982664	-0.45222	-0.202464	0.679858	1.61957	-0.52314	-0.084847	0.498818	0.00736346
ecotype.126	0.479339	-0.583553	-0.0590621	0.614658	1.2333	-0.214121	-0.170311	0.226169	-0.196925	-0.0853195	0.489924	0.844186	-0.596095	-0.3496	-0.199531	-0.21695	-1.239	-0.845244	-0.892717	-0.0882556	0.394938	0.34155	-0.336372	1.06974	-1.27542	0.227719	0.2423	-0.526177	0.815669	1.05097	-0.810569	-0.169234	0.37966	0.673883	0.494501	0.112504	-1.53275	-0.495258	0.944553	-0.982721	-0.45149	0.200496	-0.460235	-0.0679385	0.339396	-0.55706	-1.53883	-0.886133	-1.41549
ecotype.6203	-1.1477	-3.88826	-0.861493	-0.976394	-1.32851	-1.97336	-0.28127	-0.130351	0.373634	-1.2511	-0.0279377	-0.32891	-1.81274	-0.0813788	-2.04238	0.418671	-1.79136	-2.2359	1.32345	-0.717534	-0.30731	-0.727248	-0.561816	0.417124	-0.0564824	-0.683557	0.465177	-1.81102	-1.1014	-2.33174	0.293415	0.353315	-0.281543	0.719141	-1.0568	-1.0785	-1.78394	0.142428	-0.626653	-0.599036	1.89577	-1.65264	-0.00805471	0.32207	0.553197	-1.80282	0.619308	-1.33951	1.52795
ecotype.6898	-0.526023	-1.98334	-0.234129	-0.167267	-0.656493	-1.13854	-0.473073	-0.604516	0.422143	-0.725409	0.494189	0.216742	-0.935108	0.516516	-1.21277	0.552522	0.958246	-0.743079	1.50963	-0.211731	-0.0064738	0.00134867	-0.142034	0.0953674	0.548111	0.857907	-1.10394	-0.903444	0.252502	-1.52976	1.0331	1.67178	-0.108989	-0.476705	-1.10128	-0.522798	-0.819182	0.0469949	0.770358	-0.448472	-1.00516	0.805594	-0.331467	0.503435	0.946386	-0.748201	1.64073	-0.559092	2.08566
ecotype.7346	1.00742	0.707724	-1.50784	0.927249	-0.648398	0.249626	-0.0225732	0.564394	-0.0295629	0.191174	0.732354	-0.105055	-0.279999	1.0945	0.697441	-0.636459	1.37544	-0.178798	-1.90507	-1.47142	-1.2288	0.209922	0.386418	0.113002	-0.48966	0.663212	-0.23287	-0.0282122	0.708867	-1.03406	0.434946	-1.37357	-0.45545	-0.962875	0.246722	0.134699	1.12126	-0.436028	-0.188535	-1.2454	0.225919	-0.316624	-0.9777	-0.734584	0.0894249	-0.319097	-0.309631	0.57253	-0.357169
ecotype.8240	-1.66096	-0.567075	0.153841	-1.53259	0.328784	-2.61941	0.226648	0.508486	-1.59879	0.365514	0.182542	-0.870445	-2.53662	-4.51334	-2.8341	-0.33631	-0.49357	0.761246	1.37632	0.212607	1.28581	-1.43554	-1.68931	0.268275	-3.14776	-0.667729	0.478548	-0.550005	-0.645378	-0.672715	-0.220959	-2.12714	-0.330748	2.06507	1.8404	-2.42975	-3.99309	1.20997	1.19316	0.704293	2.32567	-1.5896	-0.644639	0.333584	-0.217692	-1.58343	-0.910527	-2.99223	-0.90955
ecotype.7340	0.554456	-0.19945	0.0552022	-0.326793	-0.837258	0.104592	1.0364	0.9929	-0.363951	0.883008	0.200312	-0.0403343	-0.397371	0.786727	1.01505	-0.185218	1.3344	0.413612	0.448563	0.0593366	0.558196	0.0247934	0.177408	-1.26067	1.0209	1.30516	0.0998676	0.49074	0.840894	0.14818	0.82145	1.27286	-0.114694	-0.921013	-0.879777	0.148641	1.51784	1.21336	0.506098	0.266891	0.691849	-0.0305321	-0.820664	-0.746319	-0.10657	0.00439539	1.43159	0.51678	0.469041
ecotype.1867	0.445335	1.7042	1.40769	0.503611	0.0892916	-0.682044	1.31458	-1.40089	-0.117847	0.86904	0.0508689	-2.369	1.25286	0.678538	0.0792931	1.25655	0.108649	0.367247	1.13976	1.35965	0.667938	-2.46882	0.438564	-0.471761	0.418787	-0.367548	0.689756	0.573151	-2.25844	0.574017	2.29302	1.05355	-1.97733	2.007	0.906045	-0.524707	0.196289	2.03841	-2.06364	1.62232	0.569101	-0.914196	2.56578	1.10162	2.36438	0.425523	0.145829	0.0241288	0.200591
ecotype.8297	0.694999	-0.516829	0.150853	1.09456	1.01071	0.827153	1.21784	0.593396	0.972404	0.25714	0.669417	1.07488	-0.461948	0.653677	0.637697	-0.160634	0.948868	0.322036	-0.531665	0.107805	0.792903	0.954321	0.110224	0.384794	0.190052	1.16926	0.279542	0.758921	0.432896	0.75395	-0.838532	0.694935	0.994106	1.84798	0.973284	0.753173	-0.0749739	0.868088	0.481304	0.994338	-0.702504	-1.12423	-0.0961244	-0.283507	0.447059	0.237334	0.1283	0.800162	-0.114803
ecotype.7337	0.454999	-1.03444	1.30166	-0.973683	-0.0850964	0.0730523	-1.73668	1.14301	-1.13867	0.726113	-0.55708	-0.209746	-0.672904	-0.000485241	-0.275601	-0.324242	-0.585421	-0.002049	0.629158	1.21969	0.592006	-0.031724	0.122794	-1.18945	-0.528666	0.460154	-0.261653	0.255419	-0.345215	-0.597338	0.895743	0.24468	-0.402409	0.636757	0.120382	-0.00634674	0.689865	-0.0152055	-0.758772	0.171689	2.23236	0.699018	0.0266755	-0.799085	0.108172	-0.136155	-0.51176	-1.63706	-0.814505
ecotype.378	0.526506	-0.00301244	-1.3445	-0.928641	-1.04042	0.346591	0.87307	0.526266	-0.275211	-0.691204	-0.0174479	1.22785	-0.449629	0.632508	-0.0557671	-0.664778	1.00105	0.708554	-1.84275	-1.40053	-0.116901	1.19756	0.25942	0.169594	0.0831038	0.375954	0.490312	0.694292	0.72282	0.328825	-0.277261	0.151267	0.710933	-0.555439	0.180594	-0.0153636	0.85596	-0.755976	-0.157021	-1.17701	0.0218966	-0.281413	-0.83563	-0.631736	-0.186379	0.244755	-0.305096	0.509328	-0.155793
ecotype.6046	1.49972	0.598226	1.7774	1.15317	0.77332	0.121755	0.0904873	-1.13009	0.372107	0.659888	0.267862	-1.71531	1.99225	0.910212	1.00449	0.389809	0.648297	0.284572	1.36589	1.41058	0.650396	-1.81333	0.277657	-0.365418	0.879706	0.351676	1.13697	1.16727	-1.35703	0.957364	1.17287	0.722747	-1.67377	1.41492	0.605151	1.0184	0.314221	2.12057	-1.43274	1.19343	0.543737	-0.501469	2.30834	0.331003	0.803171	0.544795	0.449799	0.153302	0.454014
ecotype.8351	0.541401	-2.53456	-2.33168	0.490218	-0.251587	-0.0730712	-0.149802	-0.294124	0.184199	-0.827605	0.548542	0.711329	-0.327431	0.505613	-1.014	-0.0492086	-0.112741	-0.216299	-1.79228	-2.10305	-1.96171	0.557143	0.25343	0.0456527	-0.367785	0.568409	-0.523886	0.599602	0.0289637	-1.32451	-0.496365	-0.328011	0.590012	0.155669	-0.574228	0.125138	0.574125	-0.56666	-0.235337	0.134357	-0.365241	0.0212913	-0.380053	-0.459496	-0.0612869	0.0264735	-0.221632	0.279437	-0.520634
ecotype.94	0.582048	-0.0717517	-0.140038	-0.439504	0.0393114	-0.0283662	0.52012	0.518832	0.441748	-0.532944	-0.310747	0.798438	-0.467593	0.198633	-0.634594	0.428404	0.426176	0.702947	-0.846797	-0.295198	-0.438029	0.589798	0.725702	1.30073	-0.274054	-0.400933	0.1553	0.0535501	-0.130871	0.158629	-1.29038	1.22347	0.429914	0.681286	-0.244279	0.561786	-0.0145642	-1.34224	-0.324461	-1.25726	1.42777	-0.736015	-0.119439	0.40545	1.40141	0.102049	-0.629189	0.524127	-0.914326
ecotype.7482	1.84421	1.06844	2.10043	0.760899	3.6906	1.87512	-1.38263	-1.14587	-0.947576	1.13768	-0.264511	-2.50197	1.96295	0.925898	1.68992	0.404943	0.0308526	0.598928	1.2128	1.88844	0.437475	-2.72847	0.0914713	-0.277765	0.36908	0.117398	1.30752	2.00514	-0.0693517	-0.556576	2.32827	0.514436	-1.72019	2.82614	1.24495	1.44606	-0.674783	3.54303	-1.36979	1.56742	-0.65353	-0.0359766	2.80211	0.219698	0.501915	1.52843	0.510541	-0.857139	0.404405
ecotype.8274	-2.36995	-1.93408	-0.349514	1.02458	-0.812497	0.450692	0.157677	0.224618	0.279167	-1.55803	0.339672	1.11111	-0.18889	0.200569	-2.38906	-0.543417	-0.256044	2.1506	-0.352131	-0.614651	-1.37851	1.04271	0.240366	1.00338	-0.104265	0.406517	0.135478	0.454744	0.258371	2.23715	0.16172	1.25869	1.43023	0.344379	-1.93049	0.248687	0.0937499	-0.690396	-0.387326	0.11516	-0.386892	0.789959	-0.313861	-0.538137	-0.0964956	0.483844	-0.231016	1.26204	-0.253513
ecotype.1859	0.94454	0.67025	0.201965	0.990778	-0.704479	0.748306	2.01211	1.09591	-0.110125	1.36541	-0.0825529	0.483567	-0.389173	0.892544	-0.140773	-0.542069	0.545986	1.54609	-0.329971	0.104172	0.0504512	0.802751	0.878635	-0.241557	-0.300665	0.169558	0.730024	0.580072	-0.99253	1.77857	1.30225	0.714408	0.181259	-0.474743	-0.266077	0.416318	0.619608	0.0307679	-1.19746	1.38785	1.2982	0.553059	-0.0493836	-0.621247	1.07464	0.181277	-0.783346	0.665543	-0.801241
ecotype.7392	0.899426	-0.331377	0.887326	1.09332	0.0523076	1.13503	1.3332	0.178093	0.842213	0.0604715	0.907717	0.304194	-0.307286	1.65916	-1.02292	-0.218363	-0.394212	0.445386	2.8282	0.607066	0.811683	0.299767	0.535101	1.16776	0.770171	0.415197	1.06804	-0.033429	0.856305	0.594379	-0.467236	1.00655	0.531961	0.459781	-0.0256414	0.187264	0.36394	2.91884	0.162349	1.36395	0.198672	0.50419	0.0231074	-0.967008	-0.265694	-0.867336	-0.548097	0.243849	0.201052
ecotype.6005	0.765806	-0.83662	-0.803202	0.63835	-0.827153	0.323288	-0.711467	0.807351	0.576727	-0.222689	-0.25192	0.317045	-0.286713	1.34237	0.795078	-0.607843	-0.343956	-0.772723	-0.649012	-0.963617	-0.434839	0.268625	0.498855	0.370792	0.594196	0.0990727	-0.997952	0.821417	0.699405	-0.913848	0.0368259	0.113862	0.268235	-0.525118	-1.04279	0.0916246	0.932626	0.25979	-0.135703	-0.506066	0.172679	-0.0114013	-0.573453	-0.394462	0.4496	0.302136	-0.444696	0.193153	-0.648526
ecotype.7282	1.46559	-0.154809	0.832276	-1.25223	-0.665368	-0.582442	-0.750179	-1.16867	-0.918348	1.24526	-0.771725	-1.10823	1.79437	1.34018	1.2691	-1.91934	-1.11918	-1.84799	1.29922	0.721378	0.626322	-0.861304	0.140741	-1.58197	1.05676	1.21023	0.594305	-0.0907743	-1.37877	-0.287325	0.83232	-0.299997	-1.45408	0.967056	-0.20818	0.429314	1.20914	1.18736	-1.63412	1.59722	0.0718889	-0.386887	2.1404	-0.720759	0.156886	0.097757	-0.412715	-0.786851	-0.0214533
ecotype.2187	0.191429	0.372652	0.293872	0.0266934	0.0516349	-0.260065	0.516915	-1.67698	-0.998409	0.198837	-0.947972	-0.145545	-0.706461	0.331035	-1.1775	-1.76791	0.572241	1.05141	-0.783222	0.310752	0.0175632	-0.154429	0.762176	-0.942815	-0.015682	1.27343	-0.194169	-0.22501	2.37474	-0.0332411	-0.40103	-0.0881498	-0.302814	0.169953	-0.242275	0.0714378	-0.278357	-0.631908	2.23994	0.266034	-0.214642	-0.784624	-0.762753	-1.26624	0.290811	0.471163	-0.32247	-2.03492	-0.775125
ecotype.7000	1.70913	1.72947	1.05867	0.395044	-0.856393	0.862704	1.42075	-1.1572	-0.482985	1.36652	-0.0257434	-2.04723	2.12984	1.86011	1.12974	0.203051	1.36389	0.758077	1.04751	0.938013	0.374738	-1.93274	1.44552	-1.22447	1.59735	1.59949	0.715307	0.129602	-0.611016	1.94091	1.88709	-0.113777	-2.40232	1.82453	-1.03788	1.0849	1.99245	0.645753	-1.12631	1.98218	0.963508	0.699522	2.43214	-0.94884	0.174653	0.546291	0.843904	0.518224	0.739006
ecotype.7166	0.756577	1.13653	1.50326	0.848527	2.23209	0.251317	-1.7958	0.31872	-0.331785	1.64075	0.247094	0.19052	-0.964979	-1.53406	0.716184	-1.66542	-0.479906	-1.03707	1.36934	1.30855	1.55426	-0.445303	-0.0177069	0.560369	-1.01397	-1.50988	1.1158	1.4794	1.11517	-1.00457	-1.00649	-0.519263	0.171196	1.12214	0.643543	0.684992	-1.20771	0.608039	1.05632	1.48234	0.773014	-0.914357	-0.105611	-1.10543	-0.393332	0.809105	-0.796879	-0.35704	-0.860266
ecotype.8329	1.51947	-0.885181	-0.335285	-0.306364	-0.113287	0.806267	-0.913951	-0.582835	-0.523499	0.410398	0.408293	-0.496114	0.628577	1.07502	0.137439	-0.742157	-0.606479	-0.143196	-0.968761	-0.641227	0.034767	-0.558916	0.594853	0.333031	0.125038	-1.11163	0.303691	0.897013	0.996873	-0.605812	0.931036	0.820929	-0.467165	0.324848	-1.56447	1.29024	-0.380881	-1.07806	0.42265	-1.35921	0.03455	-0.132352	-0.0793382	-0.193202	0.204121	1.03726	-0.000228752	1.2401	-0.121498
ecotype.7102	0.566281	0.270634	-0.0426509	0.7988	-0.161138	0.908624	1.03304	0.791909	-0.0771685	-0.667656	0.0522211	0.346223	-0.40226	-0.0639329	0.395003	-0.0666776	0.21368	-0.552517	0.504804	-0.13344	0.335795	0.150992	0.628732	-0.520914	0.354931	-1.44007	-0.0711296	1.27747	-0.330292	-0.0570086	-0.323858	-0.0291755	0.578107	1.61832	0.02373	0.81936	0.0872012	0.200774	-0.522781	0.339909	1.12905	-0.185005	0.0835112	-0.598896	0.0036945	0.834754	-0.30999	-0.571969	-0.110607
ecotype.6939	-0.759988	0.645811	0.667208	-0.744743	-0.997419	-1.39921	-0.360259	0.878675	-0.540452	0.411958	0.0629533	-1.14487	-1.79982	-0.673924	-1.2925	-1.74235	-0.133249	-1.27647	1.51383	0.547111	0.755547	-1.4378	-0.330434	0.556378	-1.29699	-1.63491	-0.787719	0.313933	-1.14326	-2.6388	0.0102702	-1.23125	-1.18332	1.30884	2.10204	-0.232469	-1.49159	-0.126615	-0.399518	-0.890446	3.08304	0.37363	-0.319126	-0.859458	-0.927677	-0.28674	-1.06746	-1.45544	-1.26111
ecotype.7343	0.738299	-0.0408879	0.214915	0.424604	0.198342	0.559507	0.444853	-0.257743	-0.315968	0.990684	0.337016	-0.764148	-0.44777	-0.363014	-0.0750089	-1.34507	1.81312	0.820272	0.885333	0.109001	0.308886	-0.711734	0.253788	-0.767726	-0.469353	1.48067	-0.15701	1.5354	0.909882	0.102841	-1.12511	-1.54327	-1.23261	0.629642	0.129267	0.66747	-0.268967	0.351892	1.74814	0.614457	-0.212463	1.84931	-0.573205	-1.36154	-1.07595	1.22961	-0.0240761	-0.526099	-0.742932
ecotype.5742	-0.0218345	1.10384	1.16833	-1.40018	0.445898	0.151104	0.509166	1.40759	-1.10985	0.0952122	-1.29728	0.855355	-1.0397	1.00727	0.156692	-0.258242	0.635791	1.60048	0.00385408	1.12278	0.591834	0.846719	0.960208	-1.00298	0.531115	-1.0008	1.62215	0.785845	-1.47955	-0.737436	-0.542108	1.09868	0.718233	1.17394	0.099351	-0.326228	0.744641	-0.69516	-1.85572	1.2833	-0.446809	2.37168	-0.0879492	-0.919932	0.267894	0.530611	-0.265131	-0.0135641	-0.803324
ecotype.5896	-0.108655	0.971253	-2.22473	1.14605	-0.495337	0.718763	2.98853	-0.571267	1.04813	-0.349772	0.879709	0.424028	1.15797	1.69094	0.910928	-1.60306	1.75073	0.223916	-0.377922	-2.09875	-1.01842	0.607426	1.02099	0.819427	2.11501	1.6648	-0.730542	-0.260898	1.00977	2.18052	-0.846246	-0.066857	0.590799	-0.0864454	-0.964336	0.69819	1.42595	-0.434896	0.394556	0.497195	-0.264806	-1.12129	-0.244276	-2.05715	-1.18965	0.168228	1.59126	0.346788	1.65028
ecotype.7411	-0.781883	-2.44023	-0.817921	0.0268798	-0.583557	1.09945	0.226629	0.55817	1.30636	0.262401	0.96793	0.167019	-0.000634931	1.57357	0.599461	-0.72901	0.389462	-1.06954	-0.539961	-0.961073	-1.20882	0.356731	1.23461	0.798566	0.904077	1.05792	-0.423966	0.730599	0.793901	-0.385719	0.244095	-0.173705	0.134614	-0.128708	-1.00115	1.86528	0.711034	0.73468	0.364233	-0.247531	0.180483	0.38883	0.0911396	-1.77138	-0.797514	0.986288	-0.498153	0.360923	0.267053
ecotype.7525	0.225428	-0.511647	0.48726	0.158774	0.604587	-0.382246	0.0839058	1.06361	0.173822	0.236598	0.809618	0.496827	-0.339422	-0.686045	-0.0428309	-0.518391	1.10071	-0.246877	0.694047	0.434014	0.404466	0.350505	0.45538	1.27749	0.732354	-0.478605	0.140511	0.280124	-1.41761	0.773069	-0.427585	0.60885	0.518202	-0.794358	-0.0990188	0.50423	-0.420298	0.4656	-1.02347	-0.623018	0.296055	-0.138203	-0.245436	-1.466	-1.57741	0.0922911	2.36998	0.338855	2.55952
ecotype.7031	-0.18453	1.39632	0.83892	-0.493267	0.449642	-0.272824	-0.0493441	-0.167807	-1.07407	0.944916	-0.855972	-0.283946	-0.820279	1.87566	1.10214	-0.0177237	0.381972	1.39854	0.116006	0.641913	0.4444	-0.797368	0.772999	-0.923501	0.984369	-1.36208	0.0419099	-0.625645	0.777643	-0.328174	0.505103	0.0542039	-0.55094	0.274506	-0.148106	-0.209433	0.58212	0.025387	0.442256	0.879678	-0.249751	1.20952	-0.282764	-0.271919	0.722728	-0.304325	0.645241	0.452183	0.311261
ecotype.6449	1.6675	-0.16102	-0.0206701	1.15595	0.112143	1.53651	1.30385	0.937793	0.322833	-0.271754	0.356962	0.140881	0.653259	0.489867	0.483109	-1.5116	2.3789	0.189983	-0.320368	-0.363311	-0.138761	-0.0408227	0.831792	0.374852	0.415861	0.816159	-0.0345546	1.20272	0.143223	0.465665	0.559704	-0.400431	0.104751	-0.0780723	1.05271	1.31944	1.46456	-0.189256	-0.680217	0.133984	0.0407992	-0.514805	-0.395242	-1.49964	-0.619608	1.50099	0.295547	0.56449	-0.543717
ecotype.7430	2.26874	0.835352	2.28795	0.587292	1.1099	0.421608	0.0755198	-1.54935	0.0667102	1.90484	-0.2521	-2.19497	2.26125	1.13311	1.51974	0.241545	0.668591	2.27355	1.21016	2.07131	2.04272	-2.21218	1.38414	-0.590692	1.37013	0.255131	0.977405	1.43856	-1.35796	0.709911	2.43956	0.784618	-1.96843	2.52142	0.222961	1.80681	0.702643	2.84719	-1.72771	1.44604	0.896857	-0.841494	3.18262	0.568974	2.28164	1.56683	-0.112029	0.468754	0.477279
ecotype.6944	1.66219	-0.298084	-0.951973	0.589167	-0.410711	1.16184	-0.157086	-0.212191	1.60858	-0.840375	0.347653	1.3029	0.575392	2.27906	0.254133	0.223753	1.34446	1.08991	-1.09939	-1.09424	-0.90882	1.23936	1.20994	0.315368	0.805176	1.5442	0.534334	1.09088	1.31088	0.672145	-1.02291	1.25025	0.842647	-1.3676	-0.834519	1.44549	0.981373	-0.0213654	0.814279	-0.0729224	0.401274	-0.897174	-0.331033	0.033705	0.0996626	1.12452	-0.0898208	0.819398	-0.0855282
ecotype.7128	0.617908	-1.73172	1.07206	1.45938	1.6791	-0.0755145	0.703155	-1.55962	0.1402	0.564002	0.663413	-1.19365	0.95061	-0.0955825	-0.0240814	0.267	-1.26561	-1.11978	1.59779	0.884038	0.649751	-1.49526	0.489277	0.522289	-0.513449	-1.30863	0.181791	0.855603	-1.55972	1.09401	1.6765	-0.271477	-1.34267	1.10399	0.508049	-0.473443	-1.40753	2.67041	-1.20049	0.392159	0.110942	-2.09689	1.44145	0.109294	0.223031	0.584545	-0.283934	-0.653848	0.336548
ecotype.2	1.26854	0.581928	-1.71213	-0.664312	0.100316	-0.0270107	-0.531063	0.469912	-0.452953	-0.033165	-0.292204	1.59193	0.226506	0.782791	1.31761	-0.890806	0.65484	0.623209	-1.74711	-1.73414	-0.628229	1.2803	0.52367	-0.420379	0.535257	1.14007	-0.246385	0.44093	0.572552	-0.734504	-1.10632	0.297938	0.942359	0.00724113	-0.675627	1.03775	0.590214	-0.276398	0.140738	-0.218004	1.34454	-0.049956	-0.457817	0.0019934	-0.0145539	0.740371	0.095705	0.134976	-0.593571
ecotype.7178	1.00496	0.95323	0.670815	0.941758	0.554668	0.881205	-1.02891	0.0263899	-0.910785	0.549135	0.0577907	0.348143	-0.0926027	0.177305	0.781972	-1.13705	-0.934656	-1.37019	-0.556511	0.551445	0.807406	-0.0437787	0.43336	-1.18224	-0.0716466	-0.939024	-0.195093	-0.537779	1.15642	0.586973	-0.764468	-0.820899	0.303548	0.199992	0.394579	0.324738	0.396462	-0.934235	0.58107	-0.796136	-0.251706	-0.0438268	-0.518236	-0.311612	0.0784132	-0.916983	-0.468811	0.11928	-0.625958
ecotype.8326	0.335898	0.186426	0.18043	0.292103	1.04687	-0.792719	-1.21426	-1.0717	-1.77588	0.0430454	-0.88205	-0.203355	-0.92097	-0.72171	-0.979761	-0.669999	0.90849	-0.672399	-0.747736	0.151829	1.19523	-0.207343	0.468593	-1.52268	-0.78537	1.14657	-0.332605	0.0794266	1.81798	-1.34256	-0.781024	-2.57014	-0.389081	0.130828	1.11223	-0.107202	-0.859162	0.27423	2.34211	-0.138064	-0.616244	0.421934	-0.612101	-0.763123	-0.360201	0.306854	-0.207513	-1.39198	-1.12131
ecotype.7275	2.4569	-1.37055	0.941315	-1.12506	1.46232	0.74712	-1.8125	-2.43205	-2.46834	0.12093	-1.46838	-0.998856	1.98988	0.574573	0.336552	-2.08352	-1.02889	-1.56651	0.830289	0.691821	0.319907	-1.38962	0.180738	-1.1125	1.00525	-0.0566069	0.223046	1.2883	-0.754768	-0.56705	0.584184	-0.504079	-1.04267	1.17021	1.00189	1.50194	-0.61556	1.7538	-2.22272	-0.601908	-0.887827	-1.36948	1.17991	-0.824917	0.0462444	0.921949	0.533166	-0.53682	0.539355
ecotype.8215	0.508422	0.542572	-1.5604	0.998831	-0.691931	0.792103	0.836779	-1.47359	-0.0155335	-1.07046	0.36543	0.580601	-0.532012	1.18613	-0.815868	-0.387027	1.67812	0.415739	-0.454365	-1.57192	-0.893396	0.40648	0.943983	-0.259859	0.699893	1.23197	-0.124484	0.338397	1.15283	0.0223225	-0.977002	-0.573537	-0.134326	-0.0491818	-0.890198	-0.0787622	0.0175055	-0.639116	0.956856	-0.716155	-0.0619844	-0.121678	-0.091055	-0.647877	0.0497382	-0.578723	0.966042	-0.233328	0.946767
ecotype.8387	0.466473	-0.514252	-1.44492	0.0031191	-0.846251	0.0759578	1.76745	-0.749281	0.0494217	0.47057	0.0656125	0.308265	0.0537438	1.10622	0.184136	-1.38402	1.41868	-0.0928999	-0.843825	-1.44729	-0.00913361	0.208167	0.243421	-0.387683	0.0598581	1.20808	-0.8832	-0.906371	0.464949	-0.528161	0.917453	-0.254161	0.233751	-0.586185	-0.490382	-0.740816	0.547209	-0.0657631	0.0252625	-1.06746	0.0261545	-1.15849	-0.477741	-0.136671	0.256212	-0.21597	-0.159841	0.741496	-0.164562
ecotype.5160	-0.949845	-0.974552	-1.56537	-1.75466	-1.88905	0.167835	0.942634	-0.483891	-0.863412	-1.80592	-0.144902	0.484107	-0.298854	0.798518	-0.375581	-2.34164	1.0917	0.726566	-1.09508	-1.58202	-1.18085	0.92006	0.551062	-1.01898	1.02072	-0.398842	0.0149143	-0.441599	0.0369824	-0.85019	-0.449425	-0.17182	0.169078	-1.19236	-1.27152	0.0174378	0.854155	-0.701951	-0.807899	-1.02796	-0.688083	0.229474	0.137971	-0.548275	0.305983	0.0100735	0.401902	0.303467	0.39942
ecotype.7373	-0.612319	0.553395	0.839236	-0.579248	2.10777	-1.20163	-2.65466	0.856021	-3.55022	0.921257	-0.895783	0.215793	-2.02361	-0.966824	0.0250705	-1.1376	-2.57337	-1.14704	1.988	1.48364	2.0047	-0.188815	-0.559085	-1.22871	-1.74802	-0.827128	1.21588	-0.571263	-0.671371	-2.31481	-0.848375	-2.60975	0.42033	1.73803	0.958748	-1.8973	-2.26665	-0.401392	0.0605846	-0.176166	-1.82225	0.643453	0.279667	-0.576231	-0.793848	-0.524209	-1.86261	-2.11532	-1.73543
ecotype.7151	0.214872	0.386007	1.27592	-0.060736	2.14574	-0.252861	-1.04226	-0.95525	-0.993019	-0.147389	-0.786696	-2.70101	1.02388	0.307975	0.111642	-0.957294	-0.941262	0.0597481	1.4794	1.63786	0.47683	-2.8476	-0.121993	-1.24088	-0.345543	-1.13621	0.0826382	0.942265	1.62094	0.297458	2.17825	-0.794775	-2.6203	1.18419	1.04821	-0.768831	-0.731616	2.40035	1.61164	1.60719	-0.721794	0.283273	1.9827	-0.76577	-0.69112	0.812049	-1.34177	-1.82245	-1.16698
ecotype.8241	0.322071	1.26735	0.449949	-0.643923	-0.692798	0.38573	0.8669	-1.18971	-1.47148	0.439928	-0.992756	0.381388	-0.839704	0.363687	-0.0197531	-0.128376	0.829362	0.884349	-0.3494	0.378043	0.0473876	0.293801	0.931236	-1.98918	0.573755	1.40005	0.238934	0.332706	1.13315	0.728837	-1.27809	0.506529	0.338651	0.89117	-0.829545	-0.417408	0.792653	-0.96361	1.33656	0.447653	0.932731	0.876019	-0.0968118	-0.55114	0.0910635	0.647206	-0.511204	0.536369	-0.495959
ecotype.6926	1.29106	-1.1411	0.171555	-0.900539	0.719728	0.518013	-0.738396	-0.325618	-1.20105	-1.17251	-0.266231	1.18674	0.340631	1.09875	-0.175087	-0.937026	0.0172919	-0.446393	-0.832506	0.0351305	0.276327	0.921448	0.754443	0.318669	0.322408	0.833008	0.713872	0.742885	-0.167361	-0.89731	0.831492	-0.277793	-0.230116	-0.765281	0.0341052	0.468381	0.556279	-0.557956	-0.78098	1.13822	-0.433384	-0.0587755	-0.0743136	-0.00268647	0.414268	0.309305	-0.137736	0.3304	-0.600391
ecotype.7394	1.68888	-1.71501	-1.52379	-0.404551	0.144706	0.556606	0.244624	0.0470966	-0.447332	-0.414847	-0.801687	-0.566676	0.357545	2.02127	0.552609	-0.411536	-1.35029	0.101221	-1.14586	-1.55753	-1.12765	-0.550147	1.32689	0.109455	1.82424	0.645114	-0.963713	0.939001	-0.0510054	0.650953	-0.621548	-0.519183	-0.895439	-1.23697	-0.965195	0.687333	0.755064	0.0313722	-0.249111	0.0875888	0.14437	-0.724876	0.0127591	-0.403565	0.035587	0.657796	0.764848	0.133329	0.719372
ecotype.6994	0.984236	0.863511	0.276071	-0.1313	0.13682	0.838701	1.69317	0.772927	-1.43912	-0.153418	-0.611716	1.42384	0.284722	0.421598	0.300919	-0.30605	0.850677	1.85548	0.115515	0.185259	-0.507079	1.09193	1.09251	-0.477347	0.826218	1.01979	0.688419	-0.028605	1.05833	1.18897	-0.455356	-0.829867	0.824531	-0.716517	0.672922	-0.0807797	0.645073	-0.0955057	0.304126	1.09814	0.5432	0.74056	-0.177784	-0.149074	0.105032	-0.239626	-0.401472	0.368729	-0.575238
ecotype.6936	0.683851	0.093491	-0.469338	0.297135	-0.00996926	0.215835	1.22173	0.223104	-0.999137	-0.433996	-1.04716	-0.12192	-0.354044	1.20369	-0.0494735	-0.787305	0.0132378	0.137307	-1.16981	-0.760732	-0.445034	-0.206653	1.16995	0.162462	-0.159831	-0.11295	-0.416047	-0.224828	0.199186	-0.504574	0.810735	-0.112683	-0.15235	0.176082	-1.31565	-0.399179	0.285735	-0.775251	-0.47159	0.076935	-0.518709	-0.0922313	0.0555112	-0.240062	0.680683	-0.103495	-0.694721	0.217898	-0.436391
ecotype.7522	0.848176	-1.74626	1.25796	-0.527708	-0.149374	1.05027	1.28878	1.19461	-0.989599	0.624482	-0.73298	1.14563	0.0262679	-0.189755	-0.610811	-0.923155	-0.0743687	-0.336163	0.186798	0.907366	0.209952	0.85376	0.420805	-0.0228334	-0.171549	0.426786	2.20921	1.31831	-0.289485	1.45101	-0.719538	-2.30638	0.997555	-0.283018	-0.503915	0.704334	0.272441	0.368312	-0.11382	2.53081	0.524241	1.22987	-0.729592	-0.515631	-0.633129	0.756561	-0.562769	0.498275	-0.747071
ecotype.7270	2.14299	-0.228722	0.435618	-0.182179	-0.0910042	2.22549	1.15258	0.44031	-0.131164	-0.600157	-1.04397	0.620496	0.926533	1.67544	1.16375	-1.31492	1.23237	0.838556	0.715324	0.0473005	-1.17297	0.72465	1.16771	-0.424352	1.93519	0.72714	1.23351	1.78085	-0.226105	0.415189	0.83149	1.19674	0.458198	-0.134275	-1.13534	1.15006	2.55339	-0.355941	-0.697755	1.77989	0.577878	0.718695	-0.17269	-0.947013	-0.478506	1.37068	0.736979	1.07119	0.286768
ecotype.4997	1.16363	0.700806	0.148864	-0.422665	-0.988338	0.654108	1.21061	0.0173591	-0.766081	-1.07717	-0.166882	1.50079	0.061042	0.217626	0.325721	0.0891351	-0.687243	0.787634	-0.704305	0.00432813	-0.84609	1.31973	1.15736	0.140133	0.352801	0.848378	1.03322	1.14853	0.282459	1.28188	-0.344383	-0.262849	0.991274	0.0394939	0.967039	0.830738	0.567794	-0.325894	-0.0663357	-0.112755	-0.452662	1.45351	-0.416056	-0.233192	-0.199005	0.388559	-0.50988	0.333693	-0.40765
ecotype.8235	1.8733	0.627842	0.592047	1.57318	2.23326	0.985663	-0.67219	-1.12189	-0.191844	0.287137	-0.125553	0.644373	1.7872	0.773939	-0.251659	-0.483922	-1.14793	-1.65991	0.451274	0.271474	0.0641225	0.375071	0.973901	-1.2619	1.21983	0.13185	-0.327006	2.09235	-0.726011	1.45763	0.393001	-0.965476	1.00312	0.952482	0.477241	0.894711	0.670038	1.25605	-0.775674	0.780452	0.110556	-1.16057	1.84102	-0.485423	-0.552325	1.06435	0.119034	0.0168938	-0.103234
ecotype.6973	0.305679	-0.80939	0.739698	-0.12997	2.34719	-0.127206	0.336796	-0.0343755	-1.40506	-0.0242401	-0.602862	-0.26581	-0.587572	0.331911	-0.166319	-1.41456	-1.31679	0.00945119	0.0916451	0.417945	0.850003	-0.305662	0.469644	-0.782991	-0.140314	0.814996	1.2135	0.153869	1.54977	0.82919	0.846246	-1.4307	-0.274798	-0.750651	1.43916	-0.76077	-0.330851	-0.31837	0.80028	0.214109	-0.302714	0.200724	-0.33721	-0.832163	-0.606769	0.049099	-1.32222	1.28275	-0.941654
ecotype.357	2.14535	0.751179	-1.3816	0.540533	0.277256	1.85977	1.07769	0.590347	1.01308	0.184263	0.0357449	1.40417	1.10256	1.95153	1.55537	-1.2184	2.31044	-0.0848704	-1.33288	-1.35057	-1.72896	1.61421	1.28206	0.152149	1.93015	0.458778	0.208353	1.81881	0.398406	0.778918	0.754415	0.629376	0.909675	-0.573428	-1.33051	1.33994	1.94374	-0.697522	-0.267568	-0.246676	1.0263	-0.838386	-0.183491	-0.302271	-1.32053	1.20025	0.732505	1.88312	-0.113527
ecotype.7306	0.249701	0.830981	-0.183245	0.185503	0.999333	1.07705	0.572943	0.122926	-0.246707	0.330047	0.443729	1.21567	-0.707962	1.47947	0.618591	-0.572052	0.78699	-0.144612	-0.136288	-0.514685	0.699363	0.790953	0.612359	-0.173307	0.319605	0.351112	-0.401045	0.961821	0.452901	-1.08093	-0.117856	-0.775927	0.752475	0.0364836	0.208851	0.653978	-0.2851	1.13156	0.231665	-0.533816	-0.235641	-0.574241	-0.123214	-0.347446	-1.06689	0.546917	0.133879	-0.161376	0.0146487
ecotype.6897	0.688434	-0.306768	-0.422249	-1.47965	-0.478581	0.856813	0.573193	0.332368	-1.3221	-0.313614	-1.29491	1.1348	0.186241	0.779747	0.384899	-0.64107	0.0774728	0.92952	-1.00678	-0.677277	0.254085	1.16035	1.01139	-0.375417	0.196092	0.325123	0.0775101	1.47647	0.553627	-0.201668	0.327216	-0.788048	0.94435	0.217319	0.224142	0.0386122	1.54586	-0.0451403	-0.510745	-0.383518	-0.20179	-0.493114	-0.0672899	-0.620522	-1.22928	1.11703	-0.802105	0.542049	-0.634156
ecotype.392	-4.31724	-0.256218	0.573946	-0.706765	1.197	-1.1438	-1.06679	0.919924	-0.376738	-1.10127	0.86303	0.645657	-1.6511	-1.58921	-2.02204	1.57853	0.00984563	-0.0594456	-0.347005	1.16533	0.86881	0.214581	-0.702044	1.11842	-0.498231	-0.756222	-1.94147	-0.768668	-0.954579	0.622522	-0.240158	0.613167	1.06373	0.649817	0.273452	-1.36954	-1.8308	-0.417178	-0.580076	-1.16867	-2.07824	0.0992904	-0.1056	-0.134166	-1.9308	-0.384536	0.959231	-0.872237	0.950201
ecotype.7201	1.57618	1.30258	1.26974	0.77819	0.314464	0.538707	1.14719	-1.40632	-0.925385	-0.192772	-1.06729	-0.177507	1.83575	1.84607	1.53093	0.0663913	1.09837	1.20837	0.972754	0.910903	0.423278	-0.399871	1.17047	-0.632303	1.06272	-0.390565	0.015455	1.40661	-1.30264	0.50365	1.24023	1.29168	-0.236138	0.115666	0.912414	1.16877	0.736834	1.18256	-1.51591	0.618021	0.367037	-0.581708	1.91619	0.19283	0.117689	0.796411	0.437926	1.06451	0.162129
ecotype.7206	-0.225107	-1.62598	0.922842	-0.135217	0.154379	0.753797	-0.0132473	0.752957	-0.87417	1.56913	0.46476	-0.389207	-0.856264	-0.130003	0.0760685	-1.08031	0.720686	0.725723	-0.285596	0.886008	1.128	-0.556736	0.395297	0.0961352	-0.559608	0.154173	0.210185	0.281832	0.168717	-0.431662	-0.408591	-1.74037	-0.789878	0.00841607	2.16259	-0.352357	-0.261147	1.41421	0.591206	1.26597	1.61917	0.928771	-0.417258	-0.285856	-1.47423	-0.262481	-0.0318084	-0.106739	-0.518937
ecotype.7186	0.545118	0.0643011	-0.326015	-0.732454	-0.465739	1.05636	0.0683671	-0.139661	-1.63669	0.679316	-0.952615	-0.36545	-0.338423	0.507616	1.10933	-1.61422	-0.181656	-0.250088	-0.931319	-0.459433	0.0816911	-0.167052	0.801107	-0.477267	0.182586	1.00611	-0.178749	0.667965	0.616748	-0.243938	-0.756307	-1.75584	-0.462498	-0.0558522	-0.274563	0.429413	1.72681	-0.110222	-0.0525	0.340074	-0.769779	0.392854	0.137773	-1.09961	-1.61986	0.810963	-0.30541	0.465464	0.00241149
ecotype.6914	-0.395458	0.346585	-0.97519	-0.0181112	-0.570376	0.547038	1.45883	-0.112374	-0.212262	-1.8691	0.404989	-0.0572848	-0.476031	0.571756	0.241791	-0.221204	1.23315	-0.40946	-1.0468	-1.15923	-1.41747	-0.387879	1.13685	1.0926	0.183158	0.249098	-1.16805	-0.307898	-0.522557	-0.783514	0.359652	-0.908586	0.363512	-1.59056	-0.562188	0.163626	0.0326717	1.32451	-0.655636	-0.768829	1.88444	-1.30382	0.174575	-0.634599	-0.769773	-0.627259	1.05184	0.835073	1.04809
ecotype.5729	0.754444	0.244925	1.40383	0.293071	2.164	1.17125	-0.914617	1.47312	-1.73836	1.33613	-0.951093	1.39706	-0.610713	-0.99037	-0.510165	-2.31251	-0.995353	-1.44623	1.30596	1.37714	0.955374	1.07295	0.493902	-0.0867822	-0.0324032	0.482666	1.83292	0.83845	0.477658	-0.316313	-1.34375	-1.64654	1.04992	0.110924	1.2251	0.0232774	-0.349711	0.843229	0.0457623	0.761246	-1.29219	-0.778952	-0.0344987	-2.00267	-1.69594	0.62358	-0.351518	-0.505909	-0.856152
ecotype.7026	0.51267	0.0293934	1.5334	0.896795	0.957314	0.614858	0.705238	-1.96886	-0.512146	1.56283	0.131324	-1.78083	1.34123	-0.0685028	1.57267	-1.36489	0.342315	0.127858	2.27792	1.97585	1.49722	-2.1124	0.321647	-1.0166	-0.34248	-0.640727	1.25839	1.57702	-0.676777	1.65647	3.20922	0.0500417	-2.29895	2.26116	1.6694	0.293036	-1.20391	4.41923	-0.247417	1.51978	0.145209	-3.48077	3.27049	-1.0819	-0.540383	1.78978	-0.319138	-0.585628	-0.177189
ecotype.2150	-0.59913	0.520789	0.882567	-1.31105	1.62864	0.0159425	-1.17788	0.265737	-2.30199	0.143025	-0.479137	0.451719	-1.7131	-0.807892	-0.79672	-1.70006	-0.815646	-1.08249	-0.308245	1.25043	1.39996	0.201744	0.107771	0.324965	-0.889366	-0.633217	1.55502	0.54552	0.209207	-0.248478	-1.13051	-2.02274	0.610239	0.934792	2.09219	-0.967012	-1.71153	-0.330345	0.0819825	0.323844	-1.23257	0.0173075	0.411333	-1.56857	-1.28712	0.308406	-1.24277	-1.40811	-1.25508
ecotype.8323	0.534123	-2.23124	-0.965745	-0.122404	-0.339645	1.24177	0.395125	0.333739	-0.824663	-0.255812	-0.244702	0.396262	0.0677777	0.0374523	0.203554	-2.45034	-0.800766	-0.802507	-1.44139	-1.13462	0.0233011	0.579366	0.693124	-0.302634	-0.195593	1.32962	0.106261	0.783571	0.652698	-0.0344577	-0.304076	-0.0828075	-0.194875	-1.47093	-0.392195	1.05262	1.10907	0.12123	0.312772	-0.894046	0.200743	-0.233388	0.0261036	-1.19634	-1.25142	1.05713	-0.322399	0.509444	0.406329
ecotype.6958	0.435962	0.20255	-1.2158	0.758032	0.151255	0.795027	0.153698	-1.23773	0.184212	-0.207046	-0.284064	0.154078	-0.327248	0.999779	1.58742	-0.0747332	-0.133655	-0.0740066	-0.67354	-1.27284	-0.429952	-0.102698	1.63709	-0.170828	0.524505	-2.41797	-0.467468	0.0893752	0.0578816	-1.93567	-0.0141417	0.0351773	-0.102839	-1.1591	-0.446802	0.105108	0.191226	0.352891	-0.203669	0.385526	0.187023	-1.11053	0.0989485	-0.225409	1.17263	0.473153	0.197124	0.335728	0.580529
ecotype.6928	0.0978445	0.170266	-0.00664101	-0.551909	-0.505633	0.11372	-0.432451	-0.734665	-0.425166	0.25816	-0.161966	0.142864	-0.681357	0.00302061	-0.901158	-1.83165	-1.47978	-0.208543	-0.262499	-0.17476	0.3975	0.29839	1.08456	0.0670821	-1.01927	0.921435	0.402685	-0.717985	0.390961	0.83585	-1.27443	-0.872433	0.0412159	-1.59075	-0.0175511	-0.458975	-0.00973766	-1.41012	0.57136	-0.686581	0.000191261	-0.0536534	-1.00682	-2.28644	-1.97105	-0.0764929	-1.88795	0.638645	-1.07689
ecotype.7460	1.25443	-2.48412	0.33136	1.50029	-0.825899	-0.192791	1.76418	-1.08505	-0.199592	-0.178335	0.325686	-0.769878	2.26558	0.153925	0.482175	-2.27018	0.537614	0.231748	0.730511	-0.0807151	-0.471488	-0.601708	1.09906	-0.207909	1.13129	0.201864	-1.16317	0.459941	-1.35438	0.959048	1.60612	-0.42507	-1.25595	-0.967585	-0.724259	1.14147	0.682042	1.98862	-1.51195	-1.04059	0.144188	-2.37611	2.49459	-2.14302	-1.44934	1.05595	0.700518	0.369453	0.74662
ecotype.7158	0.790559	0.901768	0.405687	-0.245762	0.41452	1.31879	0.849498	0.862983	-0.343365	2.58829	-1.02968	-0.0373881	-0.213827	-0.0610203	1.29851	-2.0078	0.829525	-0.303084	0.0254999	0.167114	1.52641	0.103595	1.0352	-0.810547	-0.318933	0.737693	0.398439	0.539499	0.527076	-0.678389	-0.436501	-0.17157	-0.350818	-0.121466	1.29112	0.885187	1.28472	0.105551	0.109513	1.02573	0.187563	0.630983	-0.0171524	-2.14273	-1.51329	1.28509	-0.200902	0.600873	-0.136124
ecotype.7181	0.860956	1.60668	-1.45032	-0.507184	-0.691413	0.864091	0.00341466	-0.421844	-1.0812	-0.838548	-2.14758	0.695677	0.263708	0.998093	-0.273199	-1.1652	0.610993	0.218711	-1.80675	-1.4475	-1.4906	0.88511	1.90058	-1.75966	0.757858	-0.350673	-0.339557	-0.592193	0.873322	0.748209	-0.470009	-1.82414	0.576074	-1.54237	-0.840705	0.272006	1.51537	-1.48714	0.246204	-0.977361	1.11547	0.0872719	-0.530554	-1.00117	0.358918	0.268018	-0.128499	0.652479	-0.378832
ecotype.7071	0.510895	0.184646	0.528604	-0.0863566	-0.133126	1.00719	-0.0415892	0.697777	-1.58094	0.571687	-1.241	0.406613	-0.433906	0.343995	0.119223	-2.33412	-0.301032	0.0276848	-0.0811612	0.179059	0.719689	0.717865	0.885104	-0.992509	-0.43024	0.0590729	0.195046	-0.428945	0.280273	-0.905138	-0.281864	-0.3419	0.210271	-0.918989	0.695157	0.115354	0.20333	0.252201	-0.274902	0.67042	0.48104	0.0122541	-0.583015	-1.77703	-1.19512	0.372245	-0.701829	0.832154	-0.7551
ecotype.6921	0.394864	-0.284642	0.00604631	-0.702529	-0.746859	0.269893	-0.120394	-0.440941	-2.48006	-1.0437	-0.62022	-0.407475	-0.142059	0.488906	-1.44257	0.96056	0.101455	-0.0606525	0.0164984	-0.294337	-0.540213	0.0715237	-1.58633	-1.69618	-0.912132	0.303075	-0.931363	-2.7074	-0.227057	-0.885286	1.31918	-1.95009	0.35559	0.656368	-0.389011	3.63892	-0.0889192	-0.157428	-0.316115	-0.749837	-1.50318	-0.301503	-0.0386362	0.274484	-0.648157	-0.627991	-1.1077	0.959524	-1.10463
ecotype.7008	0.151661	-0.166278	1.36121	0.495229	1.43964	0.0125782	-1.50999	-0.940727	-2.18936	0.299232	-0.702504	-3.76845	1.01883	-1.69858	-0.172944	0.766229	-0.582404	0.396814	1.61772	1.45314	1.28784	-2.97921	-3.65989	0.299891	-0.99338	-1.31214	0.383368	1.90692	-0.657795	-0.879228	1.04605	-1.85053	-1.80164	2.6772	1.17486	1.30669	-3.03384	2.98686	-0.646881	0.410358	2.07357	-0.0509844	2.2239	1.76795	0.19271	2.0484	-0.724168	-1.75216	-0.447988
ecotype.8310	0.685975	-0.212168	1.12844	-0.164469	-0.199492	0.752634	0.107569	0.388055	-1.62247	0.635428	-0.611109	0.303738	-0.304406	-1.01003	1.25133	0.492042	0.103658	0.177293	0.884627	1.07001	1.3142	0.435775	-1.60346	-1.38733	-0.53377	0.418452	1.8252	-0.0522877	0.715158	0.235591	-0.700913	-1.03085	1.3527	0.421021	1.63216	1.09943	-0.124921	1.07472	1.02336	1.06235	-1.28745	0.752544	-0.199305	0.107652	-0.657472	0.753502	-1.20921	-0.461998	-1.07699
ecotype.6729	0.720115	-0.111712	0.898595	0.824906	0.306774	0.956565	-0.429048	0.300963	-1.04708	0.147855	0.269763	0.157839	-0.282432	-0.0160656	0.436557	0.994533	-0.0171366	-0.828823	-0.388859	0.582187	0.485251	0.205266	-2.10292	0.189688	-0.278309	-1.40359	1.0595	0.680185	0.698516	-0.39	-0.506296	0.526064	1.02611	1.17166	0.373436	1.5801	-1.08923	0.701128	0.0488495	0.225294	-1.23019	-0.222607	-0.114199	0.900615	0.262695	1.23852	-0.448833	-0.111164	-0.273989
ecotype.149	-0.071306	0.0716812	-0.249373	-0.0651842	0.629696	0.398117	0.763615	0.295706	0.0265481	0.072353	0.407481	0.667547	-0.696989	-0.179989	0.226768	1.03796	0.434208	-0.574163	0.241458	-0.389081	0.297036	0.322947	-1.47125	1.59425	-0.282242	-1.57515	-0.769867	-0.427619	0.87614	-0.26008	-0.327352	-0.331212	0.958567	0.578726	-0.370385	1.05581	-0.985517	0.0391053	0.0694753	0.11056	-1.6648	0.0235328	-0.432617	0.831326	0.533651	0.413229	-0.151738	-0.980071	-0.480359
ecotype.178	-0.416191	-0.153195	0.726781	-0.337678	2.00497	0.0501548	-2.43639	-0.591203	-1.17119	1.21949	0.150564	1.10806	-1.06985	-2.14125	-0.390965	-0.617641	-1.91838	-2.29654	1.34484	0.86739	2.0664	0.730589	-2.2076	-0.420269	-2.11035	0.432514	-0.136824	-0.0128154	1.9085	-1.30557	-1.22826	-1.48901	1.14088	0.748279	1.88498	0.216868	-1.38044	0.402879	2.99328	-1.20372	-3.12995	0.509274	-0.100301	-0.893727	-2.10214	0.689404	-1.8449	-2.13796	-1.85913
ecotype.7492	0.0588012	-0.161	0.814824	0.600974	0.895241	0.0533151	-0.374649	0.274393	-0.730691	0.383642	-0.0150242	1.20862	-0.852306	-1.19057	0.0220154	0.297279	-1.11024	-0.168357	1.17123	0.838703	0.689482	1.01355	-0.771608	-0.213874	-0.837182	0.329034	0.341072	-0.243632	0.000192914	-0.805296	-0.343316	-0.821878	0.916166	1.03269	-0.427401	0.303335	-0.43883	0.0666665	0.840869	0.557741	-1.23082	0.555963	0.103595	-0.353818	-1.18463	0.710417	-0.960595	-0.557389	-0.949247
ecotype.8422	-2.44494	-0.94378	-0.112049	-2.31811	0.531254	-2.58793	-0.846957	-0.756971	-2.11555	-1.96043	-0.337045	-0.744357	-2.43798	-1.25486	-3.15501	0.739058	-2.69074	1.60959	0.00311868	0.312912	0.156698	-1.34142	-2.0249	0.159448	0.339882	-2.89887	-1.52981	-1.14676	-0.175889	-1.34126	1.06583	1.22603	-0.0855651	-0.190896	0.300916	-1.79938	-2.07522	-0.884534	-0.0596415	-2.97645	0.0301087	-0.637825	-0.677104	0.468564	-0.26096	-0.739211	2.43147	-2.35886	2.78327
ecotype.7408	0.222343	-1.64211	-0.216283	0.0741031	0.15533	-0.0184505	-1.07826	0.993628	0.392192	-0.249629	0.653699	-0.399825	-0.425795	0.159936	0.421616	0.777787	-1.75639	0.2203	-0.495144	-0.406741	0.830014	-0.700151	-0.576776	0.657025	-0.442833	-0.389347	-0.0681548	0.695291	-0.517394	0.130044	0.405872	0.439598	-0.234419	-0.0671696	0.698915	-0.126002	-0.330714	0.326964	-0.272199	-0.448975	1.2053	-0.0245101	-0.107316	-0.0682504	-0.299779	1.13492	-1.0572	0.0400786	-0.52899
ecotype.7227	-0.966051	0.0488053	0.704687	-1.11927	-0.812441	-0.729301	0.50229	-1.04324	-0.421281	-0.390132	0.479821	0.460314	-1.34656	-2.13404	-0.913588	1.17836	-0.220734	2.09859	1.77623	1.01501	1.25898	0.063868	-0.904288	1.50014	-2.09869	-0.597834	0.707214	-0.465	1.01592	0.0446817	-0.59602	0.248843	1.17399	0.554333	1.84724	-0.525277	-2.68973	0.933038	1.58666	0.862064	2.06427	0.131246	-0.431129	0.259015	-0.595873	-0.204159	-1.5951	-0.69171	-1.7387
ecotype.8354	0.610857	-0.178743	-0.887593	-0.172554	-0.891439	0.434699	0.57163	-0.722382	-0.185246	-0.549544	-0.538795	-0.514921	0.393628	0.352373	0.893214	-1.14124	-0.0111351	0.466255	-0.178618	-0.940265	-0.595991	0.0987325	-0.50387	-1.42917	0.603744	0.694532	-0.345646	-1.06458	0.576324	0.0655377	0.823543	1.14858	-0.310077	-0.428708	-0.911508	1.06711	1.81487	-0.611359	0.171787	0.91274	-0.190996	-0.100755	-0.359803	-0.400552	-0.360208	-0.471351	1.07068	0.651083	1.45177
ecotype.7351	0.383969	-0.0422666	-0.715284	0.740243	-1.79466	0.889622	-1.25214	0.270022	-0.2911	1.04238	0.605318	0.427689	0.420846	0.0373368	-0.0421639	-0.0658382	-1.16852	1.06164	0.259137	-0.845204	0.689795	0.754349	-0.441416	0.770427	0.378364	0.405428	-0.366308	-0.273869	-0.747099	0.965687	2.22276	1.12349	0.632839	0.666238	-0.317942	1.49542	0.319108	-0.00415307	-1.11028	0.23152	-0.599304	-1.34699	0.421484	-0.341042	-0.447994	0.300437	0.879573	0.448044	0.361231
ecotype.1925	-0.938961	-1.32888	-1.76666	-1.72412	-1.02034	-0.525136	0.307759	-0.844204	-0.35519	-2.16669	-0.360602	-0.0641087	-0.831163	0.811915	-0.894294	0.330201	-1.54134	-0.238934	-0.533104	-1.5803	-1.42085	-0.142488	-0.764463	0.531673	0.628969	-1.92895	-1.52729	-0.250491	-0.0126607	-0.174494	0.682631	1.24636	-0.0560585	-0.416878	-2.14066	0.119628	-0.22575	-1.2585	-0.515607	-0.765795	-1.61854	-0.778234	-0.555161	1.48164	1.6518	-0.167188	1.10708	0.475481	1.78708
ecotype.5887	-1.91989	-3.27692	-2.41705	-1.69566	-1.9887	-2.73831	-0.612478	-0.655915	-0.758972	-2.2594	0.170053	-0.651398	-1.71353	-1.35697	-2.0131	-1.44981	-1.40621	-1.1375	-0.208254	-2.15895	-1.92824	-0.738111	-1.61483	0.484036	0.0954632	-1.62168	-2.75752	-3.33184	-0.391326	-0.550162	0.632586	0.659613	-1.01359	-2.05788	-1.52255	-1.72467	-1.56461	-1.01241	-0.0612593	-2.96561	0.292263	-0.318686	-0.808861	0.0751671	0.107151	-2.3376	2.34392	-1.34156	2.86108
ecotype.6985	-1.31882	-1.35266	0.538576	-0.631883	-0.13547	-1.27623	-1.11428	0.456881	-0.988195	0.857972	-0.0499076	-0.0976341	-1.8216	-3.28112	-0.847688	-0.444266	-0.977167	-2.55628	0.635554	0.911205	1.40962	-0.446997	-1.52971	0.671997	-1.76139	-0.532484	0.176432	0.516269	1.16187	-1.10595	-0.318946	-1.15369	0.454419	1.13611	1.32313	-0.405276	-1.81261	0.783449	1.32772	0.798706	-0.591117	1.40677	-0.250198	0.290977	-0.469514	-0.42917	-0.0687427	-2.75524	-0.684471
ecotype.7397	-0.44041	-0.737754	-1.30598	-1.2111	-0.635273	-0.101875	-0.534997	-0.765508	-0.967054	-0.632871	0.0984509	-0.165718	-0.866013	0.21358	0.0686549	-0.550301	-1.04583	-1.47636	-0.711024	-1.21463	-1.65771	0.226876	-0.347034	-1.452	-0.170271	0.859003	-1.24256	-0.702148	0.376626	0.189538	-1.26915	-0.505126	-0.315999	-0.112834	-1.6262	-0.342819	0.655885	-1.15738	0.648684	-0.885847	-0.956087	0.228252	-0.294126	0.347932	0.647124	-0.176358	-0.827103	-0.38325	-0.445349
ecotype.6448	-0.33727	-3.05303	-0.578413	0.333279	-2.21869	0.369309	0.30736	0.405975	0.464066	-2.2588	0.419499	0.115781	-0.0551604	1.05878	0.085501	-0.729434	-0.242756	0.47219	1.16746	-0.669574	-2.43512	0.361606	-0.00804305	0.72831	2.15049	-0.860908	-1.89229	-0.704378	-1.63456	0.370669	0.294316	2.3457	-0.196488	-1.06053	-1.45178	1.17756	1.14327	-0.0177463	-1.67678	0.488426	-0.327709	0.768728	-0.404728	-0.415525	-0.0478531	-0.461435	3.67091	-0.33839	3.83599
ecotype.6980	-0.485573	0.713578	0.151061	-0.804437	0.279221	0.128373	-0.513241	0.530967	-0.269151	-0.609693	-0.637968	0.262886	-1.1231	0.109668	-0.943621	-0.333994	-0.566412	-0.199569	-0.532057	0.113927	-0.0472357	0.462278	-0.0992179	-0.268613	0.0344025	-0.174069	0.173344	0.478409	-0.27957	-0.455475	-0.532187	0.652277	0.234503	0.246079	-0.496492	0.47704	0.301603	-0.562883	-0.414488	0.909049	-0.90321	-0.846223	-0.760334	0.136352	0.215798	0.660916	0.0981768	0.62727	0.877823
ecotype.6959	-0.478416	0.122284	0.489638	-0.773851	0.0381086	0.0461354	-0.491602	0.784039	-0.414584	0.56787	-0.154118	0.269824	-0.65868	-0.293353	1.04931	0.253065	0.416666	0.3319	0.095716	0.528766	1.01268	0.326864	-0.00735183	-0.446178	-0.767512	0.871267	1.03817	0.359707	0.633465	0.0877361	-0.412503	0.747445	0.129847	0.600257	0.344657	0.0228318	0.469652	0.0402888	0.625509	0.175545	0.22446	0.665189	-0.472658	0.174841	-0.0849503	0.367881	-0.302828	0.0861355	-0.610448
ecotype.8374	0.0842098	-0.762102	0.0338341	0.113961	-0.497355	0.335345	-0.806524	0.50973	-0.370527	0.0849381	0.315356	-0.154446	-0.537296	1.10634	0.352124	-0.483752	-0.428296	-0.487103	0.143354	-0.103199	-0.12601	0.110684	0.195453	-0.265962	-0.245727	-0.293078	-0.65598	-0.305299	-0.570133	-0.98421	-0.173912	0.980065	-0.227644	-0.35012	-0.822135	0.0640069	0.365267	-0.0620642	-1.03166	0.0188087	-0.309679	-0.195806	-0.265143	-0.0195884	0.0781527	0.078788	-1.03721	1.10942	-0.691533
ecotype.6968	-0.152778	0.43527	1.0651	-0.581308	1.20846	0.4332	1.31146	1.07606	-0.976508	0.378798	-0.633575	0.574435	-0.178291	0.168536	-0.262596	-0.0878782	-1.07268	1.87716	2.14209	1.28665	0.309175	0.601226	0.0853727	-0.516607	0.00176832	0.216619	1.41777	0.818647	-0.254076	0.15764	-0.29739	-0.132002	0.599929	0.711742	1.10485	-0.453481	0.204306	0.141827	-0.116479	1.58316	0.229718	1.18781	-0.216202	-0.554277	-0.524473	0.646321	-0.563853	0.710844	-0.262429
ecotype.7141	-0.544887	0.658851	0.489017	-0.171163	-0.616378	-0.431814	-1.94724	0.194652	-0.576194	1.20837	0.167387	-0.782648	-1.01975	-0.802442	0.000654482	-0.617824	-0.60725	-0.885456	-0.665858	0.54414	0.77785	-0.675618	-0.337939	-0.479731	-1.06932	-0.504902	-0.962163	0.288451	0.370854	-1.35986	-0.201848	-1.50595	-0.651196	0.359534	0.528596	-0.61073	-1.05392	-0.191816	1.18601	0.30291	0.00782199	0.0510491	-0.547688	-0.935526	-1.27875	0.263094	-1.37106	-1.06804	-0.812754
ecotype.6961	-0.189605	-0.451242	-1.34558	0.372496	-0.284644	0.221017	0.51163	0.228346	0.226284	-1.34879	1.04052	0.661572	-0.659573	-0.0857966	0.133772	0.775487	0.67634	0.228935	-1.81084	-1.27505	-0.421651	0.590617	0.555768	0.622829	-0.329891	0.449916	2.24858	0.212357	0.924511	-0.23778	-0.0685686	-0.451193	1.05343	-0.436374	-1.05011	0.441933	-0.553224	0.573935	0.642282	-1.34578	0.678768	1.14581	-0.930773	0.551689	0.454631	-0.2324	-0.465275	0.735782	-0.545558
ecotype.7075	0.107254	-0.557182	0.86437	-1.87699	-0.347497	-1.83244	-0.306757	-0.618968	-1.37363	-1.93233	-0.574426	0.00417684	0.835057	-0.291824	-1.18782	-1.08443	-0.488907	-2.16056	0.284192	0.786974	-0.507319	0.191542	0.0850355	-2.08473	-0.742639	0.91002	-0.209033	0.504822	0.477727	0.678249	-0.360421	-0.804591	-0.222613	-0.132064	0.974335	-0.0695927	0.726736	1.76298	-0.312277	-1.34983	-0.125806	-1.71918	1.08583	0.119774	0.442933	0.793145	-0.620449	0.209377	-0.669938
ecotype.7514	0.0961678	0.337149	0.444435	-1.90053	-0.311095	0.824491	-0.547328	1.55007	-0.945417	0.193869	-0.0142193	0.268433	-0.454104	0.640361	1.20445	-0.341646	0.0109494	0.897218	1.51867	0.346676	-0.0172209	0.597227	0.342006	-1.0863	-0.207158	-0.23608	-0.076105	-0.0114921	-1.49653	-0.168811	0.252598	0.15117	0.1576	0.000387095	-0.0185825	0.12685	1.01403	-0.930463	-1.76215	-0.276131	0.153936	-0.496624	0.0251494	-0.476489	0.0266538	0.113921	-0.68364	0.545703	-0.340966
ecotype.6932	0.576779	-1.2526	-2.69618	-1.97853	-1.28443	0.808393	-0.00924262	0.299739	-0.143866	-0.512648	-0.500692	0.699551	-0.566067	1.02854	2.31577	0.125836	-0.372623	-1.03458	-1.27381	-2.3735	-2.28343	0.981339	1.14762	-1.54877	1.21132	0.93414	-1.55738	-0.421157	0.392838	-0.517364	-0.836604	-0.812348	0.31951	-1.18469	-0.577176	0.966671	2.02596	-0.457163	0.0447538	-0.612837	0.630434	0.377908	-0.712887	-0.361212	0.153554	-0.156464	-0.181952	2.3435	-0.259439
ecotype.6988	0.752703	0.0816021	-0.204964	-1.18621	0.127161	2.07148	0.416364	0.301591	-0.664407	-1.38671	-1.10749	1.42028	0.256457	0.494973	-0.625319	-0.58292	0.491787	3.21305	-0.610089	-0.379102	-2.05401	1.59898	0.699492	-0.989136	1.33253	1.06316	1.65536	0.751504	0.649044	1.56556	-0.835645	1.4742	1.21422	-1.95239	-2.17233	0.740189	1.83243	-1.42036	0.39868	0.925226	0.58131	1.84492	-0.537935	-1.29448	-1.65774	0.812232	0.22747	1.3884	-0.333586
ecotype.6976	0.0815198	0.00861134	0.0481566	0.141955	-1.20219	0.458366	0.704633	0.398667	0.260583	-0.539592	-0.75061	0.454724	-0.782956	-0.775305	0.725705	-0.102317	-0.410252	0.652817	-0.751188	-0.208389	-0.867424	0.758143	0.978904	-0.125951	-0.968598	-1.13069	0.240112	0.307577	0.800148	-0.833897	-0.99377	0.834027	0.18531	-0.39272	-1.01055	0.542194	0.912621	-0.902151	0.206551	0.0789494	0.894887	-0.0662106	-0.218849	0.0771379	1.03569	0.514789	-0.520844	0.783052	-0.408306
ecotype.5116	-0.825502	1.35523	0.0230443	-0.32989	-0.745735	-0.69825	0.736993	1.12333	-0.341584	-1.08377	-0.0284823	0.489138	-1.31437	-1.90102	-0.704674	-0.216787	0.407566	0.42605	-0.685587	-0.0128648	-0.987868	0.344793	0.19591	0.825729	-1.2872	-1.46166	0.0805536	0.0735117	-1.29259	-0.996482	-0.789289	0.943034	0.235817	0.671289	1.03208	-0.702741	-1.33728	-0.738216	-1.00726	0.0724927	0.473657	0.761181	-0.232915	-0.374453	-0.581436	-0.403436	-0.89147	-0.9433	-0.780645
ecotype.6951	-1.06831	0.185944	-0.0430181	-0.488255	0.300908	-0.953747	-0.763657	0.709009	-1.2163	0.361759	-0.179172	0.134314	-1.5945	-1.43653	0.112538	-0.404311	-0.989825	-0.421253	-0.87356	0.00954486	1.41703	-0.0820176	-0.311347	-0.588432	-1.8166	-1.4217	-0.391342	0.360463	-1.30315	-0.956322	-1.05094	-1.56124	0.0578399	0.388776	1.3196	-0.798787	-0.710301	0.12207	-0.107046	-0.357666	-0.242928	0.194084	0.0437679	-0.666474	-1.06795	-0.188317	-1.18928	-0.735254	-1.61278
ecotype.6096	-1.07842	0.516729	-0.107787	-0.451035	1.32039	-0.830005	-0.143984	0.833729	-0.206585	-0.173215	0.672463	-0.51708	-1.10277	-0.60531	-1.68581	0.202208	0.373132	-0.2552	0.991055	-0.0732309	0.742338	-0.605474	-0.0104029	0.428793	-0.647851	-0.0102116	-0.514054	0.705131	-0.752666	-2.30616	0.355879	-1.21829	-0.350199	0.661023	0.760363	-1.13768	-0.557201	-0.251007	-0.308704	0.0128153	-0.367935	-1.66132	0.0152212	0.193551	-0.039485	0.526231	0.0787751	-0.496971	-0.0859517
ecotype.6905	-0.066297	-0.769816	-0.378217	0.0202596	-1.26442	0.64869	1.24327	0.548753	0.65035	-1.88863	0.0266721	0.464335	-0.0440059	1.61969	0.129227	1.34128	-0.23249	0.653545	0.229444	-0.563369	-1.81545	0.462586	0.984686	1.99708	0.958444	-0.979966	-0.908676	1.612	-1.91169	-0.656968	2.04934	0.897801	0.403591	-0.291222	-1.09108	0.224856	1.22905	-0.333594	-1.69169	0.109181	1.28743	-1.17722	-0.0442146	0.0694528	0.10641	0.746689	0.365596	1.09628	1.4616
ecotype.2274	0.505871	0.787352	0.305955	0.0454149	-0.664819	1.34797	0.8504	1.59236	1.03402	1.07551	0.500419	0.911324	0.153274	0.688332	0.98773	1.39301	0.617142	0.203071	0.0329678	0.0801289	0.693362	0.793695	1.12197	0.850497	0.478406	0.260274	1.27237	1.52189	-0.169849	0.795953	-0.430414	0.840878	0.687338	0.159786	1.05918	0.759501	0.695904	1.03124	-0.211958	1.15252	0.957192	1.02207	-0.100252	-0.127936	-0.0834693	0.697587	0.186537	0.752407	0.410595
ecotype.8306	0.388584	1.81209	0.0952579	0.868857	-0.73432	1.04836	0.394586	-1.53587	1.40099	-0.578137	0.241718	-0.244155	-0.0559741	1.06973	0.115348	0.170934	1.4968	1.49976	0.516524	-0.169107	-2.29953	0.214752	1.37111	0.274283	1.04174	1.7684	0.224309	-0.0770847	2.38227	1.09998	-0.62296	0.555561	-0.451035	-0.805968	-0.259278	0.931185	0.924091	-0.196303	1.96264	1.45766	0.868967	-0.365059	-0.60314	-1.57588	-1.27939	0.145745	0.405827	-0.399421	-0.0548582
ecotype.7446	0.036858	-1.47586	-2.4208	0.342331	-1.60557	1.82108	0.852418	0.925497	1.11336	-2.33365	1.47349	0.724022	-0.113702	0.875406	1.97549	0.395298	3.12783	-0.414678	-1.54918	-2.06636	-2.48988	1.03567	1.13446	0.506102	0.237331	-0.37604	-0.341672	0.357918	-0.0593803	-1.55231	0.126357	1.63361	0.649394	0.0235832	-0.510096	1.02465	1.5357	1.07862	-0.640744	1.24897	0.136915	-2.65423	0.160149	-0.534595	-0.261421	0.644708	-0.0696816	1.7416	0.218639
ecotype.8275	-0.449315	-0.772819	-1.78022	-1.14521	-0.357471	0.553223	0.414624	-0.18617	0.744886	-0.984403	0.43879	1.13544	-0.318658	-0.383845	0.211564	0.0748201	-0.0829288	-1.43217	-1.66877	-1.67727	-0.55637	0.863542	0.412471	-0.0433497	0.601392	0.57183	0.289546	-0.370267	0.5634	-0.317415	-0.250321	0.229943	0.464931	-0.295294	-0.618375	-0.221159	-0.352897	-0.70372	0.760957	-1.81056	0.214039	1.57656	-0.408248	-0.0783121	-0.808266	-0.129869	0.805699	1.33252	0.972482
ecotype.8378	0.252395	-0.0594779	0.42771	0.0809596	0.00245159	0.853907	-0.541536	1.1308	-1.12123	0.455765	-0.61844	0.423398	-0.276919	-0.93416	-0.0745309	-0.217774	-1.0617	1.12169	-0.676951	0.34595	0.0298894	0.481227	0.710242	-1.12684	-0.0364429	0.946848	0.7079	0.602657	1.0489	0.433613	-0.127751	-0.26565	0.25229	-0.910313	0.329892	0.586225	1.36047	-0.678451	0.684495	0.725819	-0.527707	0.582122	-0.297307	-0.712553	-0.613964	1.09523	-0.67981	0.560351	-0.574512
ecotype.7515	-1.04688	-0.229676	-2.71244	0.246127	-1.53509	1.20978	1.53234	0.250574	1.93229	-1.09355	1.4149	0.598996	0.120552	1.42699	-0.922462	1.47243	0.790576	0.373273	-1.39832	-2.27839	-0.517415	0.809682	1.4538	1.17828	1.74789	0.634477	0.0131966	1.32685	0.00197097	1.39735	-1.29162	1.49774	0.525279	-1.09035	-1.25577	0.73512	0.864897	-0.0134624	0.176632	0.164017	0.843903	-0.592482	-0.117103	-0.321851	-0.79615	1.51606	-0.301002	1.07644	0.752084
ecotype.6413	-0.633896	1.88493	0.497546	-0.223281	0.382157	0.258024	1.63047	1.23733	0.292567	0.314286	0.650003	0.235042	-0.962983	0.0448262	0.483612	1.00262	0.176534	0.218675	-0.501912	0.599358	1.18622	0.227024	0.720042	0.191862	0.391814	-0.48838	0.211181	0.792996	-0.750492	1.78782	-0.353342	-0.0358403	0.287013	0.389334	1.36198	-0.433823	0.370278	0.0692167	-0.861827	-0.455604	0.638311	1.30144	-0.183353	-0.299969	-0.68459	0.767137	0.515065	0.565155	0.523932
ecotype.8304	-0.746278	-0.245266	0.539401	-0.505302	1.45886	-0.669211	0.024385	-1.14928	-0.645349	0.923872	0.136347	0.00224536	-1.0007	-1.42009	-0.782801	0.268069	-0.0900473	0.404692	-0.262441	0.688444	1.24255	-0.0961177	0.384351	1.01812	-1.71015	0.409074	-0.0166778	-0.511896	2.85017	0.35887	-1.01727	-1.26608	-0.00914665	-1.74796	0.729633	-0.595342	-1.32063	-0.493078	3.14609	-0.908602	-0.492503	0.0457216	-0.77135	-0.919395	-1.44441	0.0138809	-1.43305	-4.0505	-1.26345
ecotype.8300	-0.471537	1.03992	0.497374	-0.800289	1.12566	0.426421	-0.20513	0.960846	-0.211994	0.957631	-0.133002	0.346496	-0.70426	-0.229891	0.92584	0.427794	-1.3282	-1.46729	0.540198	0.486574	1.08058	0.160461	0.489972	-0.388693	0.752527	0.219417	-0.697886	1.59157	0.633419	-0.0606775	0.41005	0.264104	0.216473	0.302577	-0.232122	-0.305426	1.54692	-0.137652	0.566641	0.851928	-0.217497	1.16393	-0.206724	-0.610631	-1.11917	1.87672	-0.222462	0.378004	0.0701271
ecotype.5380	0.560347	-0.338552	-0.0529069	0.235072	1.84795	0.971408	-0.275776	0.514497	1.57972	1.05773	0.927439	1.1352	-0.0992795	-0.0411179	0.670991	-0.430532	1.33553	-0.207652	1.10561	-0.334703	0.60314	1.05109	0.487453	0.691087	-0.0917706	1.20433	1.12133	1.8477	1.96484	0.62655	-1.10863	0.645903	0.584504	-0.119526	0.484905	0.712388	0.245154	0.668903	1.72064	0.464597	-0.578823	-0.627222	-0.171466	-1.29528	-1.87515	2.29738	0.773753	-0.283337	0.0694889
ecotype.91	-0.829155	0.236895	0.569677	-1.71542	-1.50756	-0.682129	-0.523821	0.348867	-1.55175	-0.167988	-0.676677	0.918994	-0.900574	-2.14533	-0.487768	-1.76531	-1.11903	-0.334801	1.09454	0.752995	0.802681	0.982193	-0.240457	-1.09672	-1.32566	-2.16479	0.197247	0.413689	0.0125897	-1.0339	-0.691411	-1.34388	0.343536	-0.377187	0.794132	-0.348707	-0.95036	-0.345003	0.418463	-0.25671	-0.571125	0.647758	-0.391913	-0.908509	-1.03638	1.0176	-0.745275	-1.78702	-0.367354
ecotype.7231	-0.0258935	-1.65934	-1.33326	0.588369	-0.727996	0.923942	0.8088	0.210639	1.27214	-2.14064	0.435046	0.555907	-0.200435	0.772048	0.648998	0.0281163	1.38607	-1.34488	0.368881	-1.34285	-2.2507	0.466946	0.854763	1.14459	0.542663	-0.485904	-0.477655	0.240013	-0.920597	-1.1734	-0.18305	0.847362	0.4047	-1.74985	-0.912443	0.428504	0.951648	0.704722	-0.91389	1.07473	0.904674	-0.712265	0.230746	-0.709423	-0.751227	0.89425	0.729028	0.752211	0.913349
ecotype.5245	0.460362	-0.170482	0.118119	-0.878458	-1.24785	1.08228	0.82541	1.56182	0.0727649	0.824154	-0.683584	0.528663	0.00591511	-0.454349	0.72654	-0.206224	-0.139647	0.503526	0.164624	-0.112247	-0.0692553	0.967296	1.06399	0.198262	0.252982	-0.640063	1.39832	1.07064	-0.943681	-0.0991454	-0.127051	0.880497	0.135551	0.382264	-0.076482	0.427171	1.12519	-0.0441057	-1.30022	1.03767	0.2475	0.431999	0.262171	-0.936182	-0.830961	1.60171	-0.583377	0.521218	-0.524693
ecotype.7280	-0.143691	0.0960283	0.613088	-1.86499	-0.496549	0.0358657	-0.947344	0.0745222	-2.15656	0.473995	-1.83925	0.488768	-0.27877	0.0125979	-0.252898	-1.18727	-0.780402	-0.0297307	0.366777	0.583073	0.0529549	0.715116	0.661431	-1.74966	-0.644603	0.106935	0.313074	-0.246921	-0.0639589	-0.858393	-0.253491	-0.525117	0.269269	-1.08191	-0.188647	-0.0924402	0.867051	-0.84495	0.112618	1.17644	-0.136801	1.05769	-0.52474	-1.40633	-1.27621	0.573245	-1.33519	0.905913	-0.874572
ecotype.7498	0.377748	1.26403	1.37571	-0.0615569	-0.34411	-0.691575	0.613435	-0.883172	0.686275	0.999331	0.558826	-1.35657	2.04288	0.976859	1.48541	0.423785	0.678207	-0.475357	1.70514	1.36614	0.0667625	-1.15505	1.1017	-0.151259	0.402615	0.969522	1.09205	0.6522	-1.16791	1.07891	1.93678	1.91487	-1.5156	1.39809	0.089436	0.721521	1.25621	3.70342	-1.67947	0.9104	1.85826	-2.03551	2.72434	-0.124389	-0.290891	1.71753	0.123585	1.08098	0.983224
ecotype.4802	-0.554523	0.805961	-0.0397111	-1.10551	-1.88505	0.0813984	1.1681	0.543203	-0.493189	-1.44543	0.217818	1.36696	-0.794989	-0.929396	0.430869	0.609733	-0.745167	0.828932	-0.913751	-0.0680914	-0.798991	1.25428	1.15489	0.298927	-0.512449	-0.801552	-0.100564	0.389461	-1.17507	1.22877	-1.10051	0.314204	0.531677	0.0172076	1.29828	-0.695227	0.808762	-0.416971	-1.42836	-0.386081	0.419776	1.48194	-0.315426	-0.397958	-0.326558	0.876312	-0.972197	0.276058	-0.672393
ecotype.7080	-0.640948	-1.29087	-0.845341	0.0944936	-0.0654171	0.310695	-0.221034	-0.0592513	-0.912008	-1.28916	0.361155	0.589186	-0.619239	0.17724	-0.724574	0.500753	-0.376022	1.05248	-0.299856	-0.920302	-1.3346	0.405484	0.943703	-0.154499	0.00935946	-1.80669	-1.48834	0.232081	-0.0442086	-0.351531	0.0972967	1.54636	0.260979	-0.449589	-1.16705	2.14821	-0.713558	-0.381308	-0.285162	-0.355055	-0.407512	0.940025	-0.401233	-0.725574	-0.952245	1.05969	1.25823	0.418908	1.67976
ecotype.366	-1.06472	-1.61405	-1.38257	-0.344454	-0.346167	-0.718463	0.0744448	-0.464326	1.13982	-3.47967	0.697165	0.203829	-0.984923	-0.0832115	-0.843752	0.936077	-0.201486	0.54333	0.204026	-1.41038	-2.58942	-0.129357	0.653604	2.33434	-0.613727	-0.314039	-1.2202	-0.125485	0.56985	-0.400874	0.211957	1.28928	-0.034875	-1.77141	-1.02698	-0.595132	-0.539539	0.980693	0.583791	-0.75177	-0.258916	0.123033	-0.352155	-0.221532	-1.00955	0.833791	1.41102	1.32666	1.67176
ecotype.7224	1.33747	-0.757824	-1.20319	-0.851776	-0.571697	1.03804	-0.068552	0.78415	-0.576642	-0.708869	-1.01536	0.125936	0.507001	0.869001	2.38302	-0.0346381	-0.481099	-0.89631	-0.51161	-1.26601	-1.50968	0.555268	1.49015	-0.340981	1.03	0.462272	0.456578	0.587195	0.092565	-0.569836	0.25731	0.542109	-0.0153536	-0.144834	-0.942445	2.67629	1.7087	-1.47877	-0.837006	-0.121289	0.180087	-0.531346	-0.0111508	-0.916614	-1.05522	1.61779	0.191648	1.50394	0.169452
ecotype.7098	-0.931666	-2.11092	-0.73351	-0.423533	-0.110673	-0.739907	2.20312	0.00225957	-0.196817	-0.444845	0.969203	-0.195263	-1.19772	0.203834	-0.640895	0.342349	-1.17996	1.41288	-0.0370755	-0.753675	-0.79571	-0.642582	0.395406	1.40202	-1.06285	-0.445293	0.0864398	-0.836159	-0.421992	4.47591	-0.519019	0.138242	-0.238467	-1.92726	-0.224957	-0.0965449	-0.28617	0.445542	0.16666	-0.745592	1.09975	-0.496948	-0.737342	-0.331864	-1.27836	0.298809	-0.168859	1.18243	0.280755
ecotype.7405	-0.991178	0.496859	0.733913	-0.933526	1.06044	-0.743781	-0.0175651	0.489388	-1.63707	0.96261	-0.993961	-0.3132	-1.52903	-1.25627	-0.463486	-1.06803	-0.711667	-1.02572	0.956414	1.15685	1.03606	-0.535172	0.270526	-1.19992	-1.60031	-1.23544	0.0701633	0.0113734	0.201217	-0.712223	-0.888237	-0.0360502	-0.291386	0.161038	1.54104	-0.692312	-0.372298	-0.171875	0.0819794	0.835565	-0.0976234	-0.363162	-0.394094	-1.4273	-2.01738	0.918774	-1.41113	-0.252049	-1.20021
ecotype.8335	-1.11091	1.52505	0.00927483	-1.07043	-0.810377	-0.674403	0.0235355	0.79685	-0.816493	0.257525	0.182687	-0.92897	-1.4152	-0.88972	-0.071698	-0.0484836	-0.822472	0.915123	0.446176	0.075623	0.476209	-0.970772	0.365862	-0.538648	-0.91076	-1.15319	0.591992	-0.413206	-1.1743	-1.4671	-0.120842	-0.677413	-1.15799	0.972835	1.12531	-0.587835	0.238312	0.057682	-1.09131	0.0678686	1.52734	1.05817	-0.524725	-0.770587	-1.13017	1.03706	-0.611729	-1.61768	-0.343751
ecotype.7307	-0.768694	-1.41711	-1.23304	-0.873712	-0.151232	-0.196002	-0.907035	0.859257	-0.292404	-1.15771	0.692257	0.995132	-0.736975	-0.125655	-0.0747307	-0.0205647	-0.0542776	0.265828	-0.450361	-1.17676	-0.198367	0.820545	0.899888	0.424999	0.64044	-0.782042	-1.07083	-0.28996	-2.22926	0.211224	0.844207	0.32107	0.189671	-1.14572	-1.27446	-0.325252	0.330607	-0.877728	-1.87893	-1.51221	0.325268	0.371349	-0.461855	-1.61564	-2.50384	0.960857	1.51064	0.531906	1.54016
ecotype.5785	-0.427391	1.32198	-0.626145	0.013765	-0.148984	0.142934	-0.720284	0.571697	1.36111	-0.992273	1.15118	1.243	-0.714163	1.50794	0.231911	1.37716	0.0468986	0.460749	-0.787992	-0.630371	0.0792175	0.93914	1.22495	1.00912	0.682905	-0.873235	-0.0200758	-0.0786623	-0.919214	0.155819	-0.250145	0.538808	0.78177	-0.078335	-0.811635	-0.0933255	0.014281	-0.914044	-0.806306	-0.0924435	0.243418	-1.00622	-0.560091	-0.155924	-1.02015	0.539374	-0.167785	2.14838	0.285311
ecotype.96	0.406953	-0.110995	-2.55442	-0.904503	0.00247071	0.458268	-0.909489	-0.796945	-0.558153	0.119715	0.385606	0.744186	-0.120199	0.292919	1.08228	-0.409942	0.158052	-1.44814	-1.70592	-2.16519	-0.774851	0.538728	1.06166	-0.376273	-0.187756	1.62866	-0.128042	0.423164	2.41829	-0.180229	-0.719376	-1.40567	0.225542	-0.440521	-0.729493	1.01306	0.947132	-0.266642	2.24375	-1.01559	0.327538	0.544742	-0.100711	-2.15675	-2.68404	1.08553	-0.387273	-2.30276	-0.411887
ecotype.8365	-0.106025	-1.56989	-1.37335	0.394033	0.0497064	0.0571899	-1.13802	-1.28082	0.434681	0.641069	0.409684	0.220474	-0.495419	-1.19835	1.29706	-1.25301	-0.344011	-1.8154	-0.923534	-1.28072	0.514909	0.30111	0.975964	0.0372916	-1.21878	1.8128	-0.736609	-0.753619	1.72199	-1.50975	-0.244522	-1.32222	-0.0111313	0.033048	-0.53389	0.565524	-0.362817	0.708476	2.11294	-0.684294	0.339625	-0.307983	-0.261385	-2.00923	-2.00663	-0.00769171	-0.466391	-0.958763	-0.370249
ecotype.23	-1.27837	0.0498655	0.521575	-2.01521	-0.00918088	-0.84177	-1.384	-0.993134	-1.23096	-0.638646	-0.944713	0.406962	-1.30072	-1.40999	-0.320178	-2.12313	-0.977414	-2.74215	-0.181825	0.778892	0.898938	0.359823	0.329643	-1.41756	-0.904628	0.682008	-1.12571	-1.45078	0.149841	-1.4458	0.146425	-1.71322	-0.370297	-1.08092	0.715512	-0.938096	-0.610983	-0.423533	1.37801	-1.27323	-0.858345	0.00844204	-0.392984	-2.42808	-2.93756	-0.0393149	0.490486	-1.08653	0.918517
ecotype.7199	0.05915	-0.0483137	-0.0272056	-0.763768	-0.17061	0.110246	-0.18047	0.676226	-1.28636	0.875289	-0.815857	0.569945	-0.362107	0.0979577	0.386617	-0.56035	-1.19359	-1.76008	-0.196562	-0.20274	-0.317474	0.663237	1.13973	-0.00150922	-0.287728	-0.306995	-0.715396	-0.162773	-0.3245	0.568584	0.898159	-1.36837	0.270306	-0.944224	-0.34224	1.01947	0.802481	-1.05723	-0.760296	-0.760262	0.177004	0.52392	-0.0510609	-1.77291	-2.04669	0.964711	-0.425931	0.821979	-0.716336
ecotype.242	-0.300076	0.0308807	-0.175889	-1.86536	-0.773032	-0.465853	-0.539601	-2.00369	-0.776926	-1.28263	-1.41721	0.835412	-0.291667	-0.711955	-1.84875	-0.859889	-0.0609011	-0.0732196	-0.61269	-0.335	0.22459	0.841153	1.06063	0.00710238	-0.216144	0.460746	-1.08826	-0.801421	1.93434	0.00718345	-0.683241	-0.364999	0.0225702	-1.14771	-1.0965	1.30194	-0.46353	-0.814292	1.5999	-1.27381	-0.730652	0.0807208	-0.513294	-2.24777	-3.21677	0.592959	1.34187	-1.18282	1.42192
ecotype.8242	-0.164869	0.71486	-1.02888	-0.563104	-0.527134	0.218781	0.792328	-0.148811	-0.542155	0.0773964	-0.10043	0.772223	-0.561159	0.685794	0.129325	-0.573629	0.505597	0.851931	-0.936283	-1.01905	-1.02814	0.983599	1.45425	-0.414492	0.377421	0.94636	0.209764	-0.0688154	0.643061	-0.877847	-0.176193	-0.056698	0.307078	-0.543373	-0.458666	-0.0998942	0.552096	-1.22764	0.417641	0.0772226	0.398957	-0.678524	0.0575408	-1.54067	-1.34993	1.01355	-0.187878	1.97404	-0.30292
ecotype.5606	-0.230895	0.855706	0.0967252	0.162996	2.14079	-0.0618242	0.336215	1.22281	-0.292205	-0.28914	0.149025	1.19609	-0.466519	0.151424	-0.517551	-0.0647923	0.170973	1.09965	-0.525393	0.005882	0.0734349	0.954713	1.15541	0.446631	-0.503309	-0.0776909	0.73032	-0.525421	-0.936725	0.996346	-0.261866	-0.288413	0.661417	-0.612792	0.196638	0.468625	0.336173	-0.355571	-0.934091	0.465595	-0.570487	0.95476	-0.290257	-1.33924	-2.18515	0.5979	-0.683453	1.3759	-0.639283
ecotype.7069	-0.469193	-1.58625	1.08601	0.263058	-0.834737	-1.76738	1.20682	-2.21485	0.0386973	-3.13496	0.272378	-2.67991	1.55663	-0.452845	-0.989681	0.583929	-1.26397	1.67874	0.809557	0.924449	-0.870258	-2.69169	1.15086	1.63584	2.56447	-1.54817	-1.16282	-0.381476	-2.80294	-0.679307	1.30555	2.4885	-3.62309	-1.23395	-1.32884	1.16412	-0.348609	0.492183	-1.6631	-1.25417	0.0675466	-0.687655	1.4315	1.17105	1.21511	0.317951	4.53174	0.62567	4.54436
ecotype.8376	-0.0136067	0.700992	-1.3627	-0.745639	-0.434154	0.134054	1.23937	1.22883	0.452185	-1.22592	-0.810237	0.908957	-0.17957	0.476857	-0.708119	0.26714	1.27489	1.48505	-1.33143	-1.21005	-1.20732	0.986385	0.954084	0.819415	0.18087	-0.0967681	0.214796	-0.440119	-0.177869	-0.0167339	-0.847999	-0.0816718	0.585409	-0.562122	-0.112303	0.0376765	0.701415	-0.336738	-0.730598	-0.565107	2.06221	1.05954	-0.323015	0.589905	0.781202	-0.292613	-0.0957159	0.783397	-0.0141599
ecotype.7258	0.485338	0.0612842	1.09614	-1.1993	0.596773	0.748026	0.450254	0.688775	0.107523	1.04482	0.103253	0.145356	0.405575	0.360511	1.13824	0.141643	-0.810004	0.227645	0.300422	1.01107	0.755402	0.435736	1.02144	-0.25008	0.512926	0.0835398	0.736672	0.725251	-0.692069	-0.120417	0.26612	-0.543942	-0.283712	-1.71844	-0.311969	1.03329	1.31598	-0.381262	-0.619222	0.492804	0.345549	0.83752	0.0499655	0.206497	-0.21579	1.06929	0.0129519	0.618741	0.263568
ecotype.8264	-0.636358	1.68389	-1.26929	-0.215832	-0.891979	-0.711706	-0.536258	-1.09987	0.505351	-1.80139	0.842075	1.01603	-0.678736	-0.264792	-1.36619	0.81504	-1.79905	1.77907	-1.85383	-1.19022	-2.09359	0.802302	1.09309	1.57775	-0.907286	0.396274	0.0100287	-0.683637	1.04492	-0.843138	-1.34017	-2.06985	0.565492	-2.00233	0.17419	-0.0682689	-0.719399	-0.898206	1.09877	-2.14025	0.182634	-0.0154385	-0.778238	0.721216	0.773821	-0.192249	-1.91344	-0.129073	-0.953776
ecotype.6909	0.262623	-0.962478	-2.06828	-0.571485	-1.72688	0.320198	-0.734444	-0.321853	-0.1433	-0.438193	0.00978239	0.182551	0.438186	-0.522234	0.480183	0.19198	-1.01176	-2.23416	-1.45238	-1.70472	-0.589398	0.334997	0.901131	0.694255	-0.463237	1.50864	-0.883082	0.721117	1.42538	-0.490798	-0.823212	-0.887245	-0.013028	-1.83091	-0.598966	0.323936	0.506105	-1.3753	1.20319	0.0961907	-0.567631	-0.191056	-0.403276	0.245611	-0.0606222	0.950033	-0.220676	-0.452421	-0.174187
ecotype.7284	0.286405	-0.978361	-1.68482	-0.881057	-0.355481	0.156115	0.314294	-0.949409	0.346523	-0.59268	0.0529337	1.08587	0.245611	-0.672808	0.0203112	-0.0169925	-0.547452	0.741417	-1.35055	-1.45063	0.154066	0.933738	0.952338	0.976718	-0.221956	0.941988	-0.580039	0.555017	1.15236	0.504594	-0.770955	-0.917798	0.807534	-0.96416	-0.232767	0.483154	0.134919	-0.656124	1.00965	-0.877263	0.193764	-0.0178398	-0.544198	-0.108458	-0.390235	0.55069	-0.657737	-0.176153	-0.553962
ecotype.7472	-1.53671	0.572279	0.205278	-1.04792	1.27058	-1.29013	-1.39496	0.645226	0.123144	1.06345	-0.285169	-0.382606	-1.92367	-2.66504	-0.770956	-1.44703	1.83746	-1.21055	1.44632	0.359986	2.00346	-0.854504	-0.0826667	0.6461	-2.52936	-1.40836	-0.34403	0.117122	-0.646344	-2.74778	-0.198247	-1.80369	-0.201149	0.0169445	1.4244	-0.592991	-1.67343	0.253786	0.355777	-1.12015	3.91429	-0.586672	-0.560922	-0.491171	0.25816	-0.292401	-0.677892	-2.3033	-1.50361
ecotype.6982	0.189871	0.747745	0.825519	0.373312	1.53591	1.04787	0.219973	1.97068	-0.281307	1.62831	0.0322374	0.23514	-0.345897	-1.33612	0.411711	-1.01816	1.13872	0.641068	1.48934	0.832267	1.87432	0.0447271	0.38243	0.504355	-0.774864	-0.834246	0.387615	1.34334	-0.131444	-1.54931	-0.266734	-0.482204	0.0666858	0.452606	2.03229	0.0814353	-0.223064	0.804154	-0.31716	-0.100524	-0.654729	-0.584902	-0.359836	-1.06477	-0.0485358	0.440107	-0.114108	-1.96262	-0.978787
ecotype.7163	1.27814	0.962796	1.55788	-0.198194	-0.741205	-0.117346	0.496954	-0.828988	0.854556	0.0045262	-0.191469	-2.20708	2.52723	1.25232	-0.118649	-0.850727	-1.0969	1.53285	1.3952	1.29199	-0.876883	-2.12038	1.48729	-0.275167	1.04636	0.729204	0.271354	1.58189	0.299192	0.891038	2.35807	0.790169	-2.7038	0.735567	-0.854999	1.37677	1.47016	1.52517	-0.541935	0.687594	1.51394	0.425584	2.81161	-0.725519	0.630259	1.69607	0.433396	1.33726	0.69243
ecotype.6085	-0.948976	0.0545979	0.502269	-0.0761443	1.7196	-0.388226	-0.388536	1.68511	0.135567	0.272392	0.571412	-0.265622	-1.0529	-2.06804	-0.549592	-0.467106	-1.1294	-1.91804	0.241364	0.705799	1.33297	-0.63043	-0.123552	1.8816	-1.90206	-1.33696	0.0687457	0.876039	-0.980116	-0.816578	0.501111	-1.34994	0.0301488	0.201507	1.78282	-1.14829	-1.29299	0.635544	-0.378905	-0.512168	-1.39602	-1.23386	0.133724	0.247577	1.0706	-0.0904612	-0.5898	-1.62615	-0.707106
ecotype.6190	0.183023	1.04236	0.57106	0.0455475	1.07251	0.694914	0.525648	1.66188	0.536406	0.906349	0.439655	0.197587	-0.157949	-0.464254	0.452143	0.0103814	-4.76972	-0.000216449	1.2315	0.478456	0.252108	0.120392	0.777784	0.813921	-0.129796	-0.535493	0.251016	1.32257	-0.189181	0.81542	-0.360491	0.399165	0.016412	-0.938168	1.65786	-0.0957936	1.23736	0.331948	-0.560398	0.894666	1.63992	0.70562	-0.233068	-0.219108	0.829138	0.772522	-0.821056	-0.184066	0.117261
ecotype.281	-1.99098	-1.62127	-0.230781	-1.52492	-1.06925	-1.97348	-1.47743	0.616575	-0.119971	-0.575913	0.354486	0.316759	-1.98408	-2.60184	-1.22467	-0.701835	-0.777473	-1.74701	1.32141	-0.106662	0.451004	-0.0290489	-0.161718	1.41386	-1.43387	-2.02496	-0.585571	-0.792987	-2.08194	-2.37274	0.756426	-0.528254	0.0943371	-1.37075	-0.431198	-1.85438	-2.01583	0.839301	-1.13482	-0.982342	2.22255	-0.516338	-0.587255	-0.410871	0.431918	-1.40764	0.579642	-1.60569	0.900284
ecotype.1716	-0.42574	0.0412384	-0.03541	-1.55966	-0.784	-0.0130957	-1.18161	-1.48371	-0.621319	-0.411483	0.141369	0.0873632	-0.472548	-1.37979	-0.981167	-1.12347	-0.97139	-0.897787	-0.485834	-0.0589406	-0.590963	0.111113	0.435066	-0.365466	-0.644252	1.13306	-0.458617	0.0930279	1.15477	0.0358999	-0.305165	-0.407822	-0.166057	-1.09585	0.29202	-0.884508	-0.440885	-0.511559	1.46517	-0.00301172	-0.598072	0.590022	-0.164582	-1.02921	0.125986	0.0433892	-0.992981	-1.26688	-0.0241951
ecotype.6112	0.0677254	1.68331	0.142666	1.35498	-2.01738	0.728022	0.665438	1.2613	1.1553	-0.540271	0.365169	0.0233677	-0.936694	-1.27924	-0.213034	0.997852	2.46638	0.843816	0.28818	0.0136147	0.0623507	-0.0257309	1.44134	1.89055	-1.13149	-0.951175	-0.25767	-0.0249064	-0.557297	-1.08899	-0.365263	0.267719	-0.0575476	-0.261372	-0.222634	0.348051	-0.0647272	-0.454046	-0.623835	0.984488	-0.341492	0.583145	-0.0512653	0.321794	1.93263	-0.581749	0.149028	0.269017	0.0874281
ecotype.5232	-0.350874	-1.28063	0.098823	-5.1555	2.05144	-0.514004	-4.3342	0.954878	-2.3667	1.35793	-8.13689	-0.302625	-0.133337	-2.46086	-0.29918	-0.452844	-0.342795	-1.96591	0.373527	-0.0590663	-0.203797	-0.202362	-1.66875	0.136819	-0.1376	0.4473	-0.466255	0.257367	0.540862	-0.448956	5.40635	-0.640534	1.16598	0.0321606	0.152839	1.5674	-0.150812	-0.767736	0.127009	-0.329763	-1.30433	1.01534	-1.21391	-1.67115	0.344561	-1.3769	-0.404519	0.716787	-0.17222
ecotype.6046	-2.79953	-0.934706	-1.68927	-3.46851	0.103335	-0.851044	1.84725	-0.907147	-0.501923	-2.7458	-8.44468	0.310654	-0.84721	-0.093071	-1.6307	-1.27173	0.977149	-0.0946203	-0.192344	-1.62936	-1.36949	0.192924	-1.88679	1.70398	0.557022	-0.40427	-2.05572	-0.563186	0.0851168	-1.46567	-0.10341	0.648464	1.86238	1.01374	-0.762628	0.642435	-0.723354	-0.671332	-0.595788	-1.04701	1.01467	-0.49164	-0.445949	-0.943426	1.64703	-1.40051	1.61775	-0.569496	1.75276
ecotype.7354	-0.937017	1.32063	0.480379	1.13213	0.0839839	0.0824344	0.118447	0.920013	0.888026	0.302153	-5.289	0.362677	0.455555	0.843149	-0.27865	0.0624334	0.0371012	1.75214	-1.47424	0.102861	-0.359381	0.500448	-0.910339	1.4604	0.825066	0.827646	-0.16928	1.013	1.42574	0.400753	-0.630379	1.25351	1.8673	0.304135	0.0133059	1.2038	-0.118302	-1.55786	0.381857	1.16452	0.274489	-0.498188	-0.228471	-0.243468	2.22058	0.0402709	0.145373	0.759026	0.350768
ecotype.641	1.1335	0.769186	-1.88383	0.319141	0.583776	0.832741	0.530537	0.670228	1.02194	-0.300858	-2.66505	0.70325	0.715598	1.31741	0.335912	0.738358	1.13037	1.12918	-0.681504	-1.70113	-0.733326	0.770468	-0.793241	0.996116	-0.0187483	-0.997173	-0.901492	0.293077	-0.820593	0.553046	-1.00766	1.30829	1.47049	0.917746	-1.12488	2.1535	1.02947	-1.39625	-1.52805	-1.94327	-0.353055	-0.478814	-0.559732	0.627211	1.7474	0.202747	-0.211442	0.82343	-0.231644
ecotype.6918	-0.434122	1.52293	0.90498	-0.0068913	0.637689	-0.679604	0.971453	-0.0510245	0.68175	0.338799	-1.71491	0.223547	-0.727427	-0.0833718	-0.660799	1.30206	0.375228	0.639369	1.17067	1.14719	0.759801	0.210786	-1.33486	0.845252	-0.475797	-1.03521	-0.138534	0.284054	0.265631	-0.626237	-0.194318	-0.895139	1.81026	0.883445	1.04185	0.493216	-0.875243	-0.369873	0.670302	0.44757	-1.4906	0.603301	-0.844905	1.29633	1.45893	0.0853949	0.0532854	-0.0877247	-0.0789447
ecotype.7384	0.244378	0.655651	0.229876	-0.365778	0.446879	0.173908	-0.432777	-0.750718	-1.23464	-0.185753	-1.12717	-0.71586	-0.690726	0.439176	-1.3776	0.935509	-0.491691	0.262905	-0.0652088	0.162284	-0.0224888	-0.451198	-0.50796	-0.0291569	-0.828152	0.258506	0.0771485	-1.63358	0.750415	0.631896	-1.40935	2.26472	0.154362	0.183247	-1.42208	-0.293401	-0.234566	-1.22636	0.620019	-0.383289	-1.06268	0.577003	-0.543925	0.542472	1.47224	-1.13628	-1.03686	-1.25419	-0.286355
ecotype.6977	0.849743	-1.2648	-1.80923	0.681051	-0.195637	0.619136	-0.246024	1.66957	1.0334	-0.480055	0.731332	-0.0620395	0.336937	-0.141979	0.530799	1.28721	-0.567817	-2.44778	-1.34296	-1.63199	-0.493992	0.24916	-0.37226	1.3532	0.225313	-0.392173	-1.16007	1.19099	-0.300586	-0.367619	-1.0744	0.318086	0.178632	0.55238	-0.500742	0.731071	1.19197	-0.916775	-1.16307	-0.101014	-1.0632	-0.275395	0.0735399	0.887329	1.27227	0.894377	0.270276	-0.384925	0.115366
ecotype.6962	0.798402	-2.66042	-0.448306	-1.10022	-0.910324	-0.282807	-0.580367	0.639296	0.960133	-1.11919	0.0716775	0.575919	0.581714	0.892274	0.293324	0.161101	0.00552584	1.43469	-0.362897	-0.575141	-2.9066	0.949026	-0.479085	1.13211	-0.204671	-0.633063	-1.65848	0.241501	0.73345	-0.422314	0.166727	1.13088	0.771387	-1.45277	-1.78469	0.53532	0.968745	-0.720011	-0.47142	-2.30914	-0.244184	-0.650192	-0.578699	1.13664	1.42871	0.0531344	-0.228326	0.737966	-0.563505
ecotype.7145	0.834997	0.0638077	1.48862	0.701132	0.999093	-0.446235	-0.598909	-0.693047	-0.453	1.3934	-0.737402	-2.62656	1.60835	-0.359352	0.250297	0.393896	-0.06664	0.868354	1.26446	1.4841	1.08373	-2.23794	-0.413194	-0.25851	-0.598702	-1.49206	-0.202509	1.17773	-1.29085	1.57626	1.73733	-0.488589	-2.38186	1.36296	1.02898	0.26767	-0.245179	2.96032	-1.0374	0.334722	-1.11022	-1.29737	2.86577	0.884907	0.92439	1.08869	-0.0666737	-0.509799	0.178297
ecotype.8343	0.576174	-1.18032	-0.720193	-0.722658	-0.380073	-0.211352	-0.363549	0.403163	1.26551	-1.08411	-0.30356	-1.22798	0.197241	0.863744	-0.40546	0.650559	-0.062539	1.04887	-1.00789	-0.767685	-0.722558	-0.760894	0.5203	0.826983	0.138056	-0.243847	-0.753795	-0.319559	-0.587178	0.579292	-0.321062	1.51324	-1.15248	-0.900531	-1.10987	0.715215	0.912605	-1.48686	-0.398812	-1.18571	1.07443	-0.57899	-0.670649	1.30331	1.7495	0.553173	-0.526011	0.938344	-0.262778
ecotype.8296	0.445083	0.446898	1.54479	-0.49404	1.87599	0.360766	-0.603973	0.0371355	-0.0506785	1.10002	-1.10865	-0.641681	-0.191575	-1.07355	0.29979	-0.885135	-0.961064	-0.495268	1.95261	2.00696	1.66749	-0.625213	-0.838631	0.517093	-1.25394	0.173207	1.42318	-0.193195	0.926243	0.161005	-1.71931	-0.324608	-0.0949536	0.574707	0.65239	-0.186656	-0.419382	-0.350749	1.02869	0.490711	-0.518786	-0.00858002	-0.257773	-0.256631	-0.292637	0.266573	-1.00756	-0.710083	-0.67116
ecotype.6953	1.11936	-1.05452	-1.1272	0.324266	0.0741569	0.633375	0.966927	-0.43463	0.632542	-1.39579	0.271472	0.10114	0.868756	0.777986	-0.240229	-0.149273	-0.436976	0.873813	-1.21297	-1.03446	-1.39602	0.417094	0.0293623	0.243958	0.325739	1.64408	-0.578413	1.15131	1.54949	0.743051	0.012728	0.401117	0.51909	0.424977	-1.62931	0.771058	1.55226	-0.221709	1.09898	-0.704934	0.231406	-1.14029	0.0217717	0.0556094	0.456928	1.50543	-0.286091	0.518852	-0.508721
ecotype.6124	0.169478	1.26481	-0.25014	0.260875	-0.980946	-0.227318	0.369122	1.04445	0.137918	0.0795255	0.862141	0.387834	-0.268893	0.436267	-0.186347	0.883804	-0.593183	0.977794	-0.0950027	-0.266276	-0.546829	0.227965	-0.168545	0.979809	0.320974	0.494953	-0.0332161	-0.213845	1.19401	-0.292456	0.316044	0.636758	0.809031	-0.131701	1.00825	-1.10259	0.254091	-1.38579	0.0982068	-0.139678	-0.164916	-0.291286	-0.538496	0.0572131	0.306384	0.437429	0.149674	0.438439	0.258795
ecotype.6937	0.706431	0.163432	-0.983744	-0.596639	-0.133281	0.142337	-0.319244	-1.5076	0.352326	-0.847347	-0.772689	0.398284	0.148705	0.0969918	-0.678917	0.356472	-1.12137	1.62787	-1.81509	-0.995673	-0.761555	0.626678	0.516019	0.913287	-0.207404	0.906528	-0.508635	0.12878	2.1751	0.216133	-1.17432	0.287612	0.70995	-0.998618	-1.29261	-0.00539686	0.192257	-1.20654	1.61264	-1.73096	0.612207	-0.474582	-0.644934	0.740668	1.8777	0.700661	-1.58513	-3.37297	-1.18338
ecotype.6847	0.176694	0.328861	0.916507	1.05116	0.420411	-0.546182	1.23179	0.597593	0.721685	-0.1078	0.767476	-0.0919317	-0.298277	-1.44016	-1.70009	-0.270162	0.0614095	0.119506	2.06138	0.912727	-0.169222	-0.43294	-0.534315	0.870917	-2.39864	-0.595906	0.63002	-0.851157	-0.852952	2.30348	-0.610535	-0.842184	0.403699	-0.467667	-0.642694	-0.608138	-1.69715	0.369972	0.0262235	-0.48985	0.368573	0.260329	-0.730616	0.211573	0.675548	-0.786759	-0.77614	-1.83979	-0.649052
ecotype.6727	0.0302099	0.637076	0.102145	-0.432478	-0.0716782	-0.887696	0.437559	-1.98206	0.168002	-0.373448	-0.251614	-0.885362	0.871556	-0.472218	-0.435651	-0.766002	-0.991859	-0.0350176	-0.557161	0.00948202	0.609772	-0.906044	-0.449652	-0.462042	-0.895764	-0.778279	-0.834	-0.253935	-1.56148	0.562301	0.740444	-1.31202	-0.239408	0.433605	0.532465	-0.991068	-1.06279	1.33073	-1.42725	-1.0364	0.5667	-1.17008	0.84586	0.26823	0.913795	-0.47084	-0.659084	-0.0404852	-0.719083
ecotype.6996	1.15144	0.617529	1.63718	0.0806668	0.750999	-1.51097	-0.195067	-1.45015	0.928781	1.23859	-0.386254	-2.35008	2.11613	0.725661	-0.313005	0.985253	0.115062	1.41508	1.64223	1.59139	1.07141	-2.18861	0.0116321	0.26178	0.598545	-0.676484	0.761501	0.808708	-0.832708	2.08435	1.97435	0.786665	-2.2095	1.41186	1.07484	0.580872	-0.0115767	1.55803	-0.829753	1.95899	0.107019	-1.6795	2.48892	0.472071	0.571205	1.10769	-0.206814	0.278655	0.345864
ecotype.6194	0.0684219	0.995691	0.43423	0.424622	-0.178168	-0.280768	-1.45592	0.735042	0.604666	0.221357	0.816885	-0.0630478	-0.422459	-0.246167	-1.108	0.087717	0.250747	-1.5108	0.523411	0.409225	1.03046	-0.103677	-0.583794	0.538489	-0.927945	-0.531922	-0.763803	0.562065	-0.0852329	0.0613364	-0.219841	-0.35732	0.348573	0.742841	0.633876	-0.75551	-0.699939	-0.216574	-0.24398	-0.313028	0.105186	0.070692	-0.107546	-0.497471	-0.532405	0.241903	-0.500546	-0.112094	-0.582921
ecotype.7188	0.0241547	0.874157	0.0742972	-0.17674	-1.20107	-0.533608	0.158802	0.474382	-0.507384	0.521313	-0.116246	-0.902618	-0.192053	-0.697186	-0.213816	-0.430155	0.0136659	0.00782178	-0.269233	0.0176524	0.588662	-0.879892	-0.262248	0.30751	-0.710952	0.0737484	-0.638202	0.348459	-0.0525337	-1.41984	0.216003	-0.702659	-1.07647	0.626224	-0.0356574	-0.147153	0.628532	-0.804954	-0.367895	0.596297	-0.991083	0.797045	-0.335022	0.623407	0.958524	0.224055	-0.902885	0.284468	-0.587039
ecotype.6039	-1.07452	-2.25468	-1.67951	-0.655097	-1.5425	-1.36859	-0.703977	-0.374119	0.361468	-1.30481	0.36007	-0.953083	-0.553855	-1.04573	-2.99762	-1.06638	-0.257329	-1.69449	0.3913	-1.57819	-2.21648	-0.889015	-0.477656	0.733467	1.43512	-1.08627	-1.96245	-2.28484	-1.60285	-1.85806	0.0295361	1.12468	-1.66955	-0.80961	-1.67378	-1.14997	-0.55119	-0.879093	-0.417253	-1.61021	0.383759	0.0378892	-0.189648	0.228676	0.644943	-1.6317	3.5775	-0.794983	3.74816
ecotype.8420	-0.27212	0.309168	1.13224	-0.128714	1.07907	-1.05252	-0.414347	-1.8509	-0.719103	0.855938	-0.847053	-1.08854	-0.573483	-1.79204	-1.25475	-2.0766	-0.901793	0.310645	0.324545	1.56555	0.547567	-0.912972	-0.862949	-0.307805	-2.53874	-0.479039	-0.316985	-2.08075	0.472042	0.51997	-0.867494	-1.82899	-1.32196	-1.2612	1.30979	-0.87266	-1.01245	-0.262238	1.41736	-0.268112	-0.996453	0.087488	-1.21754	-0.187213	-0.159054	-1.57587	-1.53276	-1.03505	-1.58072
ecotype.260	-1.38265	-1.13758	0.156605	-1.13157	0.304585	-2.39948	-0.448924	-2.00065	-0.0366988	-1.73887	-0.190271	0.213652	-1.15243	-0.970183	-3.76877	-0.175638	-0.0141203	0.684182	0.37714	0.183551	0.233667	0.0241711	-0.711379	1.65658	-1.41307	-0.746757	-1.60383	-3.56864	1.0235	0.158051	0.0306716	-0.521398	0.286388	-0.343964	-0.634535	-1.61867	-2.6787	-1.12223	1.93194	-0.925662	-1.01693	-0.378679	-0.450528	0.282958	0.0118846	-2.41693	0.670017	-1.52997	1.32344
ecotype.6098	-0.469892	1.17931	-0.669244	-0.103751	2.12066	-1.07137	-1.01431	1.57951	1.14796	1.10723	0.874289	0.28737	-0.679999	-1.54558	-0.971156	1.56614	-0.217867	0.872328	-0.115005	-0.716165	-0.45455	-0.209955	-0.669888	1.52102	-0.225228	-2.3296	0.416269	-0.484122	-1.42759	-1.54577	-0.184819	-0.143356	0.0154611	1.33802	1.41099	-1.66434	-0.954102	-0.38118	-0.905682	-1.47184	-1.02987	1.28741	-0.416859	1.20171	1.14327	-1.11308	0.67527	0.126155	-0.317488
ecotype.7205	0.665439	-0.173309	0.0683254	-0.363416	0.405684	-0.343687	-0.474848	0.958007	0.389864	1.31542	-0.00358077	0.775137	-0.0232995	0.23508	0.764423	1.01343	-0.49133	-0.313353	-0.169407	-0.0872094	0.64353	0.630236	0.133661	0.631233	0.554034	0.282497	0.517008	-0.39766	0.414672	0.0433789	-1.36121	0.929358	1.08126	-1.13866	0.22631	-0.259082	0.134233	-0.988156	0.423992	0.439741	-0.0529832	-0.796019	-1.09952	0.867848	1.7203	0.010831	-0.140267	-0.0321482	-0.263534
ecotype.7165	-0.660283	-1.91563	-1.30812	-0.634491	-1.35837	-0.605206	-0.410949	0.357195	1.43956	-1.3638	0.789071	0.00266905	0.264053	0.390485	0.910643	-0.207823	-2.53375	-0.796036	-0.637267	-1.32811	-2.00846	0.145224	0.158401	2.57688	-0.632603	0.00171855	-1.02446	0.3364	-0.620243	1.365	-0.0134328	-0.359703	0.573658	-1.53432	-1.28732	0.188068	0.571004	-0.306092	-0.661866	-0.293421	-0.291094	-0.214561	-0.325524	0.0877266	0.213826	0.314919	-1.78119	1.00072	-0.268993
ecotype.66	-0.0140639	-0.750561	-0.658603	0.499219	-1.11215	0.145862	-1.66499	0.514069	1.55353	0.450864	1.22546	0.719275	0.409937	0.555124	-0.117064	0.956352	0.260421	0.0767298	-1.08143	-0.771051	0.0534674	0.663678	0.414429	1.27928	-0.526193	-0.434131	-0.216609	0.40419	0.0533765	-1.04294	0.150536	0.140551	0.687236	-0.929365	-1.31798	0.18494	0.20036	-0.392576	-0.295032	-1.16939	-0.141641	-0.673181	-0.645836	0.668715	0.725125	0.163131	-0.887541	0.455279	-0.563674
ecotype.7344	1.74772	-0.611666	-1.45183	2.39999	0.288925	1.35279	-0.933753	-0.00218769	0.573786	-0.6914	1.73446	-0.415441	2.39432	0.878211	-0.559312	-0.0929617	-1.17981	-0.975387	-1.44611	-1.3637	-0.248074	-0.195077	0.622301	1.51617	1.01603	0.56422	0.624098	1.68566	0.550162	-0.140498	-0.611184	0.059174	-0.548285	-0.445073	-1.36127	1.99559	0.144502	-0.759226	0.59497	-0.988217	-0.0414505	-0.131847	0.00813996	0.0144675	0.0445569	1.21061	-0.439348	-0.267361	0.0669969
ecotype.7164	1.25629	0.658796	1.25396	0.280596	-1.23216	-1.59521	1.64199	-1.03916	0.603684	-0.0278047	0.987754	-2.52405	2.5259	1.32979	-0.528821	1.58911	2.07512	0.165943	0.785784	1.03075	0.206898	-2.53247	1.1813	-0.0872077	1.55605	1.06856	0.0345821	0.478224	-0.0679294	0.89312	1.8732	0.992332	-2.5526	0.774827	0.670909	1.01482	1.02038	1.51261	-0.786645	-0.315196	1.2274	-1.33252	2.04288	0.72704	1.18182	1.03984	1.41232	0.13856	0.674862
ecotype.7355	0.360214	0.654318	-0.427735	1.25478	0.821622	0.221931	1.98138	1.3658	2.18098	0.553285	1.40046	0.595248	-0.124463	-0.307915	-0.931018	1.45986	2.57065	1.73531	-0.477256	-0.567839	-2.79931	0.339819	0.306312	2.28807	-0.272087	-0.00699589	0.25831	-0.345508	0.643965	-0.194327	-0.535979	2.27086	0.455941	0.165368	0.554447	-0.472549	-0.467528	0.710043	0.279302	0.53145	2.21692	-0.494749	-0.779445	1.22741	1.84369	-0.54441	-0.334711	0.543752	-0.35481
ecotype.7382	-0.254824	-1.24373	-0.740216	-1.62245	-1.54288	-1.1317	-1.15067	-0.69436	0.382415	-1.55484	0.46084	0.691595	-0.82198	-0.536416	-0.871749	-1.05864	-0.738177	-0.890071	-1.19754	-0.862349	-0.237936	0.617557	-0.0312781	0.649583	-1.9098	0.854695	0.300259	-0.782691	0.501152	-0.791924	-0.632739	-1.15253	0.504815	-1.52268	-0.777851	-0.864916	-0.888752	-1.33844	0.713298	-1.25347	-0.591077	-1.38928	-0.592755	0.264059	1.45728	-0.598164	-1.01514	0.74108	-0.657996
ecotype.8265	-0.431458	-0.00984269	1.07559	-0.28474	2.09744	-0.550303	0.556231	1.01812	-0.614488	0.720597	-0.367421	0.0230184	-0.546137	-1.08817	-0.261401	-0.74789	-1.55385	-1.1077	0.773992	1.63731	1.17697	-0.255138	-0.707673	0.717471	-0.622005	-0.645433	1.5698	-0.500094	0.140509	-1.24583	-0.00805273	-1.34753	0.0887263	0.431263	2.21314	-0.361978	-1.19164	0.193649	0.748312	1.11816	-0.453602	1.54769	-0.139064	-0.14966	-0.0989748	-0.356052	-1.09308	-0.813674	-0.601219
ecotype.374	0.492139	-0.162668	-0.582014	0.57593	0.4658	0.698349	-0.90228	0.91718	1.06826	0.630567	0.888178	0.725556	0.0786016	0.20167	0.722184	0.318814	0.512721	-0.188901	-1.15647	-0.705512	0.488675	0.567592	0.119199	1.13054	0.130927	-0.112755	-0.613442	0.642297	-0.354729	-0.333697	0.187248	-0.28723	0.552589	0.0644394	0.814372	0.544604	0.369507	0.0365533	-0.463727	-0.0597392	0.276276	-1.35316	-0.285921	-0.405397	-0.980477	0.143815	-0.160608	0.613599	-0.75944
ecotype.6042	0.166533	0.364141	-0.136328	-0.482901	0.111265	-0.0377199	1.44235	-1.58036	1.33102	-0.780553	0.32432	-0.302654	0.040652	0.448219	-0.552791	0.238731	0.464864	-0.535721	0.144598	-0.285107	-0.228603	-0.0809359	0.987941	0.0819215	0.57074	1.29933	0.670202	-0.81404	1.79412	0.290573	-0.918993	-0.165708	0.0414343	-1.37058	-0.799003	0.290364	0.73587	-0.506218	1.98754	0.220336	0.768863	0.340652	-0.768092	-0.322208	0.184644	-0.163494	0.436609	0.112749	0.447935
ecotype.8314	2.10101	0.919943	1.18295	1.72007	0.127667	-2.29043	1.77219	-1.24485	1.1766	-0.229312	1.15626	-2.47718	3.00606	1.19343	1.85315	1.13285	0.7412	1.18136	1.06814	0.831424	-1.68081	-2.4658	1.25939	0.822435	1.39292	0.276704	-0.0249185	1.54668	-0.599792	3.90346	2.61516	0.935374	-2.2388	0.11234	-1.15782	1.50692	1.50612	0.244898	-1.14171	0.030328	1.49624	-1.77296	2.62068	0.392649	0.414971	1.61875	0.279932	0.9708	0.614625
ecotype.7062	0.0403674	-0.613738	1.04247	-1.84303	-0.806466	-0.742608	0.42393	-1.04422	-0.541812	1.01037	-0.954492	-1.44278	1.38118	-0.545678	0.591318	0.149636	-1.08366	-0.483132	0.968048	1.07247	0.656703	-1.54064	0.022795	-0.471437	-0.453615	-0.267904	0.269965	-0.368656	-1.97875	0.687915	0.712482	-0.316736	-1.30029	0.627111	-0.401568	-0.435569	0.0239118	0.769489	-2.02663	1.16888	-0.822496	0.470624	2.03999	1.09967	1.2917	0.453403	-1.39763	-0.296442	-0.584257
ecotype.6974	0.206463	1.41125	0.0595496	0.160129	0.153385	-0.36579	1.02985	1.46342	0.542984	0.373901	0.281019	0.377879	0.12106	-0.34925	-1.37236	1.51933	0.828985	0.164621	-0.70713	0.000526624	0.178932	0.268079	0.634184	0.543938	0.180348	0.500092	-0.586276	-0.186554	0.43771	0.178942	-1.00903	-0.77227	0.357589	-0.82989	0.197874	-0.20304	0.616059	-0.571041	0.158973	1.13001	0.245313	0.574012	-0.726535	0.108116	-0.00409018	-0.279737	-0.0224593	0.672565	0.186377
ecotype.5158	-0.481658	1.57614	0.92748	-0.0121871	-0.872842	-0.507418	-0.409855	1.12322	0.830557	0.329275	0.209384	0.201409	-0.773094	-1.04611	-0.491893	1.4868	0.0777066	1.75147	0.568996	1.20733	1.09951	-0.0493373	0.139435	2.10122	-1.22151	-0.116827	2.64565	-0.868891	0.198919	-0.350488	0.189541	0.128122	0.408659	1.31711	1.82458	-0.919111	-1.73185	0.029378	1.01969	1.79143	2.10022	0.20849	-0.105454	0.420372	-0.450223	-1.01391	-0.893192	-0.9964	-1.24283
ecotype.7518	-1.27786	0.345208	0.581523	-0.994559	1.93301	-1.94501	-1.47754	0.523109	-0.464845	-0.0736555	-0.42514	0.309196	-1.38393	-1.22461	-2.63194	0.817549	-0.660171	0.276415	1.71881	1.04462	0.264758	0.00105239	-0.227759	0.528411	-1.15528	-0.988852	0.814013	-0.743907	-0.568446	-1.91641	-0.866123	-1.38758	0.375454	0.686466	1.33604	-1.43667	-1.20156	-0.280031	-0.0938704	0.487665	3.03244	0.453268	-0.60181	0.292413	-0.000603832	-1.06298	-1.07437	-0.47201	-0.952561
ecotype.6989	-0.442728	0.204427	0.414172	-0.681863	0.784804	-0.520204	-1.09486	1.37955	0.260056	0.294822	0.165028	1.36161	-0.583592	-0.733542	-1.1656	0.991965	-0.523552	-2.05839	-0.895065	0.462172	0.374707	0.802054	-0.000914812	1.41186	-0.585831	-0.655225	0.64296	0.460832	-0.317064	0.458747	-0.250741	-1.29649	1.22376	-0.715546	0.7457	-0.374984	-0.754993	-0.466166	0.0949868	-0.620097	-0.584254	-0.857066	-0.698763	0.818771	0.12502	-0.0264524	-0.186534	0.325139	-1.32864
ecotype.7300	1.06105	-0.312923	-0.90042	0.839282	-0.45833	1.38006	1.86175	2.21191	1.4048	0.0681448	0.920871	0.371399	0.885163	0.776677	0.529774	1.63858	0.773316	1.70133	-1.10878	-0.913329	0.0953559	0.395208	1.43039	1.27987	1.50846	-0.81622	2.06958	1.01567	-1.55577	2.68689	-0.547916	0.830126	0.792456	-0.839826	-1.0596	1.29596	2.15294	-0.627627	-1.24789	1.44523	0.869842	-0.270655	-0.574375	-0.34725	-0.246802	0.387117	-0.352276	2.29754	0.256706
ecotype.2057	0.332318	0.933381	0.734796	0.496919	0.228136	-0.251924	0.292843	-1.00422	0.494551	0.4949	1.24238	0.70656	-0.00559407	-0.10879	-1.59761	0.588854	-1.13126	0.150906	2.20623	0.579072	0.757943	0.47146	0.310578	0.645913	0.36231	0.996889	-0.650783	-0.168228	1.45871	2.14589	0.0911931	-0.837136	0.843536	-0.881292	0.185837	0.396331	-0.992694	-0.363427	2.32019	1.11794	-0.115534	0.265231	-0.391029	-0.129767	-0.341272	0.14238	-0.629996	0.0177401	0.0154127
ecotype.6020	-0.64638	1.45169	0.713418	-0.223265	1.91444	-0.831057	-0.688998	1.5727	-0.00165728	0.752894	0.158068	0.143608	-1.00997	-1.04596	-0.693933	0.340489	-1.74517	-0.679263	0.0167339	0.908636	0.328333	-0.270673	-0.398393	1.81058	-1.31249	-1.51995	0.493574	0.252303	-0.829883	-0.331867	-0.792372	-1.46233	0.564113	0.65034	0.791343	-0.972948	-0.98191	-0.399145	-0.611568	0.00555002	-0.0951961	0.66033	-0.385122	-0.0340696	-0.444739	0.000910589	-1.16109	-0.897978	-1.0187
ecotype.379	0.775116	0.462928	-1.19678	0.515585	-0.0696303	0.781517	0.915907	0.84481	1.46514	-1.02248	0.560063	1.08694	0.42583	1.01132	-0.313129	-0.599131	1.45453	1.01465	-1.36217	-1.15484	-0.999817	1.0811	0.480945	0.832946	0.054335	-0.308164	0.315113	0.474335	-0.513603	0.347892	-1.33331	0.899574	0.502501	-0.326551	-1.35076	0.393376	0.984092	-0.405798	-0.556939	-0.766592	1.03555	0.141682	-0.296468	0.0168919	-0.391706	0.00941098	-0.166115	1.11958	-0.480377
ecotype.7320	0.43606	-1.34176	0.31088	0.0948989	-0.891008	-0.0933472	0.913952	0.56646	1.24371	0.141943	0.238842	0.282633	0.626154	0.868647	-0.00484399	0.334539	0.091267	-0.17271	-0.0943219	0.0827372	-0.105583	0.189906	0.597921	2.07023	0.0481164	0.948994	-1.08647	-0.132045	0.512115	-0.393915	0.636616	0.0752857	0.38831	-0.261541	-0.884823	0.288885	-0.0816051	-0.354398	0.319504	0.345485	0.196089	-0.0568181	0.604366	0.164345	0.339548	0.0286016	0.210672	-0.0202879	0.426417
ecotype.7169	0.816276	-0.891136	0.407079	1.6401	-1.04597	0.557036	-0.166106	1.123	-0.139268	1.15078	0.794522	0.486056	-0.112707	-1.54912	0.592246	0.756428	-1.1663	-0.442416	-0.151685	-0.0485419	-0.0817466	0.707243	1.45899	1.94592	-1.0779	-1.4483	0.330818	-0.0453999	-1.43147	1.23153	-0.456604	0.518319	0.0251349	-0.28335	-0.759095	0.422497	0.33037	-1.01195	-1.48176	0.49118	-0.0662529	0.696149	-0.621288	-0.0177451	0.882263	-0.0890381	-0.748469	0.923115	-0.34743
ecotype.7418	0.385417	0.18629	-0.956734	1.05191	-0.225848	-0.434015	-1.39491	0.757143	2.62606	-0.306917	1.15337	0.750988	0.214773	0.687211	-0.62827	1.83209	1.1804	0.890358	-1.14074	-1.01558	-0.690069	0.440287	0.889411	1.33987	0.0854418	-0.710713	-0.329662	-0.220774	0.271142	-0.293218	-0.772785	0.964902	0.304276	-1.89945	-1.40305	0.1136	-0.471769	-0.0967322	0.320296	-0.545806	1.22221	-0.98433	-0.932308	0.461582	0.33583	-0.0739797	-0.156013	1.26441	-0.286699
ecotype.6906	0.713604	0.936423	0.516728	0.308667	1.54069	0.0228127	0.683594	0.251689	0.108929	1.39001	-0.00644732	1.15338	0.262178	-0.242457	1.34207	0.339568	-0.500294	-1.49547	-1.16167	0.355733	0.774217	0.806865	0.448413	0.695605	-0.0393955	1.53462	0.683457	0.282257	1.69828	0.207292	-0.0989875	-0.877619	0.828444	0.360666	0.665324	1.07734	-0.394405	0.251347	1.82714	1.50536	-1.13323	-0.511946	-0.0207184	-0.341348	-0.672065	0.288746	0.092617	-0.725276	-0.19881
ecotype.8325	0.694519	-0.134828	1.38559	-2.14615	0.832384	1.04394	-0.725219	0.83889	-1.05237	2.27183	-1.34512	0.624778	0.379558	0.419212	0.654767	-1.60173	-0.854272	-1.37818	-0.0764044	1.38312	1.38877	0.25422	-0.130667	-0.78405	-0.483847	-1.77091	-0.0283374	1.00372	0.465944	-0.14139	0.456868	-1.16821	0.339081	-0.201424	0.711952	0.411347	0.536551	-0.613502	0.46231	2.31696	-0.677267	1.01655	-0.302686	-0.866223	-0.745511	0.602319	-0.415521	-0.353118	-0.471025
ecotype.7490	0.232553	0.506125	-0.410434	-0.241483	1.12575	0.37924	-0.685315	1.40209	0.470861	-0.090781	0.122312	1.46255	-0.2155	0.509108	0.727644	0.868668	-0.710388	0.364142	-1.3204	-0.52121	0.426458	1.06505	0.859733	1.04359	0.214905	-0.0966291	1.6	0.631628	0.0864721	0.13363	-1.2928	-0.403216	1.36503	0.307381	-1.17252	-0.503774	-0.108013	-0.827198	0.142663	-0.724542	0.199183	0.51119	-0.470292	0.283693	-0.0613373	0.485249	-0.422719	0.528903	-0.771014
ecotype.6911	0.604421	-1.66718	-1.10418	0.558065	-0.795803	1.97728	-2.87437	-0.953949	1.39777	-1.21848	0.974559	1.61366	1.45719	0.209972	2.27371	1.32414	-2.87675	1.27003	0.26266	-1.12558	-2.93359	1.51648	1.58373	2.62508	1.28958	0.638447	-0.643224	1.7741	1.33712	-0.678026	1.05549	2.09403	1.68272	-4.25909	-1.8492	1.68219	0.914671	-0.037323	0.434464	-1.77887	0.0877366	-0.12389	-0.402033	0.143372	0.18767	1.24419	0.879285	0.941241	0.596269
ecotype.6943	0.399331	0.468772	1.00252	-1.88307	-0.756987	0.0658039	1.01573	1.0838	-0.302781	0.259101	0.294916	1.20604	0.0261179	-0.468758	-0.526796	-1.01375	0.796394	-0.393071	1.68803	0.974925	1.17634	0.97835	0.222239	0.709385	-0.250328	1.92142	0.746572	0.395347	1.4594	0.650707	-0.975043	-0.628216	0.666542	0.0380656	1.35528	0.629248	-0.199513	-0.438555	1.04796	0.810132	-0.55195	-0.532483	-0.252335	-1.46451	-1.71147	0.501309	-0.215211	-0.173817	-0.705043
ecotype.7004	0.153172	0.204768	-2.87855	-0.918666	-0.861969	0.451944	-0.0231491	0.900688	1.54086	-0.689322	0.425845	-0.559941	0.477409	1.23095	0.59592	0.0355586	1.78958	-3.23976	-1.39349	-2.34444	-1.05977	-0.332682	1.50718	0.442858	1.41501	-0.39775	-1.33885	-0.134124	-0.254332	-0.365512	-1.01755	-0.141563	-1.09	-1.21833	-1.70793	1.44005	1.40235	-1.29816	-0.623126	-0.154806	0.236758	-0.382117	-0.335538	-1.93325	-1.87024	0.0295649	0.598067	1.83597	0.113079
ecotype.8283	-0.882846	0.979348	0.661975	-0.358017	2.64638	-1.55772	0.93024	1.45622	-0.507059	0.806107	0.537536	-0.111284	-1.04847	-0.876105	-0.81438	0.93334	-0.930702	1.03309	-0.0585776	0.927612	1.2851	-0.610041	0.037039	1.05176	0.294967	-0.677688	0.383552	-0.649391	-0.0216821	0.470346	-0.607499	-0.0407571	-0.214662	1.61667	1.75145	-1.27546	-1.31693	-0.0607121	0.0322723	0.409449	-0.797003	1.93812	-0.221286	0.2794	-0.204447	-1.2717	0.154079	-1.27597	-0.0229211
ecotype.7523	-0.427214	0.183098	-0.698052	-0.988809	-0.492273	-0.976988	-1.62296	0.382484	-0.52608	-0.502774	0.217683	-0.15068	-0.850903	-0.591067	-1.79735	0.465027	-1.30035	-1.22657	-0.607578	-0.749773	-0.226498	-0.414133	0.487673	0.22982	-0.255612	0.265014	-1.73372	-0.626585	-0.285672	0.0976164	0.894965	-0.589619	0.0916309	-1.30794	-0.0597933	-0.345693	-0.829881	-1.13845	-0.541869	-2.28324	-0.0652841	0.223488	-0.524316	-0.10086	-0.0159655	-0.45405	0.0475967	-0.848941	0.956291
ecotype.5341	0.113984	0.579182	-0.879176	0.46877	-0.418752	-0.160511	0.708642	0.138801	1.7027	-0.206648	0.596345	0.722259	-0.282521	0.893385	0.676887	0.919602	1.22555	0.659979	-0.590564	-0.971932	-0.704647	0.500871	0.685924	1.12555	0.530975	0.734982	0.0878799	-0.436282	1.34959	-0.939827	-1.15075	0.710162	0.45324	-0.123124	-0.134064	0.021352	0.0398974	0.137981	0.980728	0.555779	0.192813	0.158743	-0.354975	0.0547914	0.121539	0.662001	0.379207	0.452779	0.54834
ecotype.173	0.512957	-1.65544	-0.717671	0.189596	0.31249	1.13607	1.17041	0.637981	1.003	-0.114597	0.611301	1.67218	0.784	0.807396	-0.563367	0.00147592	0.871564	-1.22924	-0.435759	-0.911696	-0.689138	1.45738	0.722824	0.518795	0.567338	0.58873	0.228656	-0.222078	-0.49989	-0.639218	-0.0145144	-0.00589598	1.25009	-1.32138	0.0531765	0.826066	0.970204	0.973419	-0.34031	-0.203007	0.66414	0.644069	-0.437898	-0.711504	-1.47868	-0.249764	0.275099	0.71764	0.152249
ecotype.6810	0.740555	-0.0757117	0.421539	-0.610669	-0.64783	-0.0656641	-0.437359	-0.646339	-0.584253	-0.812495	-0.432928	0.444211	0.397972	-0.452592	-0.19064	-0.973115	-0.49269	0.317096	-0.180789	0.216373	-1.08155	0.623365	0.910299	-0.503527	-0.742719	1.31926	-0.325758	-0.383588	2.00711	0.044661	-0.225454	-1.03154	0.0953076	-1.18027	-0.594879	-0.187939	0.788935	-1.21467	1.08604	0.538628	0.595527	0.693465	-0.236826	-1.19443	-1.00039	0.601746	-1.1892	0.231678	-0.817478
ecotype.267	-0.829473	1.55964	0.843851	-0.873756	0.677968	-0.479607	-0.0851879	1.30408	-0.868738	0.897413	-0.725698	0.492464	-0.365409	-0.59073	-0.204928	0.0433679	-0.983358	1.56028	0.0387068	1.50715	1.15262	0.0770885	0.136855	0.671606	-1.24427	-1.29591	1.17262	0.426439	-0.628118	-0.0891325	-0.0686452	-0.400248	0.303313	0.123485	2.38933	-0.535921	-0.504251	-0.00955099	-0.362479	1.98657	-1.18813	2.39302	-0.332436	-0.315995	-0.856508	0.105249	-0.940155	-1.02063	-0.886506
ecotype.5207	0.459713	0.695365	-1.37714	1.56852	-0.526648	1.00015	1.36852	0.711553	1.97806	-0.762437	0.797157	0.749686	0.812489	1.45705	-0.00204578	0.385696	1.67124	1.86212	-1.06505	-1.39437	-1.43132	0.737882	1.19124	2.07756	0.837529	-0.517163	-0.290582	0.176443	-0.851087	-0.317475	-1.1343	1.127	0.434542	-0.60712	-0.762358	0.563094	0.376656	-0.105439	-0.92628	-0.135615	0.520926	0.25461	-0.621903	-0.674632	-0.873768	-0.0812683	0.507954	0.924226	0.354091
ecotype.8412	0.910194	-1.49613	-1.77035	-0.684608	-0.39093	1.08306	-0.102105	0.320833	1.08609	-1.00462	0.709659	0.464326	1.18324	1.74503	1.29975	-0.120799	0.372383	-0.759777	-1.31347	-1.62354	-1.87444	0.508578	1.61673	0.526143	2.30558	0.258232	0.329633	0.0132993	0.925256	0.881138	0.67188	0.315959	0.318913	-2.46801	-1.19574	0.925548	1.84408	-1.19685	-0.108484	0.127219	0.257581	-0.300523	-0.468256	-2.48961	-2.24134	0.260373	1.25213	1.76786	0.677015
ecotype.328	-0.489808	0.0122602	0.262647	1.48212	0.137555	0.910816	1.04254	-0.155409	0.819286	0.233645	0.638213	0.484492	0.340732	0.0078657	1.45646	1.71861	0.00572371	-0.659431	0.590056	0.0699342	0.144832	0.826882	-1.81721	0.00118565	0.512959	1.14311	0.98666	-1.65373	1.69761	-0.141116	-1.03843	0.552946	1.28096	1.62663	-0.124599	0.625913	0.737525	-0.101987	0.967478	1.39591	-1.30704	-0.581889	0.00984932	2.81043	1.5361	-1.81763	0.306762	-0.177323	0.0203735
ecotype.380	-1.69829	1.44037	0.782654	0.556727	2.47607	-0.910877	0.202075	1.51795	1.13003	0.842895	0.221873	0.43965	-0.925932	-0.0372783	0.266893	1.11583	-0.264874	-0.523016	-0.392851	1.47988	0.729611	0.49363	-2.44182	1.31548	-0.513909	-1.1708	-0.14765	-1.39869	-0.751003	-0.456293	-1.01796	-0.0780561	1.06382	0.731752	2.62657	-0.865545	-0.862942	-1.26072	-0.543767	0.654966	-1.91616	1.31837	-0.0255875	1.3697	-0.202564	-1.44485	-0.608875	-0.73927	-0.87127
ecotype.8311	-1.33252	0.266717	0.771006	0.849292	-0.528836	-0.657756	-0.166367	0.0508793	0.684066	0.62084	0.0699744	-1.15874	-0.680686	-1.34114	-0.84431	1.1696	0.00927589	-0.552267	1.49856	0.914482	0.876844	-0.645358	-2.05101	0.15329	-1.6355	1.50333	0.283599	-1.33161	1.10987	-0.859504	-1.08176	-0.992413	-0.547341	-0.200144	1.50177	-0.628641	-0.555378	-0.249826	1.30516	0.30485	-2.00646	-0.208205	-0.55878	1.41009	-0.260872	-1.91465	-0.604123	-0.633745	-0.822853
ecotype.8213	-1.46859	0.351346	0.345852	-0.754128	0.0400444	-0.700038	0.444476	-0.212718	0.391764	-0.481878	-0.120467	0.355771	-0.145993	-0.216586	0.446518	1.77425	-0.426135	-0.108743	0.461042	0.308966	-0.0436532	0.587699	-1.65838	0.411831	0.707071	-0.352902	-1.20552	-2.16918	0.0181291	-1.55812	0.877948	1.60291	0.866351	-0.483703	-0.814041	-1.52301	-0.381156	-2.15789	0.0881457	-1.64551	-0.502	0.95881	-1.00387	2.50358	1.61214	-2.31424	1.74166	0.430322	2.26236
ecotype.7516	-1.7796	-0.683072	0.716491	0.140962	2.19335	-1.26148	-1.23121	-0.0483322	0.330908	0.15308	-0.385743	-0.412231	-1.17706	-1.69874	-1.65105	1.57736	-2.52662	0.869459	1.96546	1.19788	0.626861	-0.059683	-1.78077	0.862927	-1.4757	-1.02156	-1.07453	-0.91673	0.221569	-0.345724	-1.11431	-0.776078	0.112683	-0.00504702	1.46897	-1.34084	-1.15506	-1.14564	0.692155	0.0808655	-2.52286	1.43018	-1.39536	1.7701	0.685388	-2.05354	-1.15684	-2.14162	-0.738521
ecotype.6242	-1.41046	0.938158	0.748074	0.829703	-0.611771	-0.788875	-0.591842	0.867534	0.676996	0.771521	0.113822	-0.45243	-0.901754	-1.24968	-0.580767	2.10475	0.0973947	1.04625	-0.258624	0.956759	1.03672	-0.294059	-1.70916	0.415871	-1.15888	-0.61848	0.986876	-0.285387	0.363362	0.504568	-0.567747	-0.958854	0.11853	0.152367	0.837429	-0.538077	-0.396318	0.0158467	0.221441	0.998442	-1.72012	-0.240886	-0.680933	1.47629	-0.223205	-1.38061	-0.657677	-0.348461	-1.03006
ecotype.8353	0.662476	-1.54133	-0.675564	2.16737	-0.548744	1.37761	-0.75057	0.0236177	1.67371	-0.414798	1.88545	0.659871	1.27094	-0.667143	0.108297	2.43912	-0.814179	0.336152	-1.04892	-0.688372	0.508236	1.17177	-0.793406	0.952832	0.403723	-2.05501	-0.453006	0.497989	0.0680565	-0.438736	-0.650621	-0.670814	1.18553	-1.14608	-0.46087	1.26252	0.079654	-0.613393	0.545395	-1.80547	0.229211	2.62274	-1.23409	2.05776	0.185066	-1.41808	-0.0233105	0.150513	0.0481674
ecotype.8424	0.702682	-2.20753	-0.54544	2.83986	0.635601	1.22196	2.45443	-0.816466	2.10928	-2.66681	0.760559	0.0742524	1.36905	0.522664	0.410065	2.74638	0.598797	0.766205	0.823599	-0.73525	-3.0369	0.671293	-0.502981	1.95646	1.00742	1.27126	-0.548791	-1.19249	2.12422	-1.13716	0.528317	0.417467	0.261645	-0.942599	-1.72139	1.25229	1.79364	-0.0934966	1.28249	1.00643	-0.626262	1.80381	-0.161642	3.3658	1.64375	-0.339741	1.89454	0.441143	1.89659
ecotype.6998	0.174687	1.20283	-0.684562	2.0933	-1.84136	0.776027	0.646644	0.422001	0.589643	-0.0178202	1.25077	-0.350809	0.5389	-0.537398	-0.727269	1.95103	-0.192572	-1.85438	-0.837916	-0.680311	-0.326972	0.214964	-0.728982	0.864164	-0.0394872	-0.254527	-1.58863	-0.35339	-0.759899	-1.19361	-0.500929	-0.297997	-0.0484105	0.0187351	0.0355776	0.997848	-0.69369	-0.563549	-0.253359	-2.09581	-0.845879	-0.0744795	-1.17287	2.36337	1.77497	-0.532689	0.782864	0.826521	0.374173
ecotype.7333	-0.497531	0.524811	0.796709	1.23727	0.334268	0.394617	2.44446	1.7138	1.41494	1.30519	1.03884	-0.188118	0.305115	0.0193776	1.55423	1.59338	0.366553	0.59909	-0.702442	0.676582	0.415492	0.147415	-1.1014	0.587466	1.11614	-0.507947	0.733106	-0.133405	-1.03178	-0.459487	-0.606726	0.505304	0.220607	0.746022	0.673584	0.368731	1.19812	0.345439	-0.682409	1.2808	-0.609125	-0.0278201	-0.126515	2.10922	0.868613	-0.144645	0.569057	0.157919	0.433246
ecotype.386	-2.19872	1.17914	0.533635	-0.383258	0.213508	-1.75068	-0.127581	0.516034	0.615332	0.366853	0.559084	0.369703	-0.935167	-1.08525	-0.575891	1.5841	0.620369	0.11507	-0.2631	1.30087	1.01208	0.179878	-1.75044	0.00126971	-1.09161	-0.177883	0.410977	0.238395	0.839994	0.501809	-1.33065	0.612331	0.626327	0.342254	3.58767	-1.48498	-0.784062	-0.537335	1.24263	-0.594467	-1.47203	0.462619	-0.759338	1.72325	-0.00711208	-1.04386	-0.727057	-1.37835	-1.09527
ecotype.8214	-2.27922	-1.3366	-0.615697	-0.164764	-0.0134721	-2.0808	-2.11105	-2.27376	0.131378	-1.16296	0.482161	0.046679	-1.32342	-0.915542	-1.77572	1.02079	-0.70221	-1.01673	0.205646	-0.682316	-0.345552	-0.057602	-1.83071	0.847603	-0.144382	-0.962801	-1.20779	-2.18909	0.357941	-1.06195	0.693234	-0.213435	-0.0189507	2.02541	-0.947212	-0.777784	-2.63499	-0.423439	2.42517	-1.23375	-1.86574	-0.757111	0.893958	1.324	-0.572776	-1.82311	1.68885	-1.71216	2.13636
ecotype.957	0.608547	-0.325901	-1.90109	1.41273	-1.09594	0.673594	0.716932	-1.35279	1.57027	-1.53893	0.830626	0.0137603	2.06211	1.03862	-0.735867	1.43279	0.0593231	0.496383	-1.5474	-1.72777	-0.737835	0.335813	-0.378917	0.712708	0.346395	0.868902	-0.861534	0.779124	1.04374	1.0524	0.292913	0.841145	-0.186613	0.131207	-1.49302	1.83737	0.641315	-1.47783	0.819558	-1.70021	-0.193028	-0.951424	-0.604029	2.55451	0.978524	0.584291	0.042081	0.976084	0.203149
ecotype.5122	-0.697394	1.02078	-0.488425	1.80568	-0.626661	-0.023785	2.13845	-0.205724	1.76333	-0.825588	0.902007	0.089191	0.156646	1.15845	-1.90842	1.58026	0.630706	0.512187	-0.187179	-0.601595	-0.67302	0.687358	-0.443768	1.21482	-0.00647037	0.758821	-0.677634	-1.48295	1.33094	0.794285	-1.15308	0.350745	0.0753737	-0.75879	-0.0540683	0.158981	0.687764	-0.424419	0.917915	0.306583	-0.599143	0.394996	-0.469745	1.81504	0.229641	-0.764565	-0.00608662	0.638584	0.396965
ecotype.7391	-3.09068	0.8432	-0.0195429	-1.32503	0.198346	-3.05379	-1.46743	-0.995009	-0.488466	0.0889089	0.271591	-0.819452	-2.16577	-1.68213	-0.897893	2.20693	-1.43402	-0.0221127	-1.15473	0.61625	1.35171	-1.15746	-1.73339	0.524606	-2.85564	-0.9967	0.74672	-1.44823	-0.0567307	-0.783138	-0.45937	-0.66379	-0.143792	0.648981	2.26846	-2.13664	-2.4307	-0.517438	1.65432	-2.44613	2.06299	0.544123	-0.671926	1.45802	-0.491185	-2.2342	-1.82856	-2.36144	-1.89304
ecotype.7331	0.0259204	-1.21197	-0.901165	1.81089	-0.745065	0.787385	0.662123	0.0979276	2.15078	-0.259241	0.971611	-0.000157897	0.735607	0.842537	1.27121	2.1237	-1.52294	0.876923	-0.611586	-0.876987	-0.72109	0.355414	0.0147852	1.18611	0.62362	-0.694915	-0.0864415	-0.386192	0.795277	-0.531506	-0.945011	0.0127953	-0.0281271	-0.663317	-0.857437	0.401649	1.69259	-0.332561	0.0721938	1.19246	-0.49718	-0.321165	-0.289203	1.59324	-0.0784585	-0.851286	-0.212988	0.795252	-0.0193104
ecotype.116	-2.15528	-1.11646	-1.91641	-0.391748	-1.76739	-1.71004	1.02588	-2.24987	1.08225	-1.64017	0.74756	0.312639	-0.963915	-0.645633	-1.51924	1.94857	1.37216	-1.29975	-0.42208	-1.65262	-0.982981	0.193226	-1.09004	1.13481	0.326245	0.164869	-2.58279	-3.09232	0.654503	-2.46624	0.36321	0.648238	-0.00462046	-0.511875	-0.809491	-1.51414	-1.24	0.24927	1.03483	-3.30462	0.779213	-0.718464	-0.559191	1.98732	0.400067	-2.15149	2.04141	0.0400822	2.1043
ecotype.6942	0.430296	-0.853395	-1.84773	0.109506	-1.31508	1.07797	-0.0101907	-0.19483	1.30814	-1.1225	0.479216	0.430494	1.38269	0.578902	-0.0256313	1.18503	-0.310247	0.0222592	-1.87578	-1.57875	-1.43402	0.893227	-0.109036	0.478073	0.815401	1.0999	-0.407376	-0.219593	1.40696	-0.370976	-0.773658	0.310465	0.47263	-0.714865	-1.31288	1.29795	1.74358	-0.64321	1.06007	-0.664624	-0.580646	0.648314	-0.609478	1.34171	-0.419756	-0.030597	0.374956	1.02244	0.171563
ecotype.7110	-1.43333	0.205727	0.90337	0.771836	1.78444	-0.691527	-0.244414	1.11787	0.849953	1.52764	0.773893	0.168138	-0.39707	-0.883324	-0.522781	0.284265	-0.844283	-0.934582	0.683579	1.43222	1.3612	0.0903455	-1.15811	1.08815	-0.32533	-0.760572	-0.556852	0.0882763	-0.084155	-0.168307	-0.308314	1.42908	0.389178	0.837742	0.496414	-0.208592	-0.658276	-0.17705	0.67264	1.23286	-0.592746	0.510356	-0.209048	0.207852	-0.594595	-0.230074	-0.583161	0.616917	-1.07419
ecotype.6946	-1.28032	-0.428949	-0.578665	1.19542	-1.40515	-0.954239	0.916919	-0.216461	1.14002	-1.15492	0.309258	-0.923055	-0.311559	-0.689693	-1.00217	0.0407072	0.785114	0.443994	-1.23853	-0.716546	-1.10836	-0.820855	-0.312523	1.64348	-0.66686	0.26865	-2.29738	-1.61621	-0.0392497	-0.194355	-0.204323	0.314332	-0.934907	-1.2351	-0.876391	-0.818552	0.154472	-1.44854	-0.262592	-1.09062	1.17252	-2.02496	-1.13736	0.422184	0.37055	-1.01775	-0.0825514	1.62177	-0.572111
ecotype.7078	-1.77464	1.50496	0.236355	0.350259	0.0572097	-1.37142	0.982862	1.24021	1.00866	0.208014	1.08346	0.340028	-0.790377	-1.55375	0.893498	0.627351	1.67747	-0.761229	-0.615835	0.224464	-0.299303	0.214705	-0.734302	0.923727	-0.920432	-0.53558	-0.781472	-0.655015	-0.617073	-1.52635	-1.01479	-0.632448	0.177038	0.173669	0.875792	-0.803576	-0.596704	0.256444	-0.445102	-0.529679	-0.425878	1.22839	-0.863661	1.11332	1.28042	-0.771366	-0.414296	-0.809183	-0.93197
ecotype.5628	-1.05795	0.548404	0.708714	0.907467	-0.245148	-0.333169	0.934354	-0.0827099	0.303484	-0.00882289	0.330424	0.561344	-0.331075	-1.74073	0.196173	-0.147959	-1.30383	-0.570711	-0.544585	0.684249	0.721412	0.608228	-0.779022	0.642871	-0.482527	0.46586	0.725006	-0.0581612	0.624865	-1.01821	-0.583289	-0.717911	0.558757	0.77934	0.835262	-0.166058	-0.180353	-0.0343254	0.387118	-0.244378	-1.16022	0.551034	-0.362243	1.41448	1.62346	-0.0594723	-0.256746	-0.615059	0.222879
ecotype.7260	-2.48856	0.965683	0.380222	-0.687264	0.0151405	-2.22615	-0.834854	0.436394	-0.457598	1.11872	-0.708894	-1.24573	-1.49455	-1.93548	-0.334326	-0.519146	-0.163763	-0.416036	2.22723	2.00531	1.5953	-1.23198	-1.32504	-0.688067	-2.56644	-1.35957	0.480791	-0.636396	-0.579916	-1.66425	-1.01166	-1.55174	-1.01799	-0.0214005	1.89351	-1.69592	-0.943117	-0.190698	0.610633	1.62429	0.215722	0.783047	-0.390488	-0.0479117	-0.653624	-0.745677	-1.08476	-2.05452	-1.39375
ecotype.7014	-0.837616	0.267802	0.393714	0.774303	-0.0661665	0.135481	-1.04672	0.590865	-0.134877	0.909026	0.636676	0.0665923	0.369061	-0.379089	1.07498	1.03284	-1.21085	-0.966674	-1.02446	0.201209	0.67871	0.109168	-0.162827	-0.446039	0.0650226	0.370948	-0.353183	0.0539813	-0.0894663	-0.234067	0.258103	-0.201743	0.257822	-0.475239	-0.0101333	0.188665	1.25192	-1.03228	0.061125	-1.10796	-0.844873	1.09029	-0.504152	0.903221	0.973843	0.210086	-0.241872	0.196111	-0.14456
ecotype.6169	-1.45477	-1.20578	0.803806	0.68105	1.74418	-0.90387	1.18308	0.357214	0.860182	-0.428611	0.340353	0.599807	-0.623248	-0.296245	-0.267184	0.370028	-1.09677	1.22614	2.00247	1.12608	-0.754283	0.80519	-0.437701	1.03386	-0.683294	-0.0977685	0.226261	-0.213395	0.192823	-0.825831	0.302411	-0.638006	0.633563	0.23491	0.0308084	-0.57195	-0.16131	-0.579329	0.525543	0.921043	-0.393263	0.267561	-0.385227	0.793868	0.817968	-0.261962	-0.0912949	-0.360881	-0.0727332
ecotype.7252	-1.22214	1.35016	-0.84652	0.426576	-1.50946	-0.3852	3.93828	0.266948	0.680966	-1.43536	0.51447	0.884518	0.157451	-0.209535	1.67019	1.07831	0.013083	1.92342	-1.27033	-0.851038	-0.492266	1.16191	0.403975	1.4534	-0.00201949	-0.920111	-0.186203	0.0604367	0.108662	3.46618	0.137929	0.949438	0.614324	0.750852	0.201381	-0.823652	2.12544	-0.376812	-0.737159	-1.84012	0.923985	-0.0239265	-0.631129	0.614092	0.41021	0.0582215	0.159485	1.26036	-0.228901
ecotype.7123	-1.61323	0.509179	0.849257	0.485814	0.751425	-1.01709	-1.68353	1.00218	0.0203148	1.91583	0.258034	-0.58471	-0.769271	-2.82867	-0.308099	-0.255269	-0.0987049	-1.50082	1.36918	1.45874	1.79849	-0.494806	-1.05916	-0.921144	-1.68982	-2.74974	0.594344	0.022423	-0.499573	-0.543783	-0.591795	-1.77547	-0.369334	0.88729	2.21194	-0.559759	-0.79338	0.099637	1.0607	0.708506	-1.12952	1.80864	-0.164904	0.274406	-0.229616	-0.597579	-0.770109	-2.22925	-1.2099
ecotype.8222	-2.06793	0.814749	-0.745031	-0.0879595	-1.28376	-1.65311	0.820625	-2.01193	-0.0249154	-2.03293	0.130242	0.106382	-0.763486	0.410886	-2.7226	0.241706	1.55579	0.772756	-0.859409	-0.836214	-0.703243	0.306	-0.120407	-1.09781	-0.338445	0.0958837	-1.9558	-1.75803	0.269408	-0.564314	0.212824	-0.565126	0.0803185	-1.02732	-1.48406	-0.817461	-0.572691	-1.24581	1.67758	-1.48708	-0.0232974	-0.410693	-0.85582	1.00524	1.10449	-0.473683	0.403204	0.350952	0.750068
ecotype.7277	-2.89269	0.49698	0.180892	-1.14532	1.607	-2.98118	-0.962904	-1.01677	-2.2555	1.05304	-1.13859	-2.85685	0.329393	-2.10372	-0.24786	0.218515	-2.37822	0.268216	1.77445	1.80506	1.76909	-2.83294	-1.06253	-1.72787	-1.5866	-2.02782	-0.126826	-0.177134	-1.04339	0.319663	0.115949	-0.647193	-2.82339	0.886017	1.83727	-2.19355	-0.79269	2.50843	-0.223426	0.522853	-0.742893	1.03144	1.81545	0.376307	-0.16203	0.284453	-1.24335	-1.99067	-1.09492
ecotype.6903	0.356789	-2.13563	-1.67836	2.44826	-1.15869	0.308188	1.0019	-0.488537	2.01465	-0.653934	1.18307	-0.712389	1.41782	-0.320341	-1.06313	-0.0567015	0.483247	-0.443359	-0.409111	-1.51181	-0.27091	-0.185226	0.288611	1.20694	-0.595857	-0.086474	-1.44271	0.587022	0.746124	-0.216068	0.20227	0.278465	-0.922903	-0.419949	-0.872519	0.641149	0.903287	-0.538012	0.0156687	-0.260889	-0.188877	-2.27591	-0.244182	0.489543	-0.0185603	1.15839	0.352701	-0.299443	-0.00737138
ecotype.7263	-0.320579	0.477162	0.797541	1.32321	0.838136	0.371658	-0.0252281	-0.951965	1.09521	0.356169	0.447554	-0.768116	1.05045	-1.05514	0.374695	-0.0620644	-0.0189707	-0.715901	-0.210808	0.493088	0.230517	-0.76277	-0.0422427	0.582527	-1.1765	-1.08157	-0.128463	0.176004	0.406052	-0.146762	-0.0273804	-0.514023	-0.791392	0.288191	0.833225	-0.484487	-0.435177	-0.133038	0.103039	-0.353884	-0.623522	-1.50074	0.0288822	0.660964	0.642329	0.706088	0.26444	-0.301202	-0.406361
ecotype.5837	0.154468	-1.07085	-1.1063	1.3492	-1.10211	0.860042	-0.271209	1.11185	1.65481	-0.702998	0.295714	-0.144221	0.864701	0.4141	0.729769	0.196535	-0.398949	-0.0430248	-0.684791	-1.11609	-1.51424	0.298201	0.711404	0.274966	0.894292	-0.780466	-0.606403	0.159943	-1.45793	-0.568131	-0.521092	0.125991	-0.212333	0.173151	-1.34409	0.479667	2.34674	-0.792216	-1.19179	0.0934517	0.726868	0.247042	-0.289376	0.276678	-0.0261201	0.471811	0.414111	1.071	-0.116889
ecotype.6990	-1.52066	0.616044	0.692227	0.684988	0.991029	-1.03887	-1.98956	-0.314862	-0.516771	-1.04191	0.159165	-0.0476867	-0.456539	-1.04693	-0.696703	1.37461	-3.64436	0.411605	-0.0976886	0.76694	0.230844	-0.0936991	0.130761	1.23667	-0.600939	-2.23285	0.336848	-0.552302	0.825416	-0.0461132	0.334199	0.0783966	-0.0111538	-0.59098	-0.775051	-0.486068	-0.215392	-0.478729	0.619469	1.1262	-0.634098	0.868872	-0.227193	1.20727	1.42139	0.314818	-0.737694	0.385913	-0.106753
ecotype.7483	-1.50447	-0.195859	-1.00768	-0.85075	-0.740948	-1.57885	-0.978812	0.236894	0.218771	-0.590216	0.0492814	0.592269	-0.460846	-1.33132	-1.93192	-0.900031	-1.04615	-0.942124	-1.44632	-0.989608	0.237186	0.565842	-0.399557	0.265468	-1.56339	-0.120602	-0.536094	-1.17898	-0.0666351	-0.868845	-0.314202	-1.38416	-0.173173	-1.10829	-0.760485	-0.368911	-0.748267	-1.2209	-0.132752	-1.13049	-0.592126	-0.0447071	-1.04588	0.571944	0.13102	-0.0174456	-0.855312	-1.00998	-1.00785
ecotype.6119	-1.73656	0.887916	0.265304	0.35049	-1.96722	-1.06668	0.537333	0.854996	0.567068	0.444068	0.828754	-0.260465	-0.480765	-0.833822	-1.18339	0.618621	-0.226614	0.190915	-1.27704	0.216962	0.616074	-0.135199	-0.0508787	1.05207	-0.358675	-0.858325	-0.69125	-0.286069	-0.655932	0.425874	0.0298556	-0.566966	-0.166752	-0.372123	1.7938	-0.753037	-0.0107447	-0.808598	-0.964649	-1.05015	1.52051	0.293173	-0.521233	0.845083	0.301276	-0.233204	-0.129615	-0.871636	-0.54828
ecotype.7229	-1.90608	0.865117	0.6962	-0.357856	-0.43764	-1.44404	0.393908	0.0409201	-0.0319176	0.33172	-0.361341	-0.0310249	-0.663859	-0.582534	-0.458946	0.461724	-1.03624	0.524293	0.182616	1.33915	0.209053	-0.109228	-0.0775394	-0.021871	-0.412722	-0.478462	0.549291	-0.212407	0.689674	0.115819	-1.48018	0.757443	0.21533	-0.719306	0.467599	-1.32679	0.233867	-0.214838	0.514128	-0.0471021	-0.615062	0.984799	-0.936059	0.978529	0.967388	0.148906	0.315126	-0.0313845	0.174108
ecotype.6924	-0.76777	0.0117155	0.344325	1.14206	1.53958	0.247637	-0.0557761	1.39884	2.35506	1.64496	1.60288	1.23712	0.0235874	0.180545	0.988656	0.584762	0.52449	-0.831431	0.711964	0.135561	1.32789	1.05026	0.164275	0.679703	0.496006	-0.289034	0.689847	0.992706	-0.306513	0.44856	-1.38525	0.815791	0.705056	0.585566	0.541775	0.781644	-0.0604607	0.471968	0.665166	0.73683	-0.595327	-0.348757	-0.259774	-0.0259289	-0.712357	1.19597	0.662153	-0.449486	0.0905986
ecotype.6102	-0.263383	1.89626	-0.271466	1.68338	-0.133455	0.34675	-0.735122	-0.440234	0.15892	-0.697901	0.254591	-0.250215	0.383385	-0.701759	-0.738652	0.701594	0.59396	1.00812	-1.62614	-0.404506	0.19883	-0.226078	0.515882	0.113091	-0.7506	-0.153511	-0.140544	0.741577	-0.259447	-0.699773	0.494249	-0.49172	-0.115839	-0.555792	0.258034	0.563692	0.816858	-0.671269	-0.231978	-0.410869	-0.540595	-1.45343	-0.459925	0.686549	0.67725	1.25837	-0.185026	0.574771	-0.481462
ecotype.7379	-2.01131	0.527245	0.398718	-0.204941	-0.0825238	-1.53956	-0.0806492	0.331826	0.375832	-0.616441	0.260396	0.581051	-0.888537	-0.342014	-0.198015	0.256919	-2.51369	-0.277962	-0.367286	0.594551	0.565504	0.298662	-0.0233799	-0.986773	0.017285	0.611306	-0.833566	-0.753699	0.0324447	-0.864626	-1.14194	-0.492779	0.674506	-0.117064	0.810589	-1.2398	0.486548	-0.817604	0.550456	-0.873683	0.0408771	1.39187	-0.413382	0.187495	0.0545944	-0.0392537	-0.590762	0.0361836	-0.561717
[truncated: 45 more columns]
