# Supplementary material for: Combined Use of Genome-Wide Association Data and Correlation Networks Unravels Key Regulators of Primary Metabolism in Arabidopsis thaliana
Source: PLoS Genet. 2016 Oct 19;12(10):e1006363. doi: 10.1371/journal.pgen.1006363 (PMC5070769; doi:10.1371/journal.pgen.1006363)
Supplement: S1 Table — (XLSX) [file pgen.1006363.s012.xlsx]

## Sheet: info
S1 Table The list of 314 A. thaliana accessions and related information.
NO	ecotype.name	ABRC.name	name
1	ecotype.6094	CS76233	T1040
2	ecotype.5381	CS76276	UKNW06-060
3	ecotype.362	CS76259	TOU-C-3
4	ecotype.7147	CS28280	Gie-0
5	ecotype.6899	CS76094	Bay-0
6	ecotype.7477	CS28812	WAR
7	ecotype.6916	CS76127	Est-1
8	ecotype.7139	CS28252	Fi-1
9	ecotype.7135	CS28268	Fr-4
10	ecotype.7449	CS28513	N7
11	ecotype.383	CS76266	TOU-J-3
12	ecotype.6919	CS76133	Ga-0
13	ecotype.6709	CS76096	Bg2
14	ecotype.5565	CS76277	UKNW06-386
15	ecotype.5056	CS76281	UKSE06-192
16	ecotype.8389	CS76242	Ta-0
17	ecotype.6910	CS76114	Ct-1
18	ecotype.7296	CS76211	Petergof
19	ecotype.8271	CS76103	Bu-0
20	ecotype.8796	CS76084	11PNA4.101
21	ecotype.81	CS76115	CUR-3
22	ecotype.6992	CS28018	Ang-0
23	ecotype.7011	CS28063	Be-1
24	ecotype.8430	CS76171	PHW-33
25	ecotype.1	CS76089	ALL1-2
26	ecotype.7100	CS28202	Db-0
27	ecotype.223	CS76184	MIB-84
28	ecotype.7479	CS28610	PHW-10
29	ecotype.6074	CS76201	Or-1
30	ecotype.7035	CS28090	Blh-2
31	ecotype.6318	CS76269	UduI1-34
32	ecotype.8610	CS76083	11ME1.32
33	ecotype.321	CS76255	TOU-A1-43
34	ecotype.7378	CS28787	Uk-1
35	ecotype.6940	CS76193	Mz-0
36	ecotype.7150	CS28332	G-1
37	ecotype.7390	CS28808	Wag-3
38	ecotype.6243	CS76251	Tottarp-2
39	ecotype.6933	CS76172	LL-0
40	ecotype.6019	CS76131	Fja1-2
41	ecotype.8236	CS76146	HSm
42	ecotype.7520	CS76176	Lp2-2
43	ecotype.6907	CS76111	CIBC17
44	ecotype.7291	CS28595	Pa-2
45	ecotype.7507	CS28636	PHW-36
46	ecotype.7126	CS28241	Es-0
47	ecotype.5832	CS76092	App1-16
48	ecotype.6202	CS76246	TDr-17
49	ecotype.7496	CS28626	PHW-26
50	ecotype.7002	CS28054	Baa-1
51	ecotype.7064	CS28160	Cnt-1
52	ecotype.6904	CS76101	Br-0
53	ecotype.7255	CS28492	Mh-0
54	ecotype.7521	CS76177	Lp2-6
55	ecotype.166	CS76181	MIB-15
56	ecotype.7504	CS28633	PHW-33
57	ecotype.7438	CS76194	N13
58	ecotype.7424	CS28369	Jl-3
59	ecotype.5805	CS76270	UKID101
60	ecotype.7506	CS28635	PHW-35
61	ecotype.7143	CS28279	Gel-1
62	ecotype.258	CS76205	PAR-3
63	ecotype.8231	CS76102	Bro1-6
64	ecotype.7372	CS28779	Tscha-1
65	ecotype.8239	CS76155	PHW-3
66	ecotype.5987	CS76122	DraIV6-16
67	ecotype.126	CS76162	LDV-34
68	ecotype.6203	CS76247	TDr-18
69	ecotype.6898	CS76091	An-1
70	ecotype.7346	CS28750	Ste-0
71	ecotype.8240	CS76156	Kulturen-1
72	ecotype.7340	CS28725	Sav-0
73	ecotype.1867	CS76188	MNF-Pot-68
74	ecotype.8297	CS76135	Ge-0
75	ecotype.7337	CS28739	Si-0
76	ecotype.378	CS76263	TOU-I-17
77	ecotype.6046	CS76175	Lov-5
78	ecotype.8351	CS76202	Ost-0
79	ecotype.94	CS76157	LAC-3
80	ecotype.7482	CS28613	PHW-13
81	ecotype.8274	CS76109	Can-0
82	ecotype.1859	CS76187	MNF-Pot-48
83	ecotype.7392	CS28810	Wag-5
84	ecotype.6005	CS76123	DraIV6-35
85	ecotype.7282	CS28587	Or-0
86	ecotype.2187	CS76209	Pent-1
87	ecotype.7000	CS28007	Aa-0
88	ecotype.7166	CS28344	Hey-1
89	ecotype.8329	CS76173	Lm-2
90	ecotype.7102	CS28210	Do-0
91	ecotype.6939	CS76192	Mt-0
92	ecotype.7343	CS28743	Sp-0
93	ecotype.5742	CS76272	UKID37
94	ecotype.5896	CS76119	DraIV1-14
95	ecotype.7411	CS28822	Wl-0
96	ecotype.7525	CS76220	Rmx-A180
97	ecotype.7031	CS28099	Bsch-0
98	ecotype.6449	CS76308	ZdrI2-25
99	ecotype.7430	CS28527	Nc-1
100	ecotype.6944	CS76199	NFA-8
101	ecotype.7128	CS28243	Est-0
102	ecotype.2	CS76090	ALL1-3
103	ecotype.7178	CS28373	Jm-1
104	ecotype.8326	CS76169	Lis-1
105	ecotype.7275	CS28564	No-0
106	ecotype.8215	CS76129	Fei-0
107	ecotype.8387	CS76231	St-0
108	ecotype.5160	CS76285	UKSE06-351
109	ecotype.7373	CS28780	Tsu-0
110	ecotype.7151	CS28282	G”-0
111	ecotype.8241	CS76166	Liarum
112	ecotype.6926	CS76153	Kin-0
113	ecotype.7394	CS28804	Wa-1
114	ecotype.6994	CS28049	Ann-1
115	ecotype.6936	CS76179	Lz-0
116	ecotype.7522	CS76190	Mr-0
117	ecotype.7270	CS28568	Nok-1
118	ecotype.4997	CS76280	UKSE06-062
119	ecotype.8235	CS76141	Hod
120	ecotype.6973	CS76293	Ull2-3
121	ecotype.357	CS76258	TOU-A1-96
122	ecotype.7306	CS28650	Pog-0
123	ecotype.6897	CS76087	Ag-0
124	ecotype.392	CS76300	VOU-2
125	ecotype.7201	CS28419	Kr-0
126	ecotype.7206	CS28420	Kro-0
127	ecotype.7186	CS28395	Kn-0
128	ecotype.6914	CS76126	Edi-0
129	ecotype.5729	CS76271	UKID22
130	ecotype.7026	CS28091	Boot-1
131	ecotype.2150	CS76208	Paw-3
132	ecotype.8323	CS76159	Lc-0
133	ecotype.6958	CS76216	Ra-0
134	ecotype.6928	CS76154	Knox-18
135	ecotype.7460	CS28201	Da(1)-12
136	ecotype.7158	CS28326	Gr-5
137	ecotype.7181	CS28364	Je-0
138	ecotype.7071	CS28135	Chat-1
139	ecotype.6921	CS76136	Goettingen-7
140	ecotype.7008	CS28064	Benk-1
141	ecotype.8310	CS76145	Hs-0
142	ecotype.6729	CS28141	CIBC4
143	ecotype.149	CS76163	LDV-58
144	ecotype.178	CS76183	MIB-28
145	ecotype.7492	CS28622	PHW-22
146	ecotype.8422	CS76130	Fja1-1
147	ecotype.7408	CS28833	Wt-3
148	ecotype.7227	CS28457	Li-5:2
149	ecotype.8354	CS76210	Per-1
150	ecotype.7351	CS28786	Ty-0
151	ecotype.1925	CS76185	MNF-Che-2
152	ecotype.5887	CS76120	DraIV1-5
153	ecotype.6985	CS76306	Zdr-6
154	ecotype.7397	CS28823	Ws
155	ecotype.6448	CS76307	ZdrI2-24
156	ecotype.6980	CS76303	Ws-0
157	ecotype.6959	CS76218	Rennes-1
158	ecotype.8374	CS76222	Rsch-4
159	ecotype.6968	CS76244	Tamm-2
160	ecotype.7141	CS28274	Ga-2
161	ecotype.6961	CS76226	Se-0
162	ecotype.7075	CS28158	Cit-0
163	ecotype.7514	CS28713	RRS-7
164	ecotype.6932	CS76164	Ler-1
165	ecotype.6988	CS76088	Alc-0
166	ecotype.6976	CS76296	Uod-7
167	ecotype.5116	CS76282	UKSE06-272
168	ecotype.6951	CS76215	Pu2-23
169	ecotype.6096	CS76234	T1060
170	ecotype.6905	CS76105	Bur-0
171	ecotype.2274	CS76228	SLSP-30
172	ecotype.8306	CS76142	Hov4-1
173	ecotype.7446	CS28510	N4
174	ecotype.8275	CS76110	Cen-0
175	ecotype.8378	CS76224	Sap-0
176	ecotype.7515	CS22689	RRS-10
177	ecotype.6413	CS76295	Ull3-4
178	ecotype.8304	CS76140	Hi-0
179	ecotype.8300	CS76137	Gr-1
180	ecotype.5380	CS76275	UKNW06-059
181	ecotype.91	CS76148	JEA
182	ecotype.7231	CS28461	Li-7
183	ecotype.5245	CS76289	UKSE06-482
184	ecotype.7280	CS28583	Old-1
185	ecotype.7498	CS28628	PHW-28
186	ecotype.4802	CS76292	UKSW06-202
187	ecotype.7080	CS28165	Co-4
188	ecotype.366	CS76260	TOU-E-11
189	ecotype.7224	CS28454	Li-3
190	ecotype.7098	CS28208	Di-1
191	ecotype.7405	CS28814	Wc-2
192	ecotype.8335	CS76178	Lund
193	ecotype.7307	CS28645	Pn-0
194	ecotype.5785	CS76274	UKID80
195	ecotype.96	CS76158	LAC-5
196	ecotype.8365	CS76217	Rak-2
197	ecotype.23	CS76107	CAM-16
198	ecotype.7199	CS28394	Kl-5
199	ecotype.242	CS76189	MOG-37
200	ecotype.8242	CS76167	Lillo-1
201	ecotype.5606	CS76278	UKNW06-436
202	ecotype.7069	CS28133	Cha-0
203	ecotype.8376	CS76223	Sanna-2
204	ecotype.7258	CS28573	Nw-0
205	ecotype.8264	CS76097	Bla-1
206	ecotype.6909	CS76113	Col-0
207	ecotype.7284	CS28849	Ors-2
208	ecotype.7472	CS28720	S96
209	ecotype.6982	CS76304	Wt-5
210	ecotype.7163	CS28336	Ha-0
211	ecotype.6085	CS76229	Sparta-1
212	ecotype.6190	CS76248	TDr-3
213	ecotype.281	CS76252	TOU-A1-115
214	ecotype.1716	CS76151	KBS-Mac-8
215	ecotype.6112	CS76239	T540
216	ecotype.5232	CS76288	UKSE06-466
217	ecotype.6046	CS76175	Lov-5
218	ecotype.7354	CS28759	Ting-1
219	ecotype.641	CS76165	LI-OF-095
220	ecotype.6918	CS76128	Fab-4
221	ecotype.7384	CS28800	Ven-1
222	ecotype.6977	CS76297	Van-0
223	ecotype.6962	CS76227	Sha
224	ecotype.7145	CS28277	Ge-1
225	ecotype.8343	CS76195	Na-1
226	ecotype.8296	CS76134	Gd-1
227	ecotype.6953	CS28663	PUZ24
228	ecotype.6124	CS76241	T690
229	ecotype.6937	CS76191	Mrk-0
230	ecotype.6847	CS28550	NFC20
231	ecotype.6727	CS28140	CIBC2
232	ecotype.6996	CS28017	An-2
233	ecotype.6194	CS76249	TDr-8
234	ecotype.7188	CS28382	Kelsterbach -2
235	ecotype.6039	CS76143	Hovdala-2
236	ecotype.8420	CS76152	Kelsterbach -4
237	ecotype.260	CS76207	PAR-5
238	ecotype.6098	CS76235	T1080
239	ecotype.7205	CS28423	Krot-2
240	ecotype.7165	CS28350	Hn-0
241	ecotype.66	CS76108	CAM-61
242	ecotype.7344	CS28732	Sg-1
243	ecotype.7164	CS28343	Hau-0
244	ecotype.7355	CS28760	Tiv-1
245	ecotype.7382	CS28795	Utrecht
246	ecotype.8265	CS76098	Blh-1
247	ecotype.374	CS76262	TOU-H-13
248	ecotype.6042	CS76174	Lom1-1
249	ecotype.8314	CS76149	Ka-0
250	ecotype.7062	CS28128	Ca-0
251	ecotype.6974	CS76294	Ull2-5
252	ecotype.5158	CS76284	UKSE06-349
253	ecotype.7518	CS76200	Omo2-1
254	ecotype.6989	CS28013	Alst-1
255	ecotype.7300	CS28640	Pla-0
256	ecotype.2057	CS76180	Map-42
257	ecotype.6020	CS76132	Fja1-5
258	ecotype.379	CS76264	TOU-I-2
259	ecotype.7320	CS28692	Rou-0
260	ecotype.7169	CS28345	Hh-0
261	ecotype.7418	CS28847	Zu-1
262	ecotype.6906	CS76106	C24
263	ecotype.8325	CS76168	Lip-0
264	ecotype.7490	CS28620	PHW-20
265	ecotype.6911	CS76116	Cvi-0
266	ecotype.6943	CS76198	NFA-10
267	ecotype.7004	CS28097	Bs-2
268	ecotype.8283	CS76117	Dra3-1
269	ecotype.7523	CS76213	Pna-17
270	ecotype.5341	CS76291	UKSE06-628
271	ecotype.173	CS76182	MIB-22
272	ecotype.6810	CS28407	Knox-11
273	ecotype.267	CS76221	ROM-1
274	ecotype.5207	CS76287	UKSE06-429
275	ecotype.8412	CS76225	Sav-1
276	ecotype.328	CS76256	TOU-A1-62
277	ecotype.380	CS76265	TOU-I-6
278	ecotype.8311	CS76147	In-0
279	ecotype.8213	CS76214	Pro-0
280	ecotype.7516	CS76298	Var2-1
281	ecotype.6242	CS76250	Tomegap-2
282	ecotype.8353	CS76204	Pa-1
283	ecotype.8424	CS76150	Kas-2
284	ecotype.6998	CS28051	Arby-1
285	ecotype.7333	CS28729	Sei-0
286	ecotype.386	CS76267	TOU-K-3
287	ecotype.8214	CS76139	Gy-0
288	ecotype.957	CS76095	Belmonte-4-94
289	ecotype.5122	CS76283	UKSE06-278
290	ecotype.7391	CS28809	Wag-4
291	ecotype.7331	CS28734	Sh-0
292	ecotype.116	CS76161	LDV-25
293	ecotype.6942	CS76197	Nd-1
294	ecotype.7110	CS28217	Ede-1
295	ecotype.6946	CS76203	Oy-0
296	ecotype.7078	CS28163	Co-2
297	ecotype.5628	CS76279	UKNW06-460
298	ecotype.7260	CS28575	Nw-2
299	ecotype.7014	CS28053	Ba-1
300	ecotype.6169	CS76243	Tad01
301	ecotype.7252	CS28490	Mc-0
302	ecotype.7123	CS28236	Ep-0
303	ecotype.8222	CS76170	Lis-2
304	ecotype.7277	CS28580	Ob-1
305	ecotype.6903	CS76100	Bor-4
306	ecotype.7263	CS28578	Nz1
307	ecotype.5837	CS76099	Bor-1
308	ecotype.6990	CS28014	Amel-1
309	ecotype.7483	CS28614	PHW-14
310	ecotype.6119	CS76240	T620
311	ecotype.7229	CS28459	Li-6
312	ecotype.6924	CS76144	HR5
313	ecotype.6102	CS76237	T1130
314	ecotype.7379	CS28788	Uk-2
