# Supplementary material for: Combined Use of Genome-Wide Association Data and Correlation Networks Unravels Key Regulators of Primary Metabolism in Arabidopsis thaliana
Source: PLoS Genet. 2016 Oct 19;12(10):e1006363. doi: 10.1371/journal.pgen.1006363 (PMC5070769; doi:10.1371/journal.pgen.1006363)
Supplement: S3 Table — MAF: minor allele frequency. (XLSX) [file pgen.1006363.s014.xlsx]

## Sheet: Sheet1
S3 Table Full list of significant associations between SNPs and primary metabolites with p-value < 1/N (N is the number of SNP markers used in this study). MAF: minor allele frequency.
Metabolite ID	Metabolite	SNP	Chromosome	Position	p-value	MAF
met02	Proline	m30332	1	18442145	3.29718e-06	0.0607029
met09	Aspartic acid	m28413	1	17477606	2.89392e-06	0.348243
met10	myo-Inositol	m141380	4	8274507	4.05656e-06	0.0702875
met11	Citric acid	m9372	1	5492035	3.35413e-07	0.0638978
		m11684	1	6819743	8.80381e-07	0.0638978
		m9360	1	5484572	1.48828e-06	0.0670927
met19	Fructose	m76366	2	16990964	1.70944e-06	0.057508
met25	Valine	m167780	5	3854127	4.85163e-06	0.230032
met27	Arabinose	m26119	1	16168748	2.87033e-06	0.0990415
met30	Glyceric acid	m42118	1	24542154	1.3936e-06	0.108626
met31	GABA	m160758	4	18534996	4.41816e-08	0.198083
		m213875	5	26878748	2.00256e-07	0.0702875
		m213858	5	26871569	1.22091e-06	0.0766773
met36	Octadecanoic acid	m140075	4	7832978	3.81916e-06	0.277955
met40	Fucose	m135224	4	6107835	1.68001e-06	0.370607
met44	Asparagine	m159963	4	18066688	3.04708e-06	0.306709
met47	Isoleucine	m141496	4	8297892	6.48299e-12	0.115016
		m141380	4	8274507	4.71047e-09	0.0702875
		m141493	4	8297535	7.87419e-09	0.306709
		m141489	4	8296955	3.95765e-08	0.249201
		m141541	4	8306682	8.65722e-08	0.086262
		m141306	4	8254521	1.95743e-07	0.057508
		m141490	4	8297198	2.1142e-07	0.277955
		m141299	4	8252182	2.65893e-07	0.0670927
		m141513	4	8301059	3.76778e-07	0.242812
		m127923	4	1791500	4.64588e-07	0.146965
		m141511	4	8300836	7.42683e-07	0.223642
		m141519	4	8302225	1.43905e-06	0.255591
		m141478	4	8294681	1.82974e-06	0.396166
		m141623	4	8343754	3.7369e-06	0.0638978
		m193159	5	16882154	4.14048e-06	0.0766773
		m141532	4	8303999	4.16662e-06	0.0926518
met49	Leucine	m141496	4	8297892	2.36898e-13	0.115016
		m141493	4	8297535	3.66103e-10	0.306709
		m141380	4	8274507	2.042e-09	0.0702875
		m141489	4	8296955	4.44659e-09	0.249201
		m141541	4	8306682	1.03304e-08	0.086262
		m141306	4	8254521	2.08698e-08	0.057508
		m141513	4	8301059	3.69019e-08	0.242812
		m141519	4	8302225	5.19354e-08	0.255591
		m141299	4	8252182	5.92944e-08	0.0670927
		m141511	4	8300836	9.91445e-08	0.223642
		m141490	4	8297198	9.97825e-08	0.277955
		m127923	4	1791500	2.01637e-07	0.146965
		m141521	4	8302357	5.94262e-07	0.268371
		m141532	4	8303999	6.23991e-07	0.0926518
		m141530	4	8303556	6.29246e-07	0.121406
		m141478	4	8294681	6.98822e-07	0.396166
		m141529	4	8303531	1.46739e-06	0.121406
		m206041	5	22381110	2.50338e-06	0.191693
		m13949	1	8138557	4.43371e-06	0.495208
		m141525	4	8302733	4.57361e-06	0.198083
		m141623	4	8343754	4.59965e-06	0.0638978
		m167780	5	3854127	5.01025e-06	0.230032
met55	Gluconic acid	m96779	3	9074334	3.75603e-06	0.428115
met61	Tyramine	m154079	4	14157545	1.27937e-09	0.121406
		m154080	4	14157773	3.18111e-09	0.13099
		m154077	4	14156644	5.37454e-09	0.105431
		m154081	4	14157993	6.57967e-09	0.13099
		m154102	4	14165754	2.15898e-08	0.0830671
		m154083	4	14159307	2.51314e-08	0.115016
		m154082	4	14158165	3.29515e-08	0.0958466
		m154086	4	14160055	3.89512e-08	0.127796
		m154085	4	14159904	6.28521e-08	0.0926518
		m154073	4	14155001	8.61531e-08	0.102236
		m154084	4	14159467	1.1998e-07	0.124601
		m154078	4	14157009	1.23419e-07	0.361022
		m154150	4	14182348	1.59568e-07	0.370607
		m154151	4	14182878	1.69687e-07	0.0734824
		m154141	4	14179267	1.69687e-07	0.0734824
		m154076	4	14156374	1.76722e-07	0.102236
		m154070	4	14154421	2.06788e-07	0.0798722
		m154091	4	14161592	2.10732e-07	0.325879
		m154276	4	14253896	2.50556e-07	0.086262
		m154106	4	14167860	2.55043e-07	0.0830671
		m154092	4	14162250	2.72752e-07	0.118211
		m154113	4	14169000	2.82148e-07	0.268371
		m154095	4	14162640	2.87932e-07	0.0990415
		m154116	4	14169406	3.53764e-07	0.27476
		m154122	4	14170417	4.45075e-07	0.0766773
		m154129	4	14173399	6.00486e-07	0.086262
		m154278	4	14254147	8.6293e-07	0.0894569
		m154147	4	14181697	9.48872e-07	0.0798722
		m154087	4	14160179	1.04806e-06	0.169329
		m154177	4	14202039	1.54609e-06	0.0958466
		m154067	4	14152073	1.70651e-06	0.105431
		m154149	4	14181888	1.79242e-06	0.226837
		m154182	4	14203077	2.12859e-06	0.0958466
		m154069	4	14153454	2.61562e-06	0.456869
		m154178	4	14202243	2.66925e-06	0.0958466
		m154134	4	14176185	2.68481e-06	0.0894569
		m154137	4	14178147	2.71422e-06	0.0894569
		m154099	4	14163308	2.96207e-06	0.0894569
		m154197	4	14210558	3.01872e-06	0.361022
		m154198	4	14210782	3.61274e-06	0.364217
		m154204	4	14211736	3.61274e-06	0.364217
		m154090	4	14160594	3.67114e-06	0.309904
		m154065	4	14151689	3.82798e-06	0.43131
met64	Nicotinic acid	m169194	5	4767920	6.9153e-07	0.239617
		m64929	2	8370574	4.02206e-06	0.290735
met65	beta-alanine	m131198	4	3501320	2.41067e-06	0.162939
met69	Tryptophan	m9468	1	5559786	2.85874e-06	0.230032
met71	Citramalic acid	m175061	5	7546406	1.04115e-06	0.335463
		m175068	5	7548720	2.80201e-06	0.338658
		m175060	5	7545883	4.14647e-06	0.338658
met77	Erythritol	m124688	4	385576	4.64369e-06	0.284345
met79	Shikimic acid	m212001	5	25921706	2.35617e-06	0.338658
met81	Homoserine	m59466	2	4946179	4.10575e-06	0.086262
met84	Butanoic acid, 2-amino-	m49707	1	29154977	4.15788e-06	0.0926518
met88	Galactose, 3,6-anhydro-	m202466	5	20520037	2.24792e-06	0.217252
met90	Fumaric acid	m141496	4	8297892	7.44242e-08	0.115016
		m141532	4	8303999	1.373e-06	0.0926518
met91	Glutamic acid	m4476	1	2764802	1.99784e-06	0.153355
		m13242	1	7768819	2.74506e-06	0.217252
		m211550	5	25668320	3.64133e-06	0.0958466
met93	Lysine	m81245	3	485088	1.25308e-07	0.364217
		m81265	3	500785	4.04913e-06	0.351438
