# Supplementary material for: Combined Use of Genome-Wide Association Data and Correlation Networks Unravels Key Regulators of Primary Metabolism in Arabidopsis thaliana
Source: PLoS Genet. 2016 Oct 19;12(10):e1006363. doi: 10.1371/journal.pgen.1006363 (PMC5070769; doi:10.1371/journal.pgen.1006363)
Supplement: S4 Table — (XLSX) [file pgen.1006363.s015.xlsx]

## Sheet: Sheet1
S4 Table Full list of significant associations between genes and primary metabolites with p-value < 1/N (N is the number of SNP markers used in this study).
NO	Gene	Met_ID	Metabolite Trait	LOD value
1	AT1G08630	met91	Glutamate	5.69944
2	AT1G08640	met91	Glutamate	5.69944
3	AT1G08650	met91	Glutamate	5.69944
4	AT1G08660	met91	Glutamate	5.69944
5	AT1G08670	met91	Glutamate	5.69944
6	AT1G08680	met91	Glutamate	5.69944
7	AT1G08695	met91	Glutamate	5.69944
8	AT1G08700	met91	Glutamate	5.69944
9	AT1G08710	met91	Glutamate	5.69944
10	AT1G08720	met91	Glutamate	5.69944
11	AT1G08730	met91	Glutamate	5.69944
12	AT1G15900	met11	Citric acid	6.47442
13	AT1G15910	met11	Citric acid	6.47442
14	AT1G15920	met11	Citric acid	6.47442
15	AT1G15930	met11	Citric acid	6.47442
16	AT1G15940	met11	Citric acid	6.47442
17	AT1G15950	met11	Citric acid	6.47442
18	AT1G15960	met11	Citric acid	6.47442
19	AT1G15970	met11	Citric acid	6.47442
20	AT1G15980	met11	Citric acid	6.47442
21	AT1G15990	met11	Citric acid	6.47442
22	AT1G16000	met11	Citric acid	6.47442
23	AT1G16010	met11	Citric acid	6.47442
24	AT1G16020	met11	Citric acid	6.47442
25	AT1G16022	met11	Citric acid	6.47442
26	AT1G16025	met11	Citric acid	6.47442
27	AT1G16030	met11	Citric acid	6.47442
28	AT1G16040	met11	Citric acid	6.47442
29	AT1G16060	met11	Citric acid	6.47442
30	AT1G16070	met11	Citric acid	6.47442
31	AT1G16170	met69	Tryptophan	5.54383
32	AT1G16180	met69	Tryptophan	5.54383
33	AT1G16190	met69	Tryptophan	5.54383
34	AT1G16210	met69	Tryptophan	5.54383
35	AT1G16220	met69	Tryptophan	5.54383
36	AT1G16225	met69	Tryptophan	5.54383
37	AT1G16230	met69	Tryptophan	5.54383
38	AT1G16240	met69	Tryptophan	5.54383
39	AT1G16250	met69	Tryptophan	5.54383
40	AT1G16260	met69	Tryptophan	5.54383
41	AT1G16270	met69	Tryptophan	5.54383
42	AT1G16280	met69	Tryptophan	5.54383
43	AT1G16290	met69	Tryptophan	5.54383
44	AT1G16300	met69	Tryptophan	5.54383
45	AT1G16310	met69	Tryptophan	5.54383
46	AT1G19650	met11	Citric acid	6.05533
47	AT1G19660	met11	Citric acid	6.05533
48	AT1G19670	met11	Citric acid	6.05533
49	AT1G19680	met11	Citric acid	6.05533
50	AT1G19690	met11	Citric acid	6.05533
51	AT1G19700	met11	Citric acid	6.05533
52	AT1G19710	met11	Citric acid	6.05533
53	AT1G19715	met11	Citric acid	6.05533
54	AT1G19720	met11	Citric acid	6.05533
55	AT1G19730	met11	Citric acid	6.05533
56	AT1G19740	met11	Citric acid	6.05533
57	AT1G19750	met11	Citric acid	6.05533
58	AT1G19770	met11	Citric acid	6.05533
59	AT1G19780	met11	Citric acid	6.05533
60	AT1G19790	met11	Citric acid	6.05533
61	AT1G22010	met91	Glutamate	5.56145
62	AT1G22015	met91	Glutamate	5.56145
63	AT1G22020	met91	Glutamate	5.56145
64	AT1G22030	met91	Glutamate	5.56145
65	AT1G22040	met91	Glutamate	5.56145
66	AT1G22050	met91	Glutamate	5.56145
67	AT1G22060	met91	Glutamate	5.56145
68	AT1G22065	met91	Glutamate	5.56145
69	AT1G22067	met91	Glutamate	5.56145
70	AT1G22930	met49	Leucine	5.35323
71	AT1G22940	met49	Leucine	5.35323
72	AT1G22950	met49	Leucine	5.35323
73	AT1G22960	met49	Leucine	5.35323
74	AT1G22970	met49	Leucine	5.35323
75	AT1G22980	met49	Leucine	5.35323
76	AT1G22985	met49	Leucine	5.35323
77	AT1G22990	met49	Leucine	5.35323
78	AT1G23000	met49	Leucine	5.35323
79	AT1G23010	met49	Leucine	5.35323
80	AT1G23020	met49	Leucine	5.35323
81	AT1G23030	met49	Leucine	5.35323
82	AT1G43005	met27	Arabinose	5.54207
83	AT1G43010	met27	Arabinose	5.54207
84	AT1G43020	met27	Arabinose	5.54207
85	AT1G43030	met27	Arabinose	5.54207
86	AT1G43040	met27	Arabinose	5.54207
87	AT1G43050	met27	Arabinose	5.54207
88	AT1G47550	met09	Aspartate	5.53851
89	AT1G47560	met09	Aspartate	5.53851
90	AT1G47565	met09	Aspartate	5.53851
91	AT1G47570	met09	Aspartate	5.53851
92	AT1G47580	met09	Aspartate	5.53851
93	AT1G47590	met09	Aspartate	5.53851
94	AT1G47595	met09	Aspartate	5.53851
95	AT1G47600	met09	Aspartate	5.53851
96	AT1G47603	met09	Aspartate	5.53851
97	AT1G49770	met02	Proline	5.48186
98	AT1G49780	met02	Proline	5.48186
99	AT1G49790	met02	Proline	5.48186
100	AT1G49800	met02	Proline	5.48186
101	AT1G49810	met02	Proline	5.48186
102	AT1G49820	met02	Proline	5.48186
103	AT1G49830	met02	Proline	5.48186
104	AT1G49840	met02	Proline	5.48186
105	AT1G49850	met02	Proline	5.48186
106	AT1G49860	met02	Proline	5.48186
107	AT1G49870	met02	Proline	5.48186
108	AT1G65910	met30	Glyceric acid	5.85586
109	AT1G65920	met30	Glyceric acid	5.85586
110	AT1G65930	met30	Glyceric acid	5.85586
111	AT1G65940	met30	Glyceric acid	5.85586
112	AT1G65950	met30	Glyceric acid	5.85586
113	AT1G65960	met30	Glyceric acid	5.85586
114	AT1G65970	met30	Glyceric acid	5.85586
115	AT1G65980	met30	Glyceric acid	5.85586
116	AT1G77530	met84	Butanoic acid, 2-amino-	5.38113
117	AT1G77540	met84	Butanoic acid, 2-amino-	5.38113
118	AT1G77550	met84	Butanoic acid, 2-amino-	5.38113
119	AT1G77560	met84	Butanoic acid, 2-amino-	5.38113
120	AT1G77570	met84	Butanoic acid, 2-amino-	5.38113
121	AT1G77580	met84	Butanoic acid, 2-amino-	5.38113
122	AT1G77590	met84	Butanoic acid, 2-amino-	5.38113
123	AT1G77600	met84	Butanoic acid, 2-amino-	5.38113
124	AT1G77610	met84	Butanoic acid, 2-amino-	5.38113
125	AT1G77620	met84	Butanoic acid, 2-amino-	5.38113
126	AT1G77630	met84	Butanoic acid, 2-amino-	5.38113
127	AT2G12300	met81	Homoserine	5.38661
128	AT2G12305	met81	Homoserine	5.38661
129	AT2G12320	met81	Homoserine	5.38661
130	AT2G12325	met81	Homoserine	5.38661
131	AT2G12330	met81	Homoserine	5.38661
132	AT2G19240	met64	Nicotinic acid	5.39555
133	AT2G19250	met64	Nicotinic acid	5.39555
134	AT2G19260	met64	Nicotinic acid	5.39555
135	AT2G19270	met64	Nicotinic acid	5.39555
136	AT2G19280	met64	Nicotinic acid	5.39555
137	AT2G19290	met64	Nicotinic acid	5.39555
138	AT2G19300	met64	Nicotinic acid	5.39555
139	AT2G19310	met64	Nicotinic acid	5.39555
140	AT2G19320	met64	Nicotinic acid	5.39555
141	AT2G19330	met64	Nicotinic acid	5.39555
142	AT2G19340	met64	Nicotinic acid	5.39555
143	AT2G19350	met64	Nicotinic acid	5.39555
144	AT2G19360	met64	Nicotinic acid	5.39555
145	AT2G19380	met64	Nicotinic acid	5.39555
146	AT2G19385	met64	Nicotinic acid	5.39555
147	AT2G19390	met64	Nicotinic acid	5.39555
148	AT2G40670	met19	Fructose	5.76715
149	AT2G40680	met19	Fructose	5.76715
150	AT2G40690	met19	Fructose	5.76715
151	AT2G40700	met19	Fructose	5.76715
152	AT2G40710	met19	Fructose	5.76715
153	AT2G40711	met19	Fructose	5.76715
154	AT2G40720	met19	Fructose	5.76715
155	AT2G40730	met19	Fructose	5.76715
156	AT2G40740	met19	Fructose	5.76715
157	AT2G40750	met19	Fructose	5.76715
158	AT2G40745	met19	Fructose	5.76715
159	AT2G40760	met19	Fructose	5.76715
160	AT3G02310	met93	Lysine	6.90202
161	AT3G02315	met93	Lysine	6.90202
162	AT3G02320	met93	Lysine	6.90202
163	AT3G02330	met93	Lysine	6.90202
164	AT3G02335	met93	Lysine	6.90202
165	AT3G02340	met93	Lysine	6.90202
166	AT3G02350	met93	Lysine	6.90202
167	AT3G02360	met93	Lysine	6.90202
168	AT3G02370	met93	Lysine	6.90202
169	AT3G02380	met93	Lysine	6.90202
170	AT3G02390	met93	Lysine	6.90202
171	AT3G02400	met93	Lysine	6.90202
172	AT3G02410	met93	Lysine	6.90202
173	AT3G02420	met93	Lysine	6.90202
174	AT3G02430	met93	Lysine	6.90202
175	AT3G02440	met93	Lysine	6.90202
176	AT3G02450	met93	Lysine	6.90202
177	AT3G02460	met93	Lysine	6.90202
178	AT3G02470	met93	Lysine	6.90202
179	AT3G02468	met93	Lysine	6.90202
180	AT3G02480	met93	Lysine	6.90202
181	AT3G02490	met93	Lysine	6.90202
182	AT3G02493	met93	Lysine	6.90202
183	AT3G02500	met93	Lysine	6.90202
184	AT3G24790	met55	Gluconic acid	5.42527
185	AT3G24800	met55	Gluconic acid	5.42527
186	AT3G24810	met55	Gluconic acid	5.42527
187	AT3G24820	met55	Gluconic acid	5.42527
188	AT3G24830	met55	Gluconic acid	5.42527
189	AT3G24840	met55	Gluconic acid	5.42527
190	AT3G24850	met55	Gluconic acid	5.42527
191	AT3G24860	met55	Gluconic acid	5.42527
192	AT3G24870	met55	Gluconic acid	5.42527
193	AT3G24880	met55	Gluconic acid	5.42527
194	AT4G00880	met77	Erythritol	5.33314
195	AT4G00885	met77	Erythritol	5.33314
196	AT4G00890	met77	Erythritol	5.33314
197	AT4G00891	met77	Erythritol	5.33314
198	AT4G00893	met77	Erythritol	5.33314
199	AT4G00895	met77	Erythritol	5.33314
200	AT4G00900	met77	Erythritol	5.33314
201	AT4G00905	met77	Erythritol	5.33314
202	AT4G00910	met77	Erythritol	5.33314
203	AT4G00920	met77	Erythritol	5.33314
204	AT4G00930	met77	Erythritol	5.33314
205	AT4G00940	met77	Erythritol	5.33314
206	AT4G03820	met49	Leucine	6.69543
207	AT4G03823	met49	Leucine	6.69543
208	AT4G03824	met49	Leucine	6.69543
209	AT4G03827	met49	Leucine	6.69543
210	AT4G03825	met49	Leucine	6.69543
211	AT4G03826	met49	Leucine	6.69543
212	AT4G03830	met49	Leucine	6.69543
213	AT4G03835	met49	Leucine	6.69543
214	AT4G03837	met49	Leucine	6.69543
215	AT4G03840	met49	Leucine	6.69543
216	AT4G03850	met49	Leucine	6.69543
217	AT4G03860	met49	Leucine	6.69543
218	AT4G03865	met49	Leucine	6.69543
219	AT4G06558	met65	beta-alanine	5.61786
220	AT4G06559	met65	beta-alanine	5.61786
221	AT4G06560	met65	beta-alanine	5.61786
222	AT4G06561	met65	beta-alanine	5.61786
223	AT4G06562	met65	beta-alanine	5.61786
224	AT4G06563	met65	beta-alanine	5.61786
225	AT4G06564	met65	beta-alanine	5.61786
226	AT4G06565	met65	beta-alanine	5.61786
227	AT4G06566	met65	beta-alanine	5.61786
228	AT4G06567	met65	beta-alanine	5.61786
229	AT4G06568	met65	beta-alanine	5.61786
230	AT4G06569	met65	beta-alanine	5.61786
231	AT4G06570	met65	beta-alanine	5.61786
232	AT4G09630	met40	Fucose	5.77469
233	AT4G09640	met40	Fucose	5.77469
234	AT4G09644	met40	Fucose	5.77469
235	AT4G09647	met40	Fucose	5.77469
236	AT4G09649	met40	Fucose	5.77469
237	AT4G09650	met40	Fucose	5.77469
238	AT4G09660	met40	Fucose	5.77469
239	AT4G09670	met40	Fucose	5.77469
240	AT4G09680	met40	Fucose	5.77469
241	AT4G09690	met40	Fucose	5.77469
242	AT4G09700	met40	Fucose	5.77469
243	AT4G13442	met36	Octadecanoic acid	5.41803
244	AT4G13445	met36	Octadecanoic acid	5.41803
245	AT4G13450	met36	Octadecanoic acid	5.41803
246	AT4G13455	met36	Octadecanoic acid	5.41803
247	AT4G13460	met36	Octadecanoic acid	5.41803
248	AT4G13470	met36	Octadecanoic acid	5.41803
249	AT4G13480	met36	Octadecanoic acid	5.41803
250	AT4G13490	met36	Octadecanoic acid	5.41803
251	AT4G13495	met36	Octadecanoic acid	5.41803
252	AT4G13493	met36	Octadecanoic acid	5.41803
253	AT4G13494	met36	Octadecanoic acid	5.41803
254	AT4G14300	met49	Leucine	12.6254
255	AT4G14301	met49	Leucine	12.6254
256	AT4G14305	met49	Leucine	12.6254
257	AT4G14310	met49	Leucine	12.6254
258	AT4G14315	met49	Leucine	12.6254
259	AT4G14320	met49	Leucine	12.6254
260	AT4G14330	met49	Leucine	12.6254
261	AT4G14340	met49	Leucine	12.6254
262	AT4G14342	met49	Leucine	12.6254
263	AT4G14345	met49	Leucine	12.6254
264	AT4G14350	met49	Leucine	12.6254
265	AT4G14360	met49	Leucine	12.6254
266	AT4G14358	met49	Leucine	12.6254
267	AT4G14365	met49	Leucine	12.6254
268	AT4G14368	met49	Leucine	12.6254
269	AT4G14370	met49	Leucine	12.6254
270	AT4G14380	met49	Leucine	12.6254
271	AT4G14385	met49	Leucine	12.6254
272	AT4G14390	met49	Leucine	12.6254
273	AT4G14400	met49	Leucine	12.6254
274	AT4G14403	met49	Leucine	12.6254
275	AT4G14410	met49	Leucine	12.6254
276	AT4G14415	met49	Leucine	12.6254
277	AT4G14420	met49	Leucine	12.6254
278	AT4G14430	met49	Leucine	12.6254
279	AT4G14440	met49	Leucine	12.6254
280	AT4G14450	met49	Leucine	12.6254
281	AT4G14455	met49	Leucine	12.6254
282	AT4G14460	met49	Leucine	12.6254
283	AT4G14465	met49	Leucine	12.6254
284	AT4G14470	met47	Isoleucine	5.42749
285	AT4G14480	met47	Isoleucine	5.42749
286	AT4G14490	met47	Isoleucine	5.42749
287	AT4G14500	met47	Isoleucine	5.42749
288	AT4G14504	met47	Isoleucine	5.42749
289	AT4G14510	met47	Isoleucine	5.42749
290	AT4G14520	met47	Isoleucine	5.42749
291	AT4G14530	met47	Isoleucine	5.42749
292	AT4G14540	met47	Isoleucine	5.42749
293	AT4G14548	met47	Isoleucine	5.42749
294	AT4G14550	met47	Isoleucine	5.42749
295	AT4G14560	met47	Isoleucine	5.42749
296	AT4G14570	met47	Isoleucine	5.42749
297	AT4G28600	met61	Tyramine	8.893
298	AT4G28610	met61	Tyramine	8.893
299	AT4G28620	met61	Tyramine	8.893
300	AT4G28630	met61	Tyramine	8.893
301	AT4G28640	met61	Tyramine	8.893
302	AT4G28650	met61	Tyramine	8.893
303	AT4G28660	met61	Tyramine	8.893
304	AT4G28670	met61	Tyramine	8.893
305	AT4G28680	met61	Tyramine	8.893
306	AT4G28690	met61	Tyramine	8.893
307	AT4G28700	met61	Tyramine	8.893
308	AT4G28703	met61	Tyramine	8.893
309	AT4G28706	met61	Tyramine	8.893
310	AT4G28710	met61	Tyramine	8.893
311	AT4G28720	met61	Tyramine	8.893
312	AT4G28730	met61	Tyramine	8.893
313	AT4G28740	met61	Tyramine	8.893
314	AT4G28750	met61	Tyramine	8.893
315	AT4G28760	met61	Tyramine	8.893
316	AT4G28770	met61	Tyramine	8.893
317	AT4G28775	met61	Tyramine	8.893
318	AT4G28780	met61	Tyramine	8.893
319	AT4G28790	met61	Tyramine	8.893
320	AT4G28800	met61	Tyramine	8.893
321	AT4G28811	met61	Tyramine	8.893
322	AT4G28815	met61	Tyramine	8.893
323	AT4G28820	met61	Tyramine	8.893
324	AT4G28830	met61	Tyramine	6.6011
325	AT4G28840	met61	Tyramine	6.6011
326	AT4G28850	met61	Tyramine	6.6011
327	AT4G28860	met61	Tyramine	6.6011
328	AT4G28870	met61	Tyramine	6.6011
329	AT4G28880	met61	Tyramine	6.6011
330	AT4G28890	met61	Tyramine	6.6011
331	AT4G28900	met61	Tyramine	6.6011
332	AT4G28910	met61	Tyramine	6.6011
333	AT4G28915	met61	Tyramine	6.6011
334	AT4G28920	met61	Tyramine	6.6011
335	AT4G28930	met61	Tyramine	6.6011
336	AT4G38600	met44	Asparagine	5.51612
337	AT4G38620	met44	Asparagine	5.51612
338	AT4G38630	met44	Asparagine	5.51612
339	AT4G38640	met44	Asparagine	5.51612
340	AT4G38650	met44	Asparagine	5.51612
341	AT4G38660	met44	Asparagine	5.51612
342	AT4G38670	met44	Asparagine	5.51612
343	AT4G38680	met44	Asparagine	5.51612
344	AT4G38690	met44	Asparagine	5.51612
345	AT4G38700	met44	Asparagine	5.51612
346	AT4G38710	met44	Asparagine	5.51612
347	AT4G38730	met44	Asparagine	5.51612
348	AT4G38740	met44	Asparagine	5.51612
349	AT4G38750	met44	Asparagine	5.51612
350	AT4G39917	met31	GABA	7.35476
351	AT4G39920	met31	GABA	7.35476
352	AT4G39930	met31	GABA	7.35476
353	AT4G39940	met31	GABA	7.35476
354	AT4G39950	met31	GABA	7.35476
355	AT4G39952	met31	GABA	7.35476
356	AT4G39955	met31	GABA	7.35476
357	AT4G39960	met31	GABA	7.35476
358	AT4G39970	met31	GABA	7.35476
359	AT4G39980	met31	GABA	7.35476
360	AT4G39985	met31	GABA	7.35476
361	AT4G39986	met31	GABA	7.35476
362	AT4G39990	met31	GABA	7.35476
363	AT4G40000	met31	GABA	7.35476
364	AT4G40010	met31	GABA	7.35476
365	AT4G40011	met31	GABA	7.35476
366	AT4G40020	met31	GABA	7.35476
367	AT5G11900	met25	Valine	5.31411
368	AT5G11910	met25	Valine	5.31411
369	AT5G11920	met25	Valine	5.31411
370	AT5G11930	met25	Valine	5.31411
371	AT5G11940	met25	Valine	5.31411
372	AT5G11950	met25	Valine	5.31411
373	AT5G11960	met25	Valine	5.31411
374	AT5G11970	met25	Valine	5.31411
375	AT5G11977	met25	Valine	5.31411
376	AT5G11980	met25	Valine	5.31411
377	AT5G11990	met25	Valine	5.31411
378	AT5G12000	met25	Valine	5.31411
379	AT5G14710	met64	Nicotinic acid	6.16019
380	AT5G14720	met64	Nicotinic acid	6.16019
381	AT5G14730	met64	Nicotinic acid	6.16019
382	AT5G14740	met64	Nicotinic acid	6.16019
383	AT5G14750	met64	Nicotinic acid	6.16019
384	AT5G14760	met64	Nicotinic acid	6.16019
385	AT5G14770	met64	Nicotinic acid	6.16019
386	AT5G14780	met64	Nicotinic acid	6.16019
387	AT5G14790	met64	Nicotinic acid	6.16019
388	AT5G14800	met64	Nicotinic acid	6.16019
389	AT5G22630	met71	Citramalate	5.98249
390	AT5G22640	met71	Citramalate	5.98249
391	AT5G22650	met71	Citramalate	5.98249
392	AT5G22660	met71	Citramalate	5.98249
393	AT5G22670	met71	Citramalate	5.98249
394	AT5G22680	met71	Citramalate	5.98249
395	AT5G22690	met71	Citramalate	5.98249
396	AT5G22700	met71	Citramalate	5.98249
397	AT5G22710	met71	Citramalate	5.98249
398	AT5G22720	met71	Citramalate	5.98249
399	AT5G22730	met71	Citramalate	5.98249
400	AT5G22740	met71	Citramalate	5.98249
401	AT5G22750	met71	Citramalate	5.98249
402	AT5G42203	met47	Isoleucine	5.38295
403	AT5G42210	met47	Isoleucine	5.38295
404	AT5G42220	met47	Isoleucine	5.38295
405	AT5G42223	met47	Isoleucine	5.38295
406	AT5G42230	met47	Isoleucine	5.38295
407	AT5G42232	met47	Isoleucine	5.38295
408	AT5G42235	met47	Isoleucine	5.38295
409	AT5G42240	met47	Isoleucine	5.38295
410	AT5G42242	met47	Isoleucine	5.38295
411	AT5G42250	met47	Isoleucine	5.38295
412	AT5G42260	met47	Isoleucine	5.38295
413	AT5G42265	met47	Isoleucine	5.38295
414	AT5G50350	met88	Galactose, 3,6-anhydro-	5.64822
415	AT5G50360	met88	Galactose, 3,6-anhydro-	5.64822
416	AT5G50361	met88	Galactose, 3,6-anhydro-	5.64822
417	AT5G50370	met88	Galactose, 3,6-anhydro-	5.64822
418	AT5G50375	met88	Galactose, 3,6-anhydro-	5.64822
419	AT5G50380	met88	Galactose, 3,6-anhydro-	5.64822
420	AT5G50390	met88	Galactose, 3,6-anhydro-	5.64822
421	AT5G50400	met88	Galactose, 3,6-anhydro-	5.64822
422	AT5G50410	met88	Galactose, 3,6-anhydro-	5.64822
423	AT5G50420	met88	Galactose, 3,6-anhydro-	5.64822
424	AT5G50423	met88	Galactose, 3,6-anhydro-	5.64822
425	AT5G50430	met88	Galactose, 3,6-anhydro-	5.64822
426	AT5G50440	met88	Galactose, 3,6-anhydro-	5.64822
427	AT5G55100	met49	Leucine	5.60147
428	AT5G55110	met49	Leucine	5.60147
429	AT5G55120	met49	Leucine	5.60147
430	AT5G55125	met49	Leucine	5.60147
431	AT5G55130	met49	Leucine	5.60147
432	AT5G55131	met49	Leucine	5.60147
433	AT5G55132	met49	Leucine	5.60147
434	AT5G55135	met49	Leucine	5.60147
435	AT5G55140	met49	Leucine	5.60147
436	AT5G55150	met49	Leucine	5.60147
437	AT5G55160	met49	Leucine	5.60147
438	AT5G55170	met49	Leucine	5.60147
439	AT5G55180	met49	Leucine	5.60147
440	AT5G55190	met49	Leucine	5.60147
441	AT5G55200	met49	Leucine	5.60147
442	AT5G55210	met49	Leucine	5.60147
443	AT5G55220	met49	Leucine	5.60147
444	AT5G64090	met91	Glutamate	5.43874
445	AT5G64100	met91	Glutamate	5.43874
446	AT5G64110	met91	Glutamate	5.43874
447	AT5G64120	met91	Glutamate	5.43874
448	AT5G64130	met91	Glutamate	5.43874
449	AT5G64140	met91	Glutamate	5.43874
450	AT5G64150	met91	Glutamate	5.43874
451	AT5G64160	met91	Glutamate	5.43874
452	AT5G64170	met91	Glutamate	5.43874
453	AT5G64180	met91	Glutamate	5.43874
454	AT5G64190	met91	Glutamate	5.43874
455	AT5G64200	met91	Glutamate	5.43874
456	AT5G64210	met91	Glutamate	5.43874
457	AT5G64220	met91	Glutamate	5.43874
458	AT5G64780	met79	Shikimate	5.62779
459	AT5G64790	met79	Shikimate	5.62779
460	AT5G64800	met79	Shikimate	5.62779
461	AT5G64810	met79	Shikimate	5.62779
462	AT5G64813	met79	Shikimate	5.62779
463	AT5G64816	met79	Shikimate	5.62779
464	AT5G64820	met79	Shikimate	5.62779
465	AT5G64830	met79	Shikimate	5.62779
466	AT5G64840	met79	Shikimate	5.62779
467	AT5G64850	met79	Shikimate	5.62779
468	AT5G64855	met79	Shikimate	5.62779
469	AT5G64860	met79	Shikimate	5.62779
470	AT5G64870	met79	Shikimate	5.62779
471	AT5G64880	met79	Shikimate	5.62779
472	AT5G64890	met79	Shikimate	5.62779
473	AT5G64900	met79	Shikimate	5.62779
474	AT5G64905	met79	Shikimate	5.62779
475	AT5G64910	met79	Shikimate	5.62779
476	AT5G67300	met31	GABA	6.69842
477	AT5G67310	met31	GABA	6.69842
478	AT5G67320	met31	GABA	6.69842
479	AT5G67330	met31	GABA	6.69842
480	AT5G67340	met31	GABA	6.69842
481	AT5G67350	met31	GABA	6.69842
482	AT5G67360	met31	GABA	6.69842
483	AT5G67370	met31	GABA	6.69842
484	AT5G67380	met31	GABA	6.69842
485	AT5G67385	met31	GABA	6.69842
486	AT5G67390	met31	GABA	6.69842
487	AT5G67400	met31	GABA	6.69842
488	AT5G67410	met31	GABA	6.69842
489	AT5G67411	met31	GABA	6.69842
490	AT4G03820	met47	Isoleucine	6.69543
491	AT4G03823	met47	Isoleucine	6.69543
492	AT4G03824	met47	Isoleucine	6.69543
493	AT4G03827	met47	Isoleucine	6.69543
494	AT4G03825	met47	Isoleucine	6.69543
495	AT4G03826	met47	Isoleucine	6.69543
496	AT4G03830	met47	Isoleucine	6.69543
497	AT4G03835	met47	Isoleucine	6.69543
498	AT4G03837	met47	Isoleucine	6.69543
499	AT4G03840	met47	Isoleucine	6.69543
500	AT4G03850	met47	Isoleucine	6.69543
501	AT4G03860	met47	Isoleucine	6.69543
502	AT4G03865	met47	Isoleucine	6.69543
503	AT4G14300	met47	Isoleucine	12.6254
504	AT4G14301	met47	Isoleucine	12.6254
505	AT4G14305	met47	Isoleucine	12.6254
506	AT4G14310	met47	Isoleucine	12.6254
507	AT4G14315	met47	Isoleucine	12.6254
508	AT4G14320	met47	Isoleucine	12.6254
509	AT4G14330	met47	Isoleucine	12.6254
510	AT4G14340	met47	Isoleucine	12.6254
511	AT4G14342	met47	Isoleucine	12.6254
512	AT4G14345	met47	Isoleucine	12.6254
513	AT4G14350	met47	Isoleucine	12.6254
514	AT4G14360	met47	Isoleucine	12.6254
515	AT4G14358	met47	Isoleucine	12.6254
516	AT4G14365	met47	Isoleucine	12.6254
517	AT4G14368	met47	Isoleucine	12.6254
518	AT4G14370	met47	Isoleucine	12.6254
519	AT4G14380	met47	Isoleucine	12.6254
520	AT4G14385	met47	Isoleucine	12.6254
521	AT4G14390	met47	Isoleucine	12.6254
522	AT4G14400	met47	Isoleucine	12.6254
523	AT4G14403	met47	Isoleucine	12.6254
524	AT4G14410	met47	Isoleucine	12.6254
525	AT4G14415	met47	Isoleucine	12.6254
526	AT4G14420	met47	Isoleucine	12.6254
527	AT4G14430	met47	Isoleucine	12.6254
528	AT4G14440	met47	Isoleucine	12.6254
529	AT4G14450	met47	Isoleucine	12.6254
530	AT4G14455	met47	Isoleucine	12.6254
531	AT4G14460	met47	Isoleucine	12.6254
532	AT4G14465	met47	Isoleucine	12.6254
533	AT4G14470	met49	Leucine	5.42749
534	AT4G14480	met49	Leucine	5.42749
535	AT4G14490	met49	Leucine	5.42749
536	AT4G14500	met49	Leucine	5.42749
537	AT4G14504	met49	Leucine	5.42749
538	AT4G14510	met49	Leucine	5.42749
539	AT4G14520	met49	Leucine	5.42749
540	AT4G14530	met49	Leucine	5.42749
541	AT4G14540	met49	Leucine	5.42749
542	AT4G14548	met49	Leucine	5.42749
543	AT4G14550	met49	Leucine	5.42749
544	AT4G14560	met49	Leucine	5.42749
545	AT4G14570	met49	Leucine	5.42749
546	AT5G11900	met49	Leucine	5.31411
547	AT5G11910	met49	Leucine	5.31411
548	AT5G11920	met49	Leucine	5.31411
549	AT5G11930	met49	Leucine	5.31411
550	AT5G11940	met49	Leucine	5.31411
551	AT5G11950	met49	Leucine	5.31411
552	AT5G11960	met49	Leucine	5.31411
553	AT5G11970	met49	Leucine	5.31411
554	AT5G11977	met49	Leucine	5.31411
555	AT5G11980	met49	Leucine	5.31411
556	AT5G11990	met49	Leucine	5.31411
557	AT5G12000	met49	Leucine	5.31411
558	AT4G14300	met90	Fumaric acid	12.6254
559	AT4G14301	met90	Fumaric acid	12.6254
560	AT4G14305	met90	Fumaric acid	12.6254
561	AT4G14310	met90	Fumaric acid	12.6254
562	AT4G14315	met90	Fumaric acid	12.6254
563	AT4G14320	met90	Fumaric acid	12.6254
564	AT4G14330	met90	Fumaric acid	12.6254
565	AT4G14340	met90	Fumaric acid	12.6254
566	AT4G14342	met90	Fumaric acid	12.6254
567	AT4G14345	met90	Fumaric acid	12.6254
568	AT4G14350	met90	Fumaric acid	12.6254
569	AT4G14360	met90	Fumaric acid	12.6254
570	AT4G14358	met90	Fumaric acid	12.6254
571	AT4G14365	met90	Fumaric acid	12.6254
572	AT4G14368	met90	Fumaric acid	12.6254
573	AT4G14370	met90	Fumaric acid	12.6254
574	AT4G14380	met90	Fumaric acid	12.6254
575	AT4G14385	met90	Fumaric acid	12.6254
576	AT4G14390	met90	Fumaric acid	12.6254
577	AT4G14400	met90	Fumaric acid	12.6254
578	AT4G14403	met90	Fumaric acid	12.6254
579	AT4G14410	met90	Fumaric acid	12.6254
580	AT4G14415	met90	Fumaric acid	12.6254
581	AT4G14420	met90	Fumaric acid	12.6254
582	AT4G14430	met90	Fumaric acid	12.6254
583	AT4G14440	met90	Fumaric acid	12.6254
584	AT4G14450	met90	Fumaric acid	12.6254
585	AT4G14455	met90	Fumaric acid	12.6254
586	AT4G14460	met90	Fumaric acid	12.6254
587	AT4G14465	met90	Fumaric acid	12.6254
588	AT4G14300	met10	myo-inositol	12.6254
589	AT4G14301	met10	myo-inositol	12.6254
590	AT4G14305	met10	myo-inositol	12.6254
591	AT4G14310	met10	myo-inositol	12.6254
592	AT4G14315	met10	myo-inositol	12.6254
593	AT4G14320	met10	myo-inositol	12.6254
594	AT4G14330	met10	myo-inositol	12.6254
595	AT4G14340	met10	myo-inositol	12.6254
596	AT4G14342	met10	myo-inositol	12.6254
597	AT4G14345	met10	myo-inositol	12.6254
598	AT4G14350	met10	myo-inositol	12.6254
599	AT4G14360	met10	myo-inositol	12.6254
600	AT4G14358	met10	myo-inositol	12.6254
601	AT4G14365	met10	myo-inositol	12.6254
602	AT4G14368	met10	myo-inositol	12.6254
603	AT4G14370	met10	myo-inositol	12.6254
604	AT4G14380	met10	myo-inositol	12.6254
605	AT4G14385	met10	myo-inositol	12.6254
606	AT4G14390	met10	myo-inositol	12.6254
607	AT4G14400	met10	myo-inositol	12.6254
608	AT4G14403	met10	myo-inositol	12.6254
609	AT4G14410	met10	myo-inositol	12.6254
610	AT4G14415	met10	myo-inositol	12.6254
611	AT4G14420	met10	myo-inositol	12.6254
612	AT4G14430	met10	myo-inositol	12.6254
613	AT4G14440	met10	myo-inositol	12.6254
614	AT4G14450	met10	myo-inositol	12.6254
615	AT4G14455	met10	myo-inositol	12.6254
616	AT4G14460	met10	myo-inositol	12.6254
617	AT4G14465	met10	myo-inositol	12.6254
