# Supplementary material for: Combined Use of Genome-Wide Association Data and Correlation Networks Unravels Key Regulators of Primary Metabolism in Arabidopsis thaliana
Source: PLoS Genet. 2016 Oct 19;12(10):e1006363. doi: 10.1371/journal.pgen.1006363 (PMC5070769; doi:10.1371/journal.pgen.1006363)
Supplement: S5 Table — (XLSX) [file pgen.1006363.s016.xlsx]

## Sheet: Sheet1
S5 Table Metabolite traits in the RIL dataset and 32 common metabolite traits in comparison with the GWAS dataset.
NO	Trait_RIL	Chrom	Left Search border [bp]	Right Search border [bp]	Met_name_GWAS	MetID_GWAS
1	4-Aminobutyric acid	2	6498697	8123608	GABA	met31
2	4-Aminobutyric acid	2	15229402	17685212	GABA	met31
3	Alanine	2	11075737	13054740	Alanine	met14
4	Ascorbic acid	1	25449204	29224384	Ascorbic acid	met75
5	Ascorbic acid	5	0	3763589	Ascorbic acid	met75
6	beta-Alanine	4	10669337	12354972	beta-alanine	met65
7	Fructose	1	15866400	16835317	Fructose	met19
8	Fructose	2	15229402	17685212	Fructose	met19
9	Fructose	4	9653064	10669337	Fructose	met19
10	Fumaric acid	5	19680212	23895574	Fumaric acid	met90
11	Galactinol	4	14279713	16531622	Galactinol	met21
12	Glucose	1	24244427	26754924	Glucose	met20
13	Glucose	4	6269838	7489286	Glucose	met20
14	Glucose 6-phosphate	1	25449204	29224384	Glucose-6-phosphate	met83
15	Glutamic acid	3	2775180	5088516	Glutamate	met91
16	Glyceric acid	2	15229402	16485038	Glyceric acid	met30
17	Glyceric acid	5	15538173	18722182	Glyceric acid	met30
18	Glycine	1	22769706	24244427	Glycine	met18
19	Glycine	3	16240274	17781702	Glycine	met18
20	Glycine	5	7155557	9501557	Glycine	met18
21	Glycine	5	19680212	22910198	Glycine	met18
22	Inositol	1	4123522	6499850	myo-inositol	met10
23	Inositol	3	5088516	7182691	myo-inositol	met10
24	Inositol	4	0	1639232	myo-inositol	met10
25	Inositol	4	14279713	30432469	myo-inositol	met10
26	Leucine	1	22769706	24244427	Leucine	met49
27	Leucine	3	4044472	5088516	Leucine	met49
28	Leucine	4	7489286	9653064	Leucine	met49
29	Lysine	1	9925830	13187734	Lysine	met93
30	Malic acid	4	10669337	15390103	Malic acid	met04
31	Malic acid	5	23895574	26241126	Malic acid	met04
32	Maltose	3	2775180	5088516	Maltose	met38
33	Maltose	4	7489286	9653064	Maltose	met38
34	Mannose	4	8563770	9653064	Mannose	met56
35	Methionine	5	16635760	18722182	Methionine	met48
36	Nicotinic acid	4	16531622	18584510	Nicotinic acid	met64
37	Nicotinic acid	5	3763589	5873716	Nicotinic acid	met64
38	Ornithine	1	25449204	26754924	Ornithine	met94
39	Ornithine	4	15390103	17361174	Ornithine	met94
40	Phenylalanine	1	7656378	8769685	Phenylalanine	met32
41	Phenylalanine	1	22769706	24244427	Phenylalanine	met32
42	Phosphate	5	966882	4726518	Phosphoric acid	met24
42	Proline	2	15229402	16485038	Proline	met02
43	Proline	3	19498922	23333060	Proline	met02
44	Proline	4	15390103	17361174	Proline	met02
45	Proline	5	7155557	8319948	Proline	met02
46	Proline	5	15538173	18722182	Proline	met02
47	Putrescine	3	6043646	9461669	Putrescine	met42
48	Serine	2	2995450	5328225	Serine	met07
49	Serine	2	17685212	19077916	Serine	met07
50	Serine	3	15167452	17781702	Serine	met07
51	Serine	4	8563770	9653064	Serine	met07
52	Serine	5	20814174	22910198	Serine	met07
53	Sinapic acid	1	26754924	29224384	Sinapic acid (cis)	met28
54	Sinapic acid	4	0	5082772	Sinapic acid (cis)	met28
55	Sinapic acid	1	26754924	29224384	Sinapic acid (trans)	met46
56	Sinapic acid	4	0	5082772	Sinapic acid (trans)	met46
57	Spermidine	1	9925830	13187734	Spermidine	met37
58	Spermidine	4	16531622	17361174	Spermidine	met37
59	Succinic acid	1	25449204	26754924	Succinic acid	met05
60	Succinic acid	3	4044472	7182691	Succinic acid	met05
61	Succinic acid	4	6269838	7489286	Succinic acid	met05
62	Sucrose	2	0	628334	Sucrose	met06
63	Threonine	2	2995450	5328225	Threonine	met17
64	Threonine	4	8563770	10669337	Threonine	met17
65	Tyrosine	1	22769706	25449204	Tyrosine	met52
66	Tyrosine	2	17685212	19077916	Tyrosine	met52
67	Tyrosine	3	2775180	5088516	Tyrosine	met52
68	Tyrosine	3	11770677	17781702	Tyrosine	met52
69	Tyrosine	4	7489286	9653064	Tyrosine	met52
70	Tyrosine	5	21916468	22910198	Tyrosine	met52
