# Supplementary material for: Combined Use of Genome-Wide Association Data and Correlation Networks Unravels Key Regulators of Primary Metabolism in Arabidopsis thaliana
Source: PLoS Genet. 2016 Oct 19;12(10):e1006363. doi: 10.1371/journal.pgen.1006363 (PMC5070769; doi:10.1371/journal.pgen.1006363)
Supplement: S6 Table — (XLSX) [file pgen.1006363.s017.xlsx]

## Sheet: Sheet1
S6 Table Summarized QTL results for introgression line dataset.
NO	Metabolite Trait	Introgression Line	Chromosome	start_position (bp)	end_position (bp)
1	4-Aminobutyric acid	M 34/7/1	3	18817232	22943559
2	4-Aminobutyric acid	M 37/7/8/6	1	24843636	26054771
3	4-Aminobutyric acid	M 45/10/6	3	8980078	9943260
4	4-Aminobutyric acid	M 63/9/2/3	4	0	41642
5	4-Aminobutyric acid	M 74/8/16	1	19663589	20497212
6	4-Aminobutyric acid	M 97/1/6	5	7773667	10136884
7	4-Aminobutyric acid	M 97/1/6	5	23417207	26886066
8	4-Aminobutyric acid	N 82/5/16	2	17035571	19820979
9	4-Aminobutyric acid	N 82/5/16	4	16085270	17744374
10	4-Aminobutyric acid	N 88/2/9/2	3	0	276925
11	4-Aminobutyric acid	N 88/2/9/2	4	2187167	5728931
12	Alanine	M 91/11/1	1	1226405	3487296
13	Alanine	M 91/11/1	3	12490580	16746171
14	Alanine	N 3/1	5	8866230	11108011
15	Alanine	N 87/2/7/8	1	3487296	5855350
16	Ascorbic.acid	M 10/10/2	2	10577823	15934504
17	Ascorbic.acid	M 100/2/9/5	1	0	3487296
18	Ascorbic.acid	M 100/3/1	2	0	132623
19	Ascorbic.acid	M 16/6/1/4	1	24843636	26054771
20	Ascorbic.acid	M 19/1/7	3	0	276925
21	Ascorbic.acid	M 33/11	1	28492717	29956051
22	Ascorbic.acid	M 33/5	2	0	1124046
23	Ascorbic.acid	M 34/5/8	3	18817232	22943559
24	Ascorbic.acid	M 34/7/1	3	18817232	22943559
25	Ascorbic.acid	M 37/10/2	2	9532715	11573651
26	Ascorbic.acid	M 37/7/1/6	1	21894195	26054771
27	Ascorbic.acid	M 37/7/8/6	1	24843636	26054771
28	Ascorbic.acid	M 48/5/1	5	21429747	24373942
29	Ascorbic.acid	M 61/10/6	5	8866230	13849125
30	Ascorbic.acid	M 61/7/3	3	18817232	23722561
31	Ascorbic.acid	M 63/8/2	3	11050774	15734377
32	Ascorbic.acid	M 63/9/2/3	4	0	41642
33	Ascorbic.acid	M 63/9/3	4	0	4436613
34	Ascorbic.acid	M 7/4/3	1	10480694	16224562
35	Ascorbic.acid	M 74/8/16	1	19663589	20497212
36	Ascorbic.acid	M 82/5/5	1	27455076	28492717
37	Ascorbic.acid	M 91/11/1	1	1226405	3487296
38	Ascorbic.acid	M 91/11/1	3	12490580	16746171
39	Ascorbic.acid	M 93/10	3	20180613	21060362
40	Ascorbic.acid	M 93/9/8	3	21060362	22134402
41	Ascorbic.acid	M 97/1/6	5	7773667	10136884
42	Ascorbic.acid	M 97/1/6	5	23417207	26886066
43	Ascorbic.acid	M 97/3/6	5	5209985	8866230
44	Ascorbic.acid	M 97/7/8	4	13864490	17744374
45	Ascorbic.acid	N 21/3/14	3	12490580	16746171
46	Ascorbic.acid	N 28/8/6/4	2	15934504	19820979
47	Ascorbic.acid	N 29/6/3	1	0	4759749
48	Ascorbic.acid	N 32/1/2	1	0	2312713
49	Ascorbic.acid	N 33/11/13	2	18334853	19820979
50	Ascorbic.acid	N 33/11/3	2	18334853	19820979
51	Ascorbic.acid	N 33/11/3	5	7773667	10136884
52	Ascorbic.acid	N 33/11/6	2	18334853	19820979
53	Ascorbic.acid	N 33/11/6	4	11916062	13864490
54	Ascorbic.acid	N 33/2	2	18334853	19820979
55	Ascorbic.acid	N 38/3/1	4	11916062	13864490
56	Ascorbic.acid	N 42/2/7	1	23645218	24843636
57	Ascorbic.acid	N 52/2	3	6535963	16746171
58	Ascorbic.acid	N 62/3	4	11916062	16085270
59	Ascorbic.acid	N 62/8/8	4	11916062	12793881
60	Ascorbic.acid	N 68/5	2	8578048	12668467
61	Ascorbic.acid	N 68/5	4	8167827	14694936
62	Ascorbic.acid	N 70/10	5	25596187	26886066
63	Ascorbic.acid	N 74/1/2	1	18580358	28492717
64	Ascorbic.acid	N 74/4/8	1	18580358	20497212
65	Ascorbic.acid	N 74/5/1	1	18580358	29956051
66	Ascorbic.acid	N 87/2/7/8	1	3487296	5855350
67	Aspartic.acid	M 74/8/7	1	19663589	20497212
68	Aspartic.acid	M 74/8/7	5	740295	1193468
69	Benzoic.acid	M 63/9/2/3	4	0	41642
70	Benzoic.acid	M 65/7/2	1	8168405	10480694
71	Benzoic.acid	M 91/11/1	1	1226405	3487296
72	Benzoic.acid	M 91/11/1	3	12490580	16746171
73	Benzoic.acid	M 93/9/8	3	21060362	22134402
74	Benzoic.acid	N 22/8/5	5	18282539	20198601
75	Benzoic.acid	N 28/8/6/4	2	15934504	19820979
76	Benzoic.acid	N 38/3/1	4	11916062	13864490
77	beta.Alanine	M 100/2/9/5	1	0	3487296
78	beta.Alanine	M 91/11/1	1	1226405	3487296
79	beta.Alanine	M 91/11/1	3	12490580	16746171
80	beta.Alanine	M 93/9/8	3	21060362	22134402
81	beta.Alanine	M 97/7/8	4	13864490	17744374
82	beta.Alanine	N 28/8/6/4	2	15934504	19820979
83	beta.Alanine	N 33/11/3	2	18334853	19820979
84	beta.Alanine	N 33/11/3	5	7773667	10136884
85	Citramalic.acid	M 10/10/2	2	10577823	15934504
86	Citramalic.acid	M 16/6/1/4	1	24843636	26054771
87	Citramalic.acid	M 33/11	1	28492717	29956051
88	Citramalic.acid	M 61/10/6	5	8866230	13849125
89	Citramalic.acid	M 7/4/3	1	10480694	16224562
90	Citramalic.acid	M 82/1/2	1	0	46564
91	Citramalic.acid	M 97/1/6	5	7773667	10136884
92	Citramalic.acid	M 97/1/6	5	23417207	26886066
93	Citramalic.acid	N 28/8/6/4	2	15934504	19820979
94	Citramalic.acid	N 29/6/3	1	0	4759749
95	Citramalic.acid	N 33/2	2	18334853	19820979
96	Citramalic.acid	N 38/3/1	4	11916062	13864490
97	Citramalic.acid	N 67/5	3	12490580	23722561
98	Citramalic.acid	N 68/5	2	8578048	12668467
99	Citramalic.acid	N 68/5	4	8167827	14694936
100	Citramalic.acid	N 70/10	5	25596187	26886066
101	Citramalic.acid	N 74/1/2	1	18580358	28492717
102	Citramalic.acid	N 74/4/8	1	18580358	20497212
103	Citramalic.acid	N 74/5/1	1	18580358	29956051
104	Citramalic.acid	N 77/9	3	7829419	9943260
105	Citramalic.acid	N 94/7	3	0	3463241
106	Citric.acid	M 37/7/1/6	1	21894195	26054771
107	Citric.acid	M 97/3/6	5	5209985	8866230
108	Citric.acid	N 21/3/14	3	12490580	16746171
109	Citric.acid	N 62/8/8	4	11916062	12793881
110	Citric.acid	N 67/5	3	12490580	23722561
111	Citric.acid	N 68/5	2	8578048	12668467
112	Citric.acid	N 68/5	4	8167827	14694936
113	Citric.acid	N 70/10	5	25596187	26886066
114	Citric.acid	N 74/4/8	1	18580358	20497212
115	Citrulline	M 100/3/1	2	0	132623
116	Citrulline	N 38/3/1	4	11916062	13864490
117	Citrulline	N 77/3	3	7829419	9943260
118	Citrulline	N 88/2/9/2	3	0	276925
119	Citrulline	N 88/2/9/2	4	2187167	5728931
120	Citrulline	N 94/7	3	0	3463241
121	Erythritol	M 100/3/1	2	0	132623
122	Erythritol	M 82/1/2	1	0	46564
123	Erythritol	M 97/1/6	5	7773667	10136884
124	Erythritol	M 97/1/6	5	23417207	26886066
125	Erythritol	N 38/3/1	4	11916062	13864490
126	Erythritol	N 74/1/2	1	18580358	28492717
127	Erythritol	N 77/9	3	7829419	9943260
128	Fructose	M 10/10/2	2	10577823	15934504
129	Fructose	M 34/7/1	3	18817232	22943559
130	Fructose	M 37/7/1/6	1	21894195	26054771
131	Fructose	M 37/7/8/6	1	24843636	26054771
132	Fructose	M 48/5/1	5	21429747	24373942
133	Fructose	M 61/10/6	5	8866230	13849125
134	Fructose	M 63/8/2	3	11050774	15734377
135	Fructose	M 63/9/2/3	4	0	41642
136	Fructose	M 74/8/16	1	19663589	20497212
137	Fructose	M 82/5/5	1	27455076	28492717
138	Fructose	M 91/11/1	1	1226405	3487296
139	Fructose	M 91/11/1	3	12490580	16746171
140	Fructose	M 97/1/6	5	7773667	10136884
141	Fructose	M 97/1/6	5	23417207	26886066
142	Fructose	M 97/3/6	5	5209985	8866230
143	Fructose	N 1/2/8	5	18282539	20198601
144	Fructose	N 77/9	3	7829419	9943260
145	Fucose	M 37/7/8/6	1	24843636	26054771
146	Fucose	N 22/8/5	5	18282539	20198601
147	Galactinol	M 37/7/1/6	1	21894195	26054771
148	Galactinol	M 82/5/5	1	27455076	28492717
149	Galactinol	M 93/9/8	3	21060362	22134402
150	Galactinol	N 22/8/5	5	18282539	20198601
151	Galactinol	N 28/8/6/4	2	15934504	19820979
152	Galactinol	N 29/6/3	1	0	4759749
153	Galactinol	N 33/11/3	2	18334853	19820979
154	Galactinol	N 33/11/3	5	7773667	10136884
155	Galactinol	N 33/2	2	18334853	19820979
156	Galactinol	N 38/3/1	4	11916062	13864490
157	Galactinol	N 77/9	3	7829419	9943260
158	Galactinol	N 94/7	3	0	3463241
159	Gluconic.acid	M 16/6/1/4	1	24843636	26054771
160	Gluconic.acid	M 34/7/1	3	18817232	22943559
161	Gluconic.acid	M 7/5/6	5	25596187	26886066
162	Gluconic.acid	M 97/7/8	4	13864490	17744374
163	Gluconic.acid	N 28/4/7	3	22134402	23722561
164	Gluconic.acid	N 68/5	2	8578048	12668467
165	Gluconic.acid	N 68/5	4	8167827	14694936
166	Gluconic.acid	N 74/1/2	1	18580358	28492717
167	Gluconic.acid	N 77/9	3	7829419	9943260
168	Gluconic.acid	N 94/7	3	0	3463241
169	Glucose	M 93/9/8	3	21060362	22134402
170	Glucose	N 22/8/2	5	18282539	20198601
171	Glucose	N 22/8/5	5	18282539	20198601
172	Glucose	N 28/6/1	3	22943559	23722561
173	Glucose	N 42/4/4	1	7144350	9370965
174	Glucose	N 54/7/10/5	1	7144350	9370965
175	Glucose	N 68/5	2	8578048	12668467
176	Glucose	N 68/5	4	8167827	14694936
177	Glucose	N 74/1/2	1	18580358	28492717
178	Glucose	N 77/9	3	7829419	9943260
179	Glucose	N 81/4	3	8980078	14600527
180	Glucose.6.phosphate	M 100/3/1	2	0	132623
181	Glucose.6.phosphate	M 34/7/1	3	18817232	22943559
182	Glucose.6.phosphate	M 74/8/7	1	19663589	20497212
183	Glucose.6.phosphate	M 74/8/7	5	740295	1193468
184	Glucose.6.phosphate	M 97/1/6	5	7773667	10136884
185	Glucose.6.phosphate	M 97/1/6	5	23417207	26886066
186	Glucose.6.phosphate	M 97/3/6	5	5209985	8866230
187	Glucose.6.phosphate	M 97/7/8	4	13864490	17744374
188	Glucose.6.phosphate	N 10/1/4	5	1193468	3284128
189	Glucose.6.phosphate	N 10/9	2	18334853	19820979
190	Glucose.6.phosphate	N 21/3/14	3	12490580	16746171
191	Glucose.6.phosphate	N 22/8/2	5	18282539	20198601
192	Glucose.6.phosphate	N 22/8/5	5	18282539	20198601
193	Glucose.6.phosphate	N 28/4/7	3	22134402	23722561
194	Glucose.6.phosphate	N 33/11/3	2	18334853	19820979
195	Glucose.6.phosphate	N 33/11/3	5	7773667	10136884
196	Glucose.6.phosphate	N 38/6/8/13	5	11108011	11108011
197	Glucose.6.phosphate	N 62/8/8	4	11916062	12793881
198	Glucose.6.phosphate	N 67/5	3	12490580	23722561
199	Glucose.6.phosphate	N 68/3/8/3	4	13864490	16085270
200	Glucose.6.phosphate	N 77/3	3	7829419	9943260
201	Glucose.6.phosphate	N 77/9	3	7829419	9943260
202	Glucose.6.phosphate	N 82/5/16	2	17035571	19820979
203	Glucose.6.phosphate	N 82/5/16	4	16085270	17744374
204	Glucose.6.phosphate	N 88/2/9/2	3	0	276925
205	Glucose.6.phosphate	N 88/2/9/2	4	2187167	5728931
206	Glutamine	M 100/2/9/5	1	0	3487296
207	Glutamine	M 37/10/2	2	9532715	11573651
208	Glutamine	M 61/10/6	5	8866230	13849125
209	Glyceric.acid	M 37/10/2	2	9532715	11573651
210	Glyceric.acid	M 63/9/2/3	4	0	41642
211	Glycerol.3.phosphate	M 82/1/2	1	0	46564
212	Glycerol.3.phosphate	N 10/1/4	5	1193468	3284128
213	Glycerol.3.phosphate	N 21/3/14	3	12490580	16746171
214	Glycerol.3.phosphate	N 28/8/6/4	2	15934504	19820979
215	Glycerol.3.phosphate	N 29/6/3	1	0	4759749
216	Glycerol.3.phosphate	N 32/1/2	1	0	2312713
217	Glycerol.3.phosphate	N 33/11/13	2	18334853	19820979
218	Glycerol.3.phosphate	N 33/11/3	2	18334853	19820979
219	Glycerol.3.phosphate	N 33/11/3	5	7773667	10136884
220	Glycerol.3.phosphate	N 33/2	2	18334853	19820979
221	Glycerol.3.phosphate	N 38/3/1	4	11916062	13864490
222	Glycerol.3.phosphate	N 62/8/8	4	11916062	12793881
223	Glycerol.3.phosphate	N 67/5	3	12490580	23722561
224	Glycerol.3.phosphate	N 68/5	2	8578048	12668467
225	Glycerol.3.phosphate	N 68/5	4	8167827	14694936
226	Glycerol.3.phosphate	N 70/10	5	25596187	26886066
227	Glycerol.3.phosphate	N 74/1/2	1	18580358	28492717
228	Glycerol.3.phosphate	N 74/4/8	1	18580358	20497212
229	Glycerol.3.phosphate	N 74/5/1	1	18580358	29956051
230	Glycerol.3.phosphate	N 77/3	3	7829419	9943260
231	Glycerol.3.phosphate	N 82/5/16	2	17035571	19820979
232	Glycerol.3.phosphate	N 82/5/16	4	16085270	17744374
233	Glycerol.3.phosphate	N 88/2/9/2	3	0	276925
234	Glycerol.3.phosphate	N 88/2/9/2	4	2187167	5728931
235	Glycerol.3.phosphate	N 94/7	3	0	3463241
236	Glycine	M 34/5/8	3	18817232	22943559
237	Glycine	M 37/1/3	2	10577823	11573651
238	Glycine	M 61/10/8	3	8980078	14600527
239	Glycine	M 61/10/8	5	8866230	13849125
240	Glycine	M 61/7/3	3	18817232	23722561
241	Glycine	M 65/7/2	1	8168405	10480694
242	Glycine	M 74/8/7	1	19663589	20497212
243	Glycine	M 74/8/7	5	740295	1193468
244	Glycine	M 93/9/8	3	21060362	22134402
245	Glycine	N 1/1/6	1	4759749	5855350
246	Glycine	N 33/11/3	2	18334853	19820979
247	Glycine	N 33/11/3	5	7773667	10136884
248	Glycine	N 38/3/1	4	11916062	13864490
249	Glycine	N 54/7/12/5	1	8168405	9370965
250	Glycine	N 67/5	3	12490580	23722561
251	Glycine	N 68/5	2	8578048	12668467
252	Glycine	N 68/5	4	8167827	14694936
253	Glycine	N 70/10	5	25596187	26886066
254	Glycine	N 74/1/2	1	18580358	28492717
255	Glycine	N 94/7	3	0	3463241
256	Hydroxyproline	M 37/1/3	2	10577823	11573651
257	Hydroxyproline	M 61/7/3	3	18817232	23722561
258	Hydroxyproline	M 7/4/3	1	10480694	16224562
259	Hydroxyproline	M 74/8/7	1	19663589	20497212
260	Hydroxyproline	M 74/8/7	5	740295	1193468
261	Hydroxyproline	M 88/1	2	132623	2237527
262	Hydroxyproline	M 93/9/8	3	21060362	22134402
263	Hydroxyproline	N 28/8/6/4	2	15934504	19820979
264	Hydroxyproline	N 38/3/1	4	11916062	13864490
265	Hydroxyproline	N 74/1/2	1	18580358	28492717
266	Hydroxyproline	N 92/3	5	2073108	6537447
267	Inositol	M 45/10/6	3	8980078	9943260
268	Inositol	M 93/9/8	3	21060362	22134402
269	Inositol	N 22/8/5	5	18282539	20198601
270	Inositol	N 28/8/6/4	2	15934504	19820979
271	Inositol	N 54/7/10/5	1	7144350	9370965
272	Inositol	N 81/4	3	8980078	14600527
273	Isoleucine	M 74/8/16	1	19663589	20497212
274	Isoleucine	N 22/8/2	5	18282539	20198601
275	Leucine	N 22/8/2	5	18282539	20198601
276	Leucine	N 38/3/1	4	11916062	13864490
277	Leucine	N 74/1/2	1	18580358	28492717
278	Maleic.acid	M 82/4	1	0	46564
279	Maleic.acid	M 82/4	1	27455076	28492717
280	Maleic.acid	N 32/1/2	1	0	2312713
281	Maleic.acid	N 74/1/2	1	18580358	28492717
282	Maleic.acid	N 74/5/1	1	18580358	29956051
283	Malic.acid	M 100/3/1	2	0	132623
284	Malic.acid	N 28/8/6/4	2	15934504	19820979
285	Malic.acid	N 77/3	3	7829419	9943260
286	Malic.acid	N 81/4	3	8980078	14600527
287	Maltose	M 74/8/16	1	19663589	20497212
288	Maltose	M 82/5/5	1	27455076	28492717
289	Maltose	N 70/10	5	25596187	26886066
290	Maltose	N 74/1/2	1	18580358	28492717
291	Mannose	M 34/5/8	3	18817232	22943559
292	Mannose	M 34/7/1	3	18817232	22943559
293	Mannose	M 37/7/1/6	1	21894195	26054771
294	Mannose	M 37/7/8/6	1	24843636	26054771
295	Mannose	M 48/5/1	5	21429747	24373942
296	Mannose	M 61/10/6	5	8866230	13849125
297	Mannose	M 63/9/2/3	4	0	41642
298	Mannose	M 74/8/16	1	19663589	20497212
299	Mannose	M 82/5/5	1	27455076	28492717
300	Mannose	M 91/11/1	1	1226405	3487296
301	Mannose	M 91/11/1	3	12490580	16746171
302	Mannose	M 93/10	3	20180613	21060362
303	Mannose	M 97/1/6	5	7773667	10136884
304	Mannose	M 97/1/6	5	23417207	26886066
305	Mannose	M 97/3/6	5	5209985	8866230
306	Mannose	N 1/2/8	5	18282539	20198601
307	Mannose	N 29/6/3	1	0	4759749
308	Mannose	N 52/2	3	6535963	16746171
309	Mannose	N 68/2/16/2	2	8578048	11573651
310	Methionine	M 16/6/1/4	1	24843636	26054771
311	Methionine	M 34/7/1	3	18817232	22943559
312	Methionine	M 37/10/2	2	9532715	11573651
313	Methionine	M 37/7/1/6	1	21894195	26054771
314	Methionine	M 37/7/8/6	1	24843636	26054771
315	Methionine	M 63/9/2/3	4	0	41642
316	Methionine	M 7/5/6	5	25596187	26886066
317	Methionine	M 74/8/16	1	19663589	20497212
318	Methionine	M 82/1/2	1	0	46564
319	Methionine	M 91/11/1	1	1226405	3487296
320	Methionine	M 91/11/1	3	12490580	16746171
321	Methionine	M 93/10	3	20180613	21060362
322	Nicotinic.acid	M 45/10/6	3	8980078	9943260
323	Nicotinic.acid	M 65/7/2	1	8168405	10480694
324	Nicotinic.acid	M 97/1/6	5	7773667	10136884
325	Nicotinic.acid	M 97/1/6	5	23417207	26886066
326	Nicotinic.acid	N 38/3/1	4	11916062	13864490
327	Nicotinic.acid	N 58/2/4/8	5	4243050	5209985
328	Nicotinic.acid	N 67/5	3	12490580	23722561
329	Nicotinic.acid	N 84/1	5	2073108	6537447
330	Nicotinic.acid	N 92/3	5	2073108	6537447
331	Phenylalanine	N 74/1/2	1	18580358	28492717
332	Phenylalanine	N 88/2/9/2	3	0	276925
333	Phenylalanine	N 88/2/9/2	4	2187167	5728931
334	Proline	M 10/10/2	2	10577823	15934504
335	Proline	M 37/1/3	2	10577823	11573651
336	Proline	M 37/10/2	2	9532715	11573651
337	Proline	M 63/8/2	3	11050774	15734377
338	Proline	M 65/10/4	2	17035571	19820979
339	Proline	M 7/5/6	5	25596187	26886066
340	Proline	M 82/5/5	1	27455076	28492717
341	Proline	M 88/1	2	132623	2237527
342	Proline	M 91/11/1	1	1226405	3487296
343	Proline	M 91/11/1	3	12490580	16746171
344	Proline	M 97/7/8	4	13864490	17744374
345	Proline	N 28/8/6/4	2	15934504	19820979
346	Proline	N 74/1/2	1	18580358	28492717
347	Putrescine	M 93/9/8	3	21060362	22134402
348	Putrescine	N 21/3/14	3	12490580	16746171
349	Putrescine	N 22/8/14	5	18282539	20198601
350	Putrescine	N 28/8/6/4	2	15934504	19820979
351	Putrescine	N 32/1/2	1	0	2312713
352	Putrescine	N 33/11/3	2	18334853	19820979
353	Putrescine	N 33/11/3	5	7773667	10136884
354	Putrescine	N 38/3/1	4	11916062	13864490
355	Putrescine	N 68/3/8/3	4	13864490	16085270
356	Putrescine	N 70/10	5	25596187	26886066
357	Putrescine	N 74/1/2	1	18580358	28492717
358	Serine	M 45/10/6	3	8980078	9943260
359	Serine	N 68/3/8/3	4	13864490	16085270
360	Serine	N 94/7	3	0	3463241
361	Sinapic.acid..cis.	M 34/5/8	3	18817232	22943559
362	Sinapic.acid..cis.	M 34/7/1	3	18817232	22943559
363	Sinapic.acid..cis.	M 7/5/6	5	25596187	26886066
364	Sinapic.acid..cis.	M 97/7/8	4	13864490	17744374
365	Sinapic.acid..cis.	N 10/1/4	5	1193468	3284128
366	Sinapic.acid..cis.	N 21/3/14	3	12490580	16746171
367	Sinapic.acid..cis.	N 28/8/6/4	2	15934504	19820979
368	Sinapic.acid..cis.	N 29/6/3	1	0	4759749
369	Sinapic.acid..cis.	N 33/11/13	2	18334853	19820979
370	Sinapic.acid..cis.	N 33/11/3	2	18334853	19820979
371	Sinapic.acid..cis.	N 33/11/3	5	7773667	10136884
372	Sinapic.acid..cis.	N 38/3/1	4	11916062	13864490
373	Sinapic.acid..cis.	N 67/5	3	12490580	23722561
374	Sinapic.acid..cis.	N 74/5/1	1	18580358	29956051
375	Sinapic.acid..cis.	N 77/3	3	7829419	9943260
376	Sinapic.acid..cis.	N 81/4	3	8980078	14600527
377	Sinapic.acid..cis.	N 88/2/9/2	3	0	276925
378	Sinapic.acid..cis.	N 88/2/9/2	4	2187167	5728931
379	Sinapic.acid..cis.	N 94/7	3	0	3463241
380	Sinapic.acid..trans.	M 7/5/6	5	25596187	26886066
381	Sinapic.acid..trans.	N 68/3/8/3	4	13864490	16085270
382	Sinapic.acid..trans.	N 77/3	3	7829419	9943260
383	Spermidine	M 7/4/3	1	10480694	16224562
384	Succinic.acid	M 16/6/1/4	1	24843636	26054771
385	Succinic.acid	M 34/7/1	3	18817232	22943559
386	Succinic.acid	M 37/10/2	2	9532715	11573651
387	Succinic.acid	N 29/6/3	1	0	4759749
388	Succinic.acid	N 38/3/1	4	11916062	13864490
389	Succinic.acid	N 62/3	4	11916062	16085270
390	Succinic.acid	N 68/5	2	8578048	12668467
391	Succinic.acid	N 68/5	4	8167827	14694936
392	Succinic.acid	N 70/10	5	25596187	26886066
393	Succinic.acid	N 74/1/2	1	18580358	28492717
394	Sucrose	M 100/2/9/5	1	0	3487296
395	Sucrose	M 61/10/6	5	8866230	13849125
396	Sucrose	N 54/7/12/5	1	8168405	9370965
397	Sucrose	N 54/7/4/8	1	4759749	7144350
398	Sucrose	N 67/5	3	12490580	23722561
399	Sucrose	N 68/3/8/3	4	13864490	16085270
400	Sucrose	N 82/5/16	2	17035571	19820979
401	Sucrose	N 82/5/16	4	16085270	17744374
402	Sucrose	N 88/1/4	3	0	276925
403	Threonic.acid	M 16/6/1/4	1	24843636	26054771
404	Threonic.acid	M 34/7/1	3	18817232	22943559
405	Threonic.acid	M 37/1/3	2	10577823	11573651
406	Threonic.acid	M 37/10/2	2	9532715	11573651
407	Threonic.acid	M 37/7/1/6	1	21894195	26054771
408	Threonic.acid	M 37/7/8/6	1	24843636	26054771
409	Threonic.acid	M 48/5/1	5	21429747	24373942
410	Threonic.acid	M 61/10/6	5	8866230	13849125
411	Threonic.acid	M 63/8/2	3	11050774	15734377
412	Threonic.acid	M 65/7/2	1	8168405	10480694
413	Threonic.acid	M 74/8/7	1	19663589	20497212
414	Threonic.acid	M 74/8/7	5	740295	1193468
415	Threonic.acid	M 93/9/8	3	21060362	22134402
416	Threonic.acid	M 97/1/6	5	7773667	10136884
417	Threonic.acid	M 97/1/6	5	23417207	26886066
418	Threonic.acid	M 97/7/8	4	13864490	17744374
419	Threonine	M 37/10/2	2	9532715	11573651
420	Threonine	M 37/7/1/6	1	21894195	26054771
421	Threonine	M 48/5/1	5	21429747	24373942
422	Threonine	M 82/5/5	1	27455076	28492717
423	Threonine	M 93/9/8	3	21060362	22134402
424	Trehalose	M 10/10/2	2	10577823	15934504
425	Trehalose	M 19/1/7	3	0	276925
426	Trehalose	M 33/11	1	28492717	29956051
427	Trehalose	M 33/5	2	0	1124046
428	Trehalose	M 34/5/8	3	18817232	22943559
429	Trehalose	M 34/7/1	3	18817232	22943559
430	Trehalose	M 61/7/3	3	18817232	23722561
431	Trehalose	M 65/10/4	2	17035571	19820979
432	Trehalose	M 7/4/3	1	10480694	16224562
433	Trehalose	M 82/1/2	1	0	46564
434	Trehalose	M 88/1	2	132623	2237527
435	Trehalose	N 28/4/7	3	22134402	23722561
436	Trehalose	N 28/8/6/4	2	15934504	19820979
437	Trehalose	N 33/11/3	2	18334853	19820979
438	Trehalose	N 33/11/3	5	7773667	10136884
439	Trehalose	N 38/3/1	4	11916062	13864490
440	Trehalose	N 42/2/7	1	23645218	24843636
441	Trehalose	N 54/7/10/5	1	7144350	9370965
442	Trehalose	N 68/5	2	8578048	12668467
443	Trehalose	N 68/5	4	8167827	14694936
444	Trehalose	N 70/10	5	25596187	26886066
445	Trehalose	N 74/1/2	1	18580358	28492717
446	Trehalose	N 74/4/8	1	18580358	20497212
447	Trehalose	N 77/9	3	7829419	9943260
448	Trehalose	N 88/1/2	3	0	276925
449	Trehalose	N 88/2/9/2	3	0	276925
450	Trehalose	N 88/2/9/2	4	2187167	5728931
451	Trehalose	N 94/7	3	0	3463241
452	Tyrosine	M 37/7/1/6	1	21894195	26054771
453	Tyrosine	N 68/3/8/3	4	13864490	16085270
454	Tyrosine	N 70/10	5	25596187	26886066
455	Tyrosine	N 74/1/2	1	18580358	28492717
456	Tyrosine	N 88/2/9/2	3	0	276925
457	Tyrosine	N 88/2/9/2	4	2187167	5728931
458	Valine	N 68/3/8/3	4	13864490	16085270
459	Fumaric.acid	M 34/7/1	3	18817232	22943559
460	Fumaric.acid	M 63/9/3	4	0	4436613
461	Fumaric.acid	M 97/1/6	5	7773667	10136884
462	Fumaric.acid	M 97/1/6	5	23417207	26886066
463	Fumaric.acid	N 10/9	2	18334853	19820979
464	Fumaric.acid	N 33/11/3	2	18334853	19820979
465	Fumaric.acid	N 33/11/3	5	7773667	10136884
466	Fumaric.acid	N 54/7/12/5	1	8168405	9370965
467	Glutamic.acid	M 10/10/2	2	10577823	15934504
468	Glutamic.acid	M 100/2/9/5	1	0	3487296
469	Glutamic.acid	M 61/10/6	5	8866230	13849125
470	Glutamic.acid	N 29/6/3	1	0	4759749
471	Glycerol	M 48/5/1	5	21429747	24373942
472	Glycerol	M 61/10/6	5	8866230	13849125
473	Glycerol	M 63/8/2	3	11050774	15734377
474	Glycerol	M 7/4/3	1	10480694	16224562
475	Glycerol	M 74/8/16	1	19663589	20497212
476	Glycerol	M 82/5/5	1	27455076	28492717
477	Glycerol	M 97/3/6	5	5209985	8866230
478	Glycerol	M 97/7/8	4	13864490	17744374
479	Lysine	M 19/1/7	3	0	276925
480	Lysine	N 28/8/6/4	2	15934504	19820979
481	Lysine	N 32/1/2	1	0	2312713
482	Lysine	N 33/11/13	2	18334853	19820979
483	Lysine	N 38/3/1	4	11916062	13864490
484	Lysine	N 42/2/7	1	23645218	24843636
485	Lysine	N 68/5	2	8578048	12668467
486	Lysine	N 68/5	4	8167827	14694936
487	Lysine	N 74/1/2	1	18580358	28492717
488	Lysine	N 94/7	3	0	3463241
489	Ornithine	M 34/7/1	3	18817232	22943559
490	Ornithine	M 48/5/1	5	21429747	24373942
491	Ornithine	M 91/11/1	1	1226405	3487296
492	Ornithine	M 91/11/1	3	12490580	16746171
493	Ornithine	M 93/9/8	3	21060362	22134402
494	Ornithine	N 1/2/8	5	18282539	20198601
495	Ornithine	N 38/3/1	4	11916062	13864490
496	Ornithine	N 54/7/10/5	1	7144350	9370965
497	Ornithine	N 74/1/2	1	18580358	28492717
498	Ornithine	N 82/5/16	2	17035571	19820979
499	Ornithine	N 82/5/16	4	16085270	17744374
500	Ornithine	N 88/2/9/2	3	0	276925
501	Ornithine	N 88/2/9/2	4	2187167	5728931
