# Supplementary material for: Combined Use of Genome-Wide Association Data and Correlation Networks Unravels Key Regulators of Primary Metabolism in Arabidopsis thaliana
Source: PLoS Genet. 2016 Oct 19;12(10):e1006363. doi: 10.1371/journal.pgen.1006363 (PMC5070769; doi:10.1371/journal.pgen.1006363)
Supplement: S7 Table — (XLSX) [file pgen.1006363.s018.xlsx]

## Sheet: RGL1
S7 Table The first reference gene list (RGL1) for all metabolites shown in the different datastets based on KEGG metabolic pathways
NO	Metabolite	Gene
1	met02	AT5G66060
2	met02	AT4G33910
3	met02	AT5G38710
4	met02	AT2G17720
5	met02	AT3G06300
6	met02	AT4G35820
7	met02	AT3G28490
8	met02	AT4G35810
9	met02	AT2G43080
10	met02	AT3G28480
11	met02	AT2G23096
12	met02	AT3G30775
13	met02	AT2G14260
14	met02	AT5G14800
15	met02	AT4G25600
16	met02	AT5G18900
17	met02	AT1G20270
18	met02	AT5G10880
19	met02	AT5G52520
20	met02	AT3G62120
21	met04	AT3G15020
22	met04	AT1G53240
23	met04	AT3G47520
24	met04	AT5G43330
25	met04	AT5G09660
26	met04	AT5G56720
27	met04	AT5G50950
28	met04	AT1G04410
29	met04	AT2G47510
30	met04	AT2G22780
31	met04	AT5G11670
32	met04	AT4G00570
33	met04	AT1G79750
34	met04	AT2G19900
35	met04	AT5G58330
36	met04	AT5G25880
37	met04	AT5G03860
38	met04	AT2G13560
39	met05	AT5G23250
40	met05	AT5G40650
41	met05	AT4G32210
42	met05	AT5G65165
43	met05	AT5G66760
44	met05	AT2G20420
45	met05	AT3G27380
46	met05	AT5G08300
47	met05	AT2G18450
48	met05	AT5G09600
49	met05	AT1G79440
50	met05	AT3G21720
51	met05	AT1G33320
52	met05	AT3G01120
53	met06	AT5G20250
54	met06	AT3G56310
55	met06	AT5G11720
56	met06	AT3G45940
57	met06	AT5G08380
58	met06	AT1G55740
59	met06	AT5G40390
60	met06	AT3G57520
61	met06	AT5G08370
62	met06	AT1G12240
63	met06	AT5G49190
64	met06	AT3G13790
65	met06	AT4G02280
66	met06	AT1G62660
67	met06	AT3G13784
68	met06	AT1G73370
69	met06	AT2G36190
70	met06	AT5G20830
71	met06	AT3G43190
72	met06	AT5G11920
73	met06	AT5G37180
74	met07	AT4G11640
75	met07	AT4G13930
76	met07	AT5G26780
77	met07	AT4G27070
78	met07	AT5G38530
79	met07	AT1G18640
80	met07	AT3G10050
81	met07	AT4G32520
82	met07	AT4G37930
83	met07	AT4G13890
84	met07	AT5G28237
85	met07	AT2G13360
86	met07	AT1G36370
87	met07	AT3G54640
88	met07	AT5G54810
89	met07	AT4G02610
90	met07	AT1G22020
91	met07	AT3G13110
92	met07	AT1G55920
93	met07	AT4G35640
94	met07	AT5G56760
95	met07	AT2G17640
96	met07	AT3G48780
97	met07	AT3G48790
98	met07	AT4G36480
99	met07	AT5G23670
100	met07	AT1G11870
101	met07	AT5G27470
102	met07	AT1G11860
103	met10	AT5G08380
104	met10	AT3G56310
105	met10	AT5G08370
106	met10	AT1G14520
107	met10	AT2G19800
108	met10	AT5G56640
109	met10	AT4G26260
110	met10	AT1G31190
111	met10	AT4G38570
112	met10	AT1G68000
113	met10	AT3G02870
114	met10	AT5G58730
115	met10	AT4G39120
116	met14	AT3G08860
117	met14	AT1G72330
118	met14	AT1G70580
119	met14	AT2G13360
120	met14	AT4G39660
121	met14	AT1G17290
122	met14	AT2G38400
123	met14	AT1G23310
124	met14	AT1G08490
125	met14	AT1G50200
126	met14	AT5G22800
127	met17	AT1G72810
128	met17	AT3G04520
129	met17	AT4G29840
130	met17	AT3G10050
131	met17	AT1G08630
132	met17	AT2G04842
133	met17	AT5G26830
134	met17	AT1G17960
135	met17	AT1G18130
136	met18	AT4G13930
137	met18	AT5G26780
138	met18	AT4G33010
139	met18	AT1G08630
140	met18	AT3G08860
141	met18	AT4G32520
142	met18	AT4G37930
143	met18	AT4G13890
144	met18	AT1G70580
145	met18	AT2G13360
146	met18	AT1G36370
147	met18	AT4G39660
148	met18	AT3G04520
149	met18	AT2G38400
150	met18	AT2G26080
151	met18	AT2G24580
152	met18	AT1G22020
153	met18	AT1G23310
154	met18	AT4G30920
155	met18	AT5G27380
156	met18	AT2G24200
157	met18	AT4G30910
158	met18	AT4G16155
159	met18	AT3G17240
160	met18	AT1G48030
161	met18	AT3G16950
162	met18	AT2G35120
163	met18	AT1G11860
164	met18	AT1G32470
165	met18	AT2G35370
166	met18	AT5G54770
167	met18	AT3G44740
168	met18	AT1G29880
169	met18	AT1G29870
170	met18	AT3G48110
171	met18	AT1G63770
172	met19	AT3G59480
173	met19	AT2G31390
174	met19	AT5G51970
175	met19	AT1G06030
176	met19	AT4G10260
177	met19	AT5G57655
178	met19	AT5G51830
179	met19	AT1G66430
180	met19	AT1G06020
181	met19	AT1G50390
182	met19	AT3G45940
183	met19	AT5G11720
184	met19	AT1G47840
185	met19	AT4G37840
186	met19	AT4G29130
187	met19	AT2G19860
188	met19	AT1G50460
189	met19	AT3G20040
190	met20	AT3G45940
191	met20	AT5G08380
192	met20	AT3G56310
193	met20	AT5G11720
194	met20	AT5G08370
195	met20	AT2G01630
196	met20	AT5G58090
197	met20	AT4G31140
198	met20	AT1G66250
199	met20	AT1G11820
200	met20	AT3G13560
201	met20	AT4G24040
202	met21	AT5G08370
203	met21	AT1G56600
204	met21	AT1G60450
205	met21	AT3G56310
206	met21	AT1G60470
207	met21	AT2G47180
208	met21	AT5G23790
209	met21	AT5G08380
210	met21	AT1G55740
211	met21	AT4G26250
212	met21	AT5G40390
213	met21	AT3G57520
214	met21	AT1G09350
215	met21	AT5G20250
216	met28	AT3G21230
217	met28	AT3G21560
218	met28	AT3G21240
219	met28	AT1G62940
220	met28	AT3G24503
221	met28	AT5G54160
222	met28	AT1G65060
223	met28	AT4G05160
224	met28	AT4G19010
225	met28	AT1G51680
226	met31	AT5G17330
227	met31	AT3G22200
228	met31	AT1G65960
229	met31	AT2G02010
230	met31	AT2G02000
231	met31	AT3G17760
232	met31	AT1G23800
233	met31	AT1G44170
234	met31	AT4G36250
235	met31	AT4G34240
236	met31	AT1G54100
237	met31	AT3G48000
238	met32	AT5G04230
239	met32	AT1G62800
240	met32	AT3G10340
241	met32	AT4G31990
242	met32	AT2G22250
243	met32	AT5G19550
244	met32	AT2G30970
245	met32	AT2G37040
246	met32	AT5G11520
247	met32	AT3G53260
248	met32	AT1G11790
249	met32	AT5G10330
250	met32	AT3G07630
251	met32	AT5G22630
252	met32	AT1G71920
253	met32	AT2G27820
254	met32	AT3G44720
255	met32	AT1G08250
256	met32	AT5G05260
257	met32	AT3G58140
258	met32	AT4G39280
259	met32	AT1G72550
260	met32	AT4G23590
261	met32	AT4G28410
262	met32	AT2G24850
263	met32	AT5G36160
264	met32	AT5G53970
265	met32	AT4G28420
266	met32	AT4G23600
267	met38	AT3G23920
268	met38	AT4G00490
269	met38	AT5G64860
270	met38	AT2G40840
271	met38	AT5G11720
272	met38	AT3G45940
273	met38	AT4G17090
274	met42	AT1G65840
275	met42	AT2G43020
276	met42	AT1G70310
277	met42	AT5G53120
278	met42	AT3G59050
279	met42	AT2G27450
280	met42	AT5G61160
281	met42	AT1G23820
282	met46	AT3G21230
283	met46	AT3G21560
284	met46	AT3G21240
285	met46	AT1G62940
286	met46	AT3G24503
287	met46	AT5G54160
288	met46	AT1G65060
289	met46	AT4G05160
290	met46	AT4G19010
291	met46	AT1G51680
292	met48	AT3G25900
293	met48	AT1G64660
294	met48	AT5G20980
295	met48	AT2G36880
296	met48	AT4G23590
297	met48	AT4G01850
298	met48	AT3G63250
299	met48	AT4G28410
300	met48	AT3G03780
301	met48	AT2G24850
302	met48	AT5G17920
303	met48	AT1G02500
304	met48	AT5G36160
305	met48	AT5G53970
306	met48	AT4G28420
307	met48	AT3G17390
308	met48	AT4G23600
309	met48	AT3G22740
310	met48	AT3G19710
311	met48	AT3G55400
312	met48	AT4G13780
313	met49	AT1G50110
314	met49	AT1G10060
315	met49	AT1G50090
316	met49	AT5G65780
317	met49	AT5G65770
318	met49	AT1G10070
319	met49	AT3G49680
320	met49	AT3G19710
321	met49	AT4G04350
322	met49	AT1G09620
323	met52	AT4G23590
324	met52	AT4G28410
325	met52	AT2G24850
326	met52	AT5G36160
327	met52	AT5G53970
328	met52	AT4G28420
329	met52	AT4G23600
330	met52	AT4G28680
331	met52	AT1G71920
332	met52	AT5G10330
333	met52	AT2G20340
334	met52	AT1G15710
335	met52	AT5G34930
336	met52	AT1G62800
337	met52	AT4G31990
338	met52	AT2G22250
339	met52	AT5G19550
340	met52	AT2G30970
341	met52	AT5G11520
342	met52	AT2G33840
343	met52	AT3G02660
344	met52	AT1G28350
345	met64	AT2G23420
346	met64	AT4G36940
347	met64	AT2G36310
348	met65	AT5G64370
349	met65	AT1G23800
350	met65	AT5G17330
351	met65	AT1G44170
352	met65	AT4G36250
353	met65	AT1G65960
354	met65	AT5G48840
355	met65	AT4G34240
356	met65	AT2G02010
357	met65	AT2G02000
358	met65	AT3G17760
359	met65	AT1G54100
360	met65	AT3G48000
361	met75	AT4G35000
362	met75	AT5G03630
363	met75	AT1G77490
364	met75	AT4G32320
365	met75	AT1G07890
366	met75	AT4G35970
367	met75	AT3G09940
368	met75	AT3G47930
369	met75	AT4G08390
370	met75	AT1G55570
371	met75	AT1G63940
372	met75	AT4G09010
373	met75	AT5G21105
374	met75	AT3G52880
375	met75	AT5G21100
376	met75	AT3G27820
377	met75	AT3G09640
378	met90	AT5G40650
379	met90	AT5G65165
380	met90	AT4G32210
381	met90	AT5G66760
382	met90	AT5G50950
383	met90	AT3G27380
384	met90	AT2G47510
385	met90	AT2G18450
386	met90	AT5G09600
387	met90	AT5G10920
388	met90	AT4G18440
389	met90	AT1G36280
390	met90	AT1G12050
391	met90	AT4G15940
392	met91	AT5G18170
393	met91	AT1G62800
394	met91	AT1G72330
395	met91	AT1G51720
396	met91	AT2G37500
397	met91	AT4G31990
398	met91	AT5G19550
399	met91	AT1G70580
400	met91	AT4G37670
401	met91	AT2G30970
402	met91	AT5G07440
403	met91	AT5G11520
404	met91	AT1G17290
405	met91	AT2G22910
406	met91	AT3G03910
407	met91	AT1G23310
408	met91	AT5G37600
409	met91	AT5G17330
410	met91	AT5G35630
411	met91	AT1G65960
412	met91	AT5G53460
413	met91	AT2G02010
414	met91	AT2G02000
415	met91	AT3G17760
416	met91	AT5G16570
417	met91	AT5G62530
418	met91	AT1G48470
419	met91	AT3G17820
420	met91	AT3G55610
421	met91	AT2G39800
422	met91	AT4G29210
423	met91	AT4G39640
424	met91	AT4G39650
425	met91	AT5G37830
426	met91	AT1G69820
427	met91	AT4G23100
428	met91	AT5G04140
429	met91	AT2G41220
430	met91	AT5G64050
431	met91	AT5G26710
432	met91	AT3G08860
433	met91	AT2G13360
434	met91	AT4G39660
435	met91	AT2G38400
436	met93	AT5G11880
437	met93	AT3G14390
438	met93	AT4G33150
439	met93	AT3G13490
440	met93	AT3G11710
441	met94	AT2G37500
442	met94	AT4G17830
443	met94	AT4G08900
444	met94	AT4G08870
445	met94	AT1G75330
446	met94	AT5G46180
447	met94	AT4G38220
448	met94	AT1G44820
449	met09	AT4G24830
450	met09	AT5G14760
451	met09	AT1G62800
452	met09	AT3G57610
453	met09	AT5G10240
454	met09	AT4G31990
455	met09	AT3G47340
456	met09	AT5G19550
457	met09	AT5G65010
458	met09	AT2G30970
459	met09	AT3G20330
460	met09	AT5G11520
461	met09	AT4G19710
462	met09	AT1G31230
463	met09	AT5G14060
464	met09	AT3G02020
465	met09	AT5G13280
466	met09	AT2G02010
467	met09	AT2G02000
468	met09	AT3G17760
469	met09	AT5G17330
470	met09	AT1G65960
471	met09	AT5G22300
472	met09	AT4G31180
473	met09	AT4G26870
474	met09	AT4G33760
475	met09	AT1G72330
476	met09	AT1G70580
477	met09	AT1G17290
478	met09	AT1G23310
479	met11	AT1G60810
480	met11	AT2G42790
481	met11	AT1G10670
482	met11	AT3G60100
483	met11	AT4G26970
484	met11	AT2G05710
485	met11	AT3G58740
486	met11	AT3G06650
487	met11	AT5G49460
488	met11	AT1G09430
489	met11	AT2G44350
490	met11	AT3G58750
491	met11	AT4G35830
492	met16	AT5G37600
493	met16	AT5G35630
494	met16	AT5G16570
495	met16	AT1G48470
496	met16	AT3G17820
497	met16	AT4G34740
498	met16	AT2G16570
499	met16	AT4G38880
500	met16	AT3G27740
501	met16	AT1G29900
502	met16	AT3G24090
503	met16	AT5G53460
504	met16	AT5G04140
505	met16	AT2G41220
506	met16	AT5G19720
507	met16	AT1G25350
508	met25	AT1G50110
509	met25	AT1G10060
510	met25	AT1G50090
511	met25	AT5G65780
512	met25	AT5G65770
513	met25	AT1G10070
514	met25	AT3G49680
515	met25	AT3G19710
516	met25	AT5G16715
517	met25	AT1G14610
518	met25	AT1G27160
519	met30	AT1G68010
520	met30	AT1G79870
521	met30	AT1G80380
522	met30	AT1G12550
523	met30	AT1G23800
524	met30	AT1G44170
525	met30	AT4G36250
526	met30	AT4G34240
527	met30	AT1G54100
528	met30	AT3G48000
529	met37	AT1G65840
530	met37	AT2G43020
531	met37	AT1G70310
532	met37	AT5G13700
533	met37	AT5G53120
534	met37	AT3G59050
535	met37	AT1G23820
536	met37	AT4G29720
537	met40	AT1G01220
538	met41	AT4G24830
539	met41	AT3G47450
540	met41	AT4G17830
541	met41	AT1G75330
542	met41	AT4G08900
543	met41	AT4G08870
544	met41	AT5G10920
545	met41	AT4G34710
546	met41	AT2G16500
547	met41	AT1G66530
548	met41	AT4G26300
549	met47	AT1G50110
550	met47	AT1G10060
551	met47	AT1G50090
552	met47	AT5G65780
553	met47	AT5G65770
554	met47	AT1G10070
555	met47	AT3G49680
556	met47	AT3G19710
557	met47	AT4G10320
558	met47	AT5G49030
559	met50	AT5G65140
560	met50	AT1G06410
561	met50	AT2G18700
562	met50	AT2G22190
563	met50	AT4G22590
564	met50	AT4G27550
565	met50	AT4G12430
566	met50	AT4G24040
567	met50	AT1G16980
568	met50	AT1G17000
569	met50	AT1G78090
570	met50	AT5G51460
571	met50	AT1G70290
572	met50	AT1G78580
573	met50	AT1G60140
574	met50	AT1G23870
575	met50	AT5G10100
576	met50	AT1G22210
577	met50	AT1G35910
578	met50	AT4G17770
579	met50	AT4G39770
580	met50	AT1G68020
581	met55	AT2G16790
582	met56	AT1G02310
583	met56	AT3G10890
584	met56	AT5G01930
585	met56	AT1G47840
586	met56	AT4G37840
587	met56	AT4G29130
588	met56	AT3G10900
589	met56	AT2G19860
590	met56	AT3G30540
591	met56	AT1G50460
592	met56	AT3G20040
593	met56	AT5G66460
594	met56	AT4G28320
595	met56	AT2G20680
596	met56	AT5G08380
597	met56	AT3G56310
598	met56	AT5G08370
599	met67	AT5G66060
600	met67	AT4G33910
601	met67	AT2G17720
602	met67	AT3G06300
603	met67	AT4G35820
604	met67	AT3G28490
605	met67	AT4G35810
606	met67	AT2G43080
607	met67	AT3G28480
608	met67	AT2G23096
609	met67	AT5G14800
610	met67	AT4G25600
611	met67	AT5G18900
612	met67	AT1G20270
613	met92	AT5G08380
614	met92	AT3G56310
615	met92	AT5G08370
616	met92	AT1G80460
617	met92	AT1G73480
618	met08	AT5G21100
619	met08	AT3G47930
620	met08	AT5G21105
621	met08	AT1G55570
622	met08	AT4G35000
623	met08	AT1G77490
624	met08	AT4G32320
625	met08	AT1G07890
626	met08	AT4G35970
627	met08	AT4G08390
628	met08	AT4G09010
629	met08	AT3G09640
630	met27	AT5G26120
631	met27	AT4G16130
632	met27	AT3G42850
633	met27	AT3G10740
634	met36	AT4G13050
635	met36	AT3G25110
636	met36	AT1G01710
637	met36	AT4G00520
638	met44	AT3G47340
639	met44	AT5G10240
640	met44	AT5G65010
641	met44	AT5G22300
642	met44	AT3G07420
643	met44	AT1G70980
644	met44	AT5G56680
645	met44	AT4G17300
646	met53	AT1G59900
647	met53	AT1G01090
648	met53	AT1G24180
649	met53	AT2G34590
650	met53	AT2G36580
651	met53	AT4G26390
652	met53	AT3G52990
653	met53	AT1G30120
654	met53	AT3G04050
655	met53	AT3G22960
656	met53	AT3G25960
657	met53	AT5G50850
658	met53	AT4G17260
659	met53	AT1G32440
660	met53	AT3G49160
661	met53	AT5G08570
662	met53	AT3G55650
663	met53	AT5G52920
664	met53	AT3G55810
665	met53	AT5G56350
666	met53	AT5G63680
667	met53	AT3G08860
668	met53	AT1G72330
669	met53	AT1G70580
670	met53	AT2G13360
671	met53	AT4G39660
672	met53	AT1G17290
673	met53	AT2G38400
674	met53	AT1G23310
675	met53	AT3G10050
676	met53	AT2G45440
677	met53	AT3G60880
678	met53	AT1G79230
679	met53	AT3G57050
680	met53	AT1G16460
681	met53	AT2G31810
682	met53	AT5G16290
683	met53	AT3G48560
684	met53	AT4G15940
685	met53	AT5G11670
686	met53	AT5G25880
687	met53	AT4G00570
688	met53	AT1G79750
689	met53	AT2G19900
690	met53	AT5G06580
691	met53	AT4G15530
692	met53	AT2G13560
693	met53	AT3G21500
694	met53	AT4G15560
695	met53	AT5G11380
696	met53	AT1G48030
697	met53	AT3G16950
698	met53	AT3G52200
699	met53	AT3G17240
700	met53	AT3G13930
701	met53	AT3G25860
702	met53	AT4G16155
703	met53	AT1G34430
704	met53	AT1G54220
705	met53	AT4G09320
706	met53	AT5G63310
707	met53	AT1G17410
708	met53	AT4G11010
709	met53	AT4G23900
710	met58	AT1G64400
711	met58	AT1G49430
712	met58	AT3G05970
713	met58	AT4G14070
714	met58	AT3G23790
715	met58	AT4G23850
716	met58	AT5G27600
717	met58	AT1G08510
718	met58	AT1G77590
719	met58	AT4G11030
720	met58	AT2G04350
721	met58	AT2G47240
722	met58	AT3G60340
723	met58	AT5G47330
724	met58	AT4G17483
725	met58	AT5G47340
726	met58	AT5G47350
727	met58	AT4G17480
728	met58	AT4G17470
729	met58	AT2G45970
730	met58	AT5G23190
731	met58	AT5G58860
732	met58	AT1G63710
733	met58	AT5G08250
734	met58	AT4G00360
735	met58	AT1G01600
736	met58	AT1G01710
737	met58	AT4G00520
738	met79	AT4G39540
739	met79	AT2G21940
740	met79	AT3G06350
741	met45	AT3G03630
742	met45	AT1G62800
743	met45	AT3G22460
744	met45	AT5G28020
745	met45	AT3G59760
746	met45	AT3G57050
747	met45	AT1G55880
748	met45	AT4G31990
749	met45	AT5G19550
750	met45	AT4G14880
751	met45	AT2G43750
752	met45	AT3G04940
753	met45	AT2G30970
754	met45	AT5G11520
755	met45	AT3G61440
756	met45	AT5G28030
757	met45	AT4G30920
758	met45	AT2G24200
759	met45	AT4G23100
760	met45	AT4G30910
761	met45	AT5G65720
762	met45	AT1G12350
763	met45	AT5G02080
764	met45	AT5G38830
765	met45	AT2G31170
766	met45	AT3G56300
767	met45	AT1G63770
768	met61	AT1G31670
769	met61	AT2G42490
770	met61	AT4G12290
771	met61	AT4G28680
772	met61	AT1G31690
773	met61	AT3G43670
774	met61	AT4G14940
775	met61	AT2G20340
776	met61	AT1G31710
777	met61	AT1G62810
778	met63	AT5G14590
779	met63	AT5G65750
780	met63	AT1G32480
781	met63	AT3G09810
782	met63	AT4G35650
783	met63	AT5G03290
784	met63	AT1G65930
785	met63	AT3G55410
786	met63	AT4G35260
787	met63	AT1G54340
788	met63	AT2G17130
789	met63	AT1G23800
790	met63	AT1G44170
791	met63	AT3G48000
792	met63	AT4G34240
793	met63	AT4G36250
794	met63	AT1G62800
795	met63	AT1G72330
796	met63	AT4G31990
797	met63	AT5G19550
798	met63	AT1G70580
799	met63	AT2G30970
800	met63	AT5G11520
801	met63	AT1G17290
802	met63	AT1G23310
803	met63	AT5G18170
804	met63	AT1G51720
805	met63	AT5G12040
806	met63	AT5G53460
807	met63	AT5G07440
808	met63	AT3G03910
809	met63	AT5G04140
810	met63	AT2G41220
811	met63	AT3G08860
812	met63	AT2G13360
813	met63	AT4G39660
814	met63	AT2G38400
815	met63	AT4G16155
816	met63	AT3G17240
817	met63	AT1G48030
818	met63	AT3G16950
819	met63	AT4G26910
820	met63	AT5G55070
821	met69	AT4G27070
822	met69	AT5G38530
823	met69	AT5G28237
824	met69	AT3G54640
825	met69	AT5G54810
826	met69	AT4G02610
827	met69	AT1G70560
828	met69	AT4G39950
829	met69	AT1G23320
830	met69	AT4G24670
831	met69	AT2G22330
832	met69	AT2G25840
833	met69	AT3G04600
834	met78	AT4G22570
835	met78	AT1G80050
836	met78	AT5G11160
837	met78	AT4G12440
838	met78	AT1G27450
839	met78	AT5G21482
840	met78	AT1G75450
841	met78	AT3G63440
842	met78	AT5G56970
843	met78	AT4G29740
844	met78	AT2G19500
845	met78	AT2G41510
846	met81	AT4G19710
847	met81	AT2G17265
848	met81	AT1G31230
849	met84	AT1G50110
850	met84	AT3G08860
851	met84	AT1G10060
852	met84	AT1G50090
853	met84	AT5G65780
854	met84	AT5G65770
855	met84	AT1G10070
856	met84	AT4G39660
857	met84	AT2G38400
858	met84	AT3G49680
859	met84	AT3G19710
860	met84	AT4G23100
861	met89	AT5G63890
862	met89	AT1G43710
863	met89	AT3G02760
864	met89	AT5G03406
865	met89	AT3G46100

## Sheet: RGL2
S7 Table The second reference gene list (RGL2) for all metabolites shown in the different datastets based on KEGG metabolic pathways
NO	Metabolite	Gene
1	met02	AT5G66060
2	met02	AT4G33910
3	met02	AT5G38710
4	met02	AT2G17720
5	met02	AT3G06300
6	met02	AT4G35820
7	met02	AT3G28490
8	met02	AT4G35810
9	met02	AT2G43080
10	met02	AT3G28480
11	met02	AT2G23096
12	met02	AT3G30775
13	met02	AT2G14260
14	met02	AT5G14800
15	met02	AT4G25600
16	met02	AT5G18900
17	met02	AT1G20270
18	met02	AT5G10880
19	met02	AT5G52520
20	met02	AT3G62120
21	met02	AT5G62530
22	met04	AT3G15020
23	met04	AT1G53240
24	met04	AT3G47520
25	met04	AT5G43330
26	met04	AT5G09660
27	met04	AT5G56720
28	met04	AT5G50950
29	met04	AT1G04410
30	met04	AT2G47510
31	met04	AT2G22780
32	met04	AT5G11670
33	met04	AT4G00570
34	met04	AT1G79750
35	met04	AT2G19900
36	met04	AT5G58330
37	met04	AT5G25880
38	met04	AT5G03860
39	met04	AT2G13560
40	met04	AT1G60810
41	met04	AT5G65165
42	met04	AT3G58740
43	met04	AT4G37870
44	met04	AT1G09430
45	met04	AT2G44350
46	met04	AT2G42790
47	met04	AT5G66760
48	met04	AT4G32210
49	met04	AT3G60100
50	met04	AT3G58750
51	met04	AT5G09600
52	met04	AT1G10670
53	met04	AT5G40650
54	met04	AT3G06650
55	met04	AT5G65690
56	met04	AT3G27380
57	met04	AT5G49460
58	met04	AT2G18450
59	met04	AT1G59900
60	met04	AT1G01090
61	met04	AT1G24180
62	met04	AT3G52990
63	met04	AT2G34590
64	met04	AT3G14940
65	met04	AT3G04050
66	met04	AT3G25960
67	met04	ArthCp031
68	met04	AT5G52920
69	met04	AT1G18500
70	met04	AT5G36880
71	met04	AT4G26390
72	met04	AT3G52200
73	met04	AT1G30120
74	met04	AT1G74040
75	met04	AT5G56350
76	met04	AT5G50850
77	met04	AT5G63680
78	met04	AT3G55810
79	met04	AT2G36580
80	met04	AT5G48230
81	met04	AT5G47720
82	met04	AT5G16390
83	met04	AT3G22960
84	met04	AT1G32440
85	met04	AT3G13930
86	met04	AT2G42600
87	met04	AT3G25860
88	met04	AT1G36160
89	met04	AT1G53310
90	met04	AT5G15530
91	met04	AT5G06580
92	met04	AT1G34430
93	met04	AT4G15530
94	met04	AT1G54220
95	met04	AT3G49160
96	met04	AT5G08570
97	met04	AT4G17260
98	met04	AT2G38040
99	met04	AT1G68750
100	met04	AT3G55650
101	met04	AT5G35360
102	met04	AT3G14415
103	met04	AT2G13360
104	met04	AT4G18360
105	met04	AT3G14420
106	met04	AT1G70580
107	met04	AT3G25530
108	met04	AT3G14150
109	met04	AT1G17650
110	met04	AT3G21720
111	met04	AT3G14130
112	met04	AT1G23310
113	met04	AT1G72330
114	met04	AT2G30970
115	met04	AT1G62800
116	met04	AT5G19550
117	met04	AT1G17290
118	met04	AT5G11520
119	met04	AT3G57050
120	met04	AT1G16460
121	met04	AT3G17240
122	met04	AT1G67550
123	met04	AT1G79230
124	met04	AT4G39660
125	met04	AT5G38430
126	met04	AT4G15940
127	met04	AT1G12050
128	met04	AT2G31810
129	met04	AT3G10050
130	met04	AT5G38420
131	met04	AT5G43600
132	met04	AT3G21500
133	met04	AT5G16290
134	met04	AT1G48030
135	met04	AT3G08860
136	met04	AT3G16950
137	met04	AT4G16155
138	met04	AT3G48560
139	met04	AT1G67090
140	met04	AT4G31990
141	met04	AT5G38410
142	met04	AT4G15560
143	met04	AT2G38400
144	met04	ArthCp030
145	met04	AT5G14760
146	met04	AT5G10920
147	met04	AT5G14780
148	met04	AT5G11380
149	met04	AT2G14170
150	met05	AT5G23250
151	met05	AT5G40650
152	met05	AT4G32210
153	met05	AT5G65165
154	met05	AT5G66760
155	met05	AT2G20420
156	met05	AT3G27380
157	met05	AT5G08300
158	met05	AT2G18450
159	met05	AT5G09600
160	met05	AT1G79440
161	met05	AT3G21720
162	met05	AT1G33320
163	met05	AT3G01120
164	met05	AT4G26910
165	met05	AT5G50950
166	met05	AT2G47510
167	met05	AT5G55070
168	met05	AT3G22200
169	met05	AT2G05710
170	met05	AT4G26970
171	met05	AT4G35830
172	met05	AT3G25530
173	met05	AT1G17650
174	met05	AT3G03630
175	met05	AT5G04590
176	met05	AT3G22460
177	met05	AT5G28020
178	met05	AT3G59760
179	met05	AT1G55880
180	met05	AT4G14880
181	met05	AT2G43750
182	met05	AT3G04940
183	met05	AT3G61440
184	met05	AT5G28030
185	met05	AT1G12050
186	met05	AT4G15940
187	met05	AT5G10920
188	met05	AT3G55410
189	met05	AT5G14590
190	met05	AT1G48030
191	met05	AT3G16950
192	met05	AT1G65930
193	met05	AT4G35260
194	met05	AT3G17240
195	met05	AT1G32480
196	met05	AT5G65750
197	met05	AT3G09810
198	met05	AT5G03290
199	met05	AT4G16155
200	met05	AT4G35650
201	met05	AT1G54340
202	met05	AT2G17130
203	met06	AT5G20250
204	met06	AT3G56310
205	met06	AT5G11720
206	met06	AT3G45940
207	met06	AT5G08380
208	met06	AT1G55740
209	met06	AT5G40390
210	met06	AT3G57520
211	met06	AT5G08370
212	met06	AT1G12240
213	met06	AT5G49190
214	met06	AT3G13790
215	met06	AT4G02280
216	met06	AT1G62660
217	met06	AT3G13784
218	met06	AT1G73370
219	met06	AT2G36190
220	met06	AT5G20830
221	met06	AT3G43190
222	met06	AT5G11920
223	met06	AT5G37180
224	met06	AT4G01970
225	met06	AT5G36890
226	met06	AT4G22100
227	met06	AT2G32860
228	met06	AT1G26560
229	met06	AT3G03640
230	met06	AT5G17310
231	met06	AT1G06030
232	met06	AT2G40840
233	met06	AT5G11110
234	met06	AT5G20940
235	met06	AT1G75940
236	met06	AT5G24550
237	met06	AT1G06020
238	met06	AT1G50390
239	met06	AT2G44450
240	met06	AT2G18700
241	met06	AT4G29130
242	met06	AT5G04885
243	met06	AT4G27550
244	met06	AT3G47010
245	met06	AT1G16980
246	met06	AT3G09260
247	met06	AT5G64860
248	met06	AT5G28510
249	met06	AT1G66280
250	met06	AT1G60140
251	met06	AT2G44470
252	met06	AT5G39320
253	met06	AT2G19860
254	met06	AT3G21370
255	met06	AT2G44460
256	met06	AT1G61810
257	met06	AT5G42260
258	met06	AT1G06410
259	met06	AT3G47000
260	met06	AT3G29360
261	met06	AT3G47050
262	met06	AT3G20040
263	met06	AT4G37840
264	met06	AT1G17000
265	met06	AT5G20280
266	met06	AT1G70290
267	met06	AT1G66270
268	met06	AT1G78580
269	met06	AT1G61820
270	met06	AT4G27830
271	met06	AT1G23870
272	met06	AT3G59480
273	met06	AT5G44640
274	met06	AT5G15490
275	met06	AT4G10260
276	met06	AT3G60140
277	met06	AT3G62750
278	met06	AT1G50460
279	met06	AT5G24540
280	met06	AT1G04920
281	met06	AT3G60120
282	met06	AT1G68020
283	met06	AT1G47840
284	met06	AT2G44480
285	met06	AT2G31390
286	met06	AT1G45191
287	met06	AT3G47040
288	met06	AT5G51830
289	met06	AT1G66430
290	met06	AT1G26570
291	met06	AT5G20950
292	met06	AT3G01010
293	met06	AT2G44490
294	met06	AT5G54570
295	met06	AT4G10120
296	met06	AT4G21760
297	met06	AT3G18080
298	met06	AT2G25630
299	met06	AT3G60130
300	met06	AT3G03250
301	met06	AT1G02850
302	met06	AT4G17770
303	met06	AT5G18200
304	met06	AT3G54440
305	met06	AT5G52560
306	met06	AT1G63180
307	met06	AT4G23920
308	met06	AT1G64440
309	met06	AT5G57655
310	met06	AT4G10960
311	met06	AT3G52840
312	met06	AT1G12780
313	met06	AT1G72990
314	met07	AT4G11640
315	met07	AT4G13930
316	met07	AT5G26780
317	met07	AT4G27070
318	met07	AT5G38530
319	met07	AT1G18640
320	met07	AT3G10050
321	met07	AT4G32520
322	met07	AT4G37930
323	met07	AT4G13890
324	met07	AT5G28237
325	met07	AT2G13360
326	met07	AT1G36370
327	met07	AT3G54640
328	met07	AT5G54810
329	met07	AT4G02610
330	met07	AT1G22020
331	met07	AT3G13110
332	met07	AT1G55920
333	met07	AT4G35640
334	met07	AT5G56760
335	met07	AT2G17640
336	met07	AT3G48780
337	met07	AT3G48790
338	met07	AT4G36480
339	met07	AT5G23670
340	met07	AT1G11870
341	met07	AT5G27470
342	met07	AT1G11860
343	met07	AT4G39660
344	met07	AT4G35630
345	met07	AT3G08860
346	met07	AT1G12550
347	met07	AT1G70580
348	met07	AT1G79870
349	met07	AT2G38400
350	met07	AT3G04520
351	met07	AT2G17630
352	met07	AT4G33010
353	met07	AT1G08630
354	met07	AT1G68010
355	met07	AT2G26080
356	met07	AT2G24580
357	met07	AT1G23310
358	met07	AT3G03630
359	met07	AT3G22460
360	met07	AT5G28020
361	met07	AT3G59760
362	met07	AT1G55880
363	met07	AT4G14880
364	met07	AT2G43750
365	met07	AT3G04940
366	met07	AT3G61440
367	met07	AT5G28030
368	met07	AT5G19200
369	met07	AT3G06060
370	met07	AT1G48030
371	met07	AT3G16950
372	met07	AT2G35120
373	met07	AT3G17240
374	met07	AT2G35370
375	met07	AT4G16155
376	met07	AT1G32470
377	met07	AT1G59900
378	met07	AT1G01090
379	met07	AT1G24180
380	met07	AT3G52990
381	met07	AT3G57050
382	met07	AT1G16460
383	met07	AT1G70560
384	met07	AT1G30120
385	met07	AT5G63680
386	met07	AT2G36580
387	met07	AT1G32440
388	met07	AT3G13930
389	met07	AT1G79230
390	met07	AT2G19900
391	met07	AT3G49160
392	met07	AT2G34590
393	met07	AT1G72330
394	met07	AT5G27380
395	met07	AT4G15940
396	met07	AT4G00570
397	met07	AT1G63770
398	met07	AT1G23320
399	met07	AT5G54770
400	met07	AT2G31810
401	met07	AT3G25860
402	met07	AT4G24670
403	met07	AT1G34430
404	met07	AT1G54220
405	met07	AT2G24200
406	met07	AT5G08570
407	met07	AT4G17260
408	met07	AT2G13560
409	met07	AT4G30910
410	met07	AT3G59970
411	met07	AT3G21500
412	met07	AT5G25880
413	met07	AT3G25960
414	met07	AT5G16290
415	met07	AT4G26390
416	met07	AT4G30920
417	met07	AT3G52200
418	met07	AT3G55810
419	met07	AT3G22960
420	met07	AT1G17290
421	met07	AT3G48560
422	met07	AT5G11670
423	met07	AT3G04050
424	met07	AT5G52920
425	met07	AT4G15560
426	met07	AT5G50850
427	met07	AT5G56350
428	met07	AT2G44160
429	met07	AT5G11380
430	met07	AT1G79750
431	met07	AT4G15530
432	met07	AT3G55650
433	met07	AT4G09320
434	met07	AT5G63310
435	met07	AT1G17410
436	met07	AT4G11010
437	met07	AT4G23900
438	met07	AT4G37560
439	met07	AT4G37550
440	met10	AT5G08380
441	met10	AT3G56310
442	met10	AT5G08370
443	met10	AT1G14520
444	met10	AT2G19800
445	met10	AT5G56640
446	met10	AT4G26260
447	met10	AT1G31190
448	met10	AT4G38570
449	met10	AT1G68000
450	met10	AT3G02870
451	met10	AT5G58730
452	met10	AT4G39120
453	met10	AT1G56600
454	met10	AT1G60450
455	met10	AT1G60470
456	met10	AT2G47180
457	met10	AT5G23790
458	met10	AT1G55740
459	met10	AT4G26250
460	met10	AT5G40390
461	met10	AT3G57520
462	met10	AT1G09350
463	met10	AT5G20250
464	met10	AT5G14470
465	met10	AT3G01640
466	met10	AT5G09290
467	met10	AT3G10550
468	met10	AT1G07230
469	met10	AT1G60490
470	met10	AT2G22240
471	met10	AT3G03530
472	met10	AT3G03540
473	met10	AT5G64070
474	met10	AT3G48610
475	met10	AT5G63980
476	met10	AT3G03520
477	met10	AT5G64000
478	met10	AT5G63990
479	met10	AT4G39800
480	met10	AT1G49340
481	met10	AT5G10170
482	met10	AT5G04540
483	met10	AT2G26870
484	met10	AT5G09350
485	met10	AT2G34980
486	met10	AT2G39445
487	met10	AT1G61280
488	met10	AT3G57170
489	met10	AT3G45100
490	met10	AT4G35530
491	met10	AT1G74340
492	met10	AT5G58690
493	met10	AT3G08510
494	met10	AT5G58700
495	met10	AT1G34260
496	met10	AT2G40116
497	met10	AT3G14270
498	met10	AT4G33240
499	met10	AT5G58670
500	met10	AT3G55940
501	met10	AT4G38530
502	met10	AT1G71010
503	met14	AT3G08860
504	met14	AT1G72330
505	met14	AT1G70580
506	met14	AT2G13360
507	met14	AT4G39660
508	met14	AT1G17290
509	met14	AT2G38400
510	met14	AT1G23310
511	met14	AT1G08490
512	met14	AT1G50200
513	met14	AT5G22800
514	met14	AT1G33320
515	met14	AT3G01120
516	met14	AT4G00570
517	met14	AT5G11670
518	met14	AT1G79750
519	met14	AT2G19900
520	met14	AT4G15530
521	met14	AT5G25880
522	met14	AT2G13560
523	met14	AT1G59900
524	met14	AT1G01090
525	met14	AT1G24180
526	met14	AT2G34590
527	met14	AT3G52990
528	met14	AT3G57050
529	met14	AT3G21500
530	met14	AT3G04050
531	met14	AT3G25960
532	met14	AT5G16290
533	met14	AT5G52920
534	met14	AT1G16460
535	met14	AT4G15940
536	met14	AT1G48030
537	met14	AT4G26390
538	met14	AT3G16950
539	met14	AT4G15560
540	met14	AT3G52200
541	met14	AT1G30120
542	met14	AT5G50850
543	met14	AT5G56350
544	met14	AT5G63680
545	met14	AT3G55810
546	met14	AT2G36580
547	met14	AT3G17240
548	met14	AT2G31810
549	met14	AT3G10050
550	met14	AT3G22960
551	met14	AT1G32440
552	met14	AT3G13930
553	met14	AT3G25860
554	met14	AT5G11380
555	met14	AT4G16155
556	met14	AT3G48560
557	met14	AT1G79230
558	met14	AT1G34430
559	met14	AT1G54220
560	met14	AT3G49160
561	met14	AT5G08570
562	met14	AT4G17260
563	met14	AT3G55650
564	met17	AT1G72810
565	met17	AT3G04520
566	met17	AT4G29840
567	met17	AT3G10050
568	met17	AT1G08630
569	met17	AT2G04842
570	met17	AT5G26830
571	met17	AT1G17960
572	met17	AT1G18130
573	met17	AT4G32520
574	met17	AT2G13360
575	met17	AT4G39660
576	met17	AT2G17265
577	met17	AT3G08860
578	met17	AT1G70580
579	met17	AT2G38400
580	met17	AT1G22020
581	met17	AT4G13930
582	met17	AT5G26780
583	met17	AT4G33010
584	met17	AT4G37930
585	met17	AT4G13890
586	met17	AT1G36370
587	met17	AT2G26080
588	met17	AT2G24580
589	met17	AT1G23310
590	met17	AT3G48560
591	met17	AT2G31810
592	met17	AT1G80560
593	met17	AT5G16290
594	met17	AT5G14200
595	met17	AT1G31180
596	met17	AT1G10070
597	met17	AT3G49680
598	met17	AT5G27380
599	met17	AT1G63770
600	met17	AT4G30920
601	met17	AT1G48030
602	met17	AT3G16950
603	met17	AT2G35120
604	met17	AT1G10060
605	met17	AT1G50090
606	met17	AT1G50110
607	met17	AT5G54770
608	met17	AT3G17240
609	met17	AT1G33320
610	met17	AT3G01120
611	met17	AT5G65780
612	met17	AT5G65770
613	met17	AT2G35370
614	met17	AT4G16155
615	met17	AT1G11860
616	met17	AT1G32470
617	met17	AT2G24200
618	met17	AT3G19710
619	met17	AT4G30910
620	met18	AT4G13930
621	met18	AT5G26780
622	met18	AT4G33010
623	met18	AT1G08630
624	met18	AT3G08860
625	met18	AT4G32520
626	met18	AT4G37930
627	met18	AT4G13890
628	met18	AT1G70580
629	met18	AT2G13360
630	met18	AT1G36370
631	met18	AT4G39660
632	met18	AT3G04520
633	met18	AT2G38400
634	met18	AT2G26080
635	met18	AT2G24580
636	met18	AT1G22020
637	met18	AT1G23310
638	met18	AT4G30920
639	met18	AT5G27380
640	met18	AT2G24200
641	met18	AT4G30910
642	met18	AT4G16155
643	met18	AT3G17240
644	met18	AT1G48030
645	met18	AT3G16950
646	met18	AT2G35120
647	met18	AT1G11860
648	met18	AT1G32470
649	met18	AT2G35370
650	met18	AT5G54770
651	met18	AT3G44740
652	met18	AT1G29880
653	met18	AT1G29870
654	met18	AT3G48110
655	met18	AT1G63770
656	met18	AT1G18640
657	met18	AT5G28237
658	met18	AT3G54640
659	met18	AT4G29840
660	met18	AT4G11640
661	met18	AT4G27070
662	met18	AT3G10050
663	met18	AT5G54810
664	met18	AT1G72810
665	met18	AT4G02610
666	met18	AT5G38530
667	met18	AT1G65820
668	met18	AT4G29210
669	met18	AT3G54660
670	met18	AT1G63460
671	met18	AT1G78320
672	met18	AT1G69920
673	met18	AT2G02930
674	met18	AT2G29420
675	met18	AT2G25080
676	met18	AT2G29470
677	met18	AT5G02790
678	met18	AT3G24170
679	met18	AT1G10360
680	met18	AT1G59670
681	met18	AT1G78360
682	met18	AT4G11600
683	met18	AT1G17170
684	met18	AT2G30870
685	met18	AT1G02920
686	met18	AT1G02950
687	met18	AT1G17180
688	met18	AT2G43350
689	met18	AT3G09270
690	met18	AT4G02520
691	met18	AT2G30860
692	met18	AT2G29450
693	met18	AT3G03190
694	met18	AT5G17220
695	met18	AT4G39650
696	met18	AT1G78370
697	met18	AT1G49860
698	met18	AT2G31570
699	met18	AT1G17190
700	met18	AT1G69930
701	met18	AT3G63080
702	met18	AT1G59700
703	met18	AT1G02930
704	met18	AT1G27140
705	met18	AT2G29490
706	met18	AT5G41210
707	met18	AT3G62760
708	met18	AT5G62480
709	met18	AT1G78340
710	met18	AT5G02780
711	met18	AT1G78380
712	met18	AT1G53680
713	met18	AT1G27130
714	met18	AT2G29440
715	met18	AT4G31870
716	met18	AT2G48150
717	met18	AT2G29460
718	met18	AT3G55040
719	met18	AT1G74590
720	met18	AT1G10370
721	met18	AT4G39640
722	met18	AT1G02940
723	met18	AT3G43800
724	met18	AT1G69820
725	met18	AT2G29480
726	met18	AT2G47730
727	met18	AT5G04140
728	met18	AT3G14415
729	met18	AT5G16570
730	met18	AT1G48470
731	met18	AT4G18360
732	met18	AT3G14420
733	met18	AT2G41220
734	met18	AT3G17820
735	met18	AT5G37600
736	met18	AT3G25530
737	met18	AT3G14150
738	met18	AT5G35630
739	met18	AT5G03860
740	met18	AT1G17650
741	met18	AT3G21720
742	met18	AT3G14130
743	met18	AT5G56760
744	met18	AT2G17640
745	met18	AT3G48790
746	met18	AT5G23670
747	met18	AT3G48780
748	met18	AT3G13110
749	met18	AT4G35640
750	met18	AT1G55920
751	met18	AT4G36480
752	met18	AT5G43600
753	met18	AT2G37500
754	met18	AT5G26710
755	met18	AT4G37670
756	met18	AT2G22910
757	met18	AT5G53460
758	met18	AT5G64050
759	met18	AT3G59970
760	met18	AT1G50480
761	met18	AT4G37560
762	met18	AT2G44160
763	met18	AT4G37550
764	met19	AT3G59480
765	met19	AT2G31390
766	met19	AT5G51970
767	met19	AT1G06030
768	met19	AT4G10260
769	met19	AT5G57655
770	met19	AT5G51830
771	met19	AT1G66430
772	met19	AT1G06020
773	met19	AT1G50390
774	met19	AT3G45940
775	met19	AT5G11720
776	met19	AT1G47840
777	met19	AT4G37840
778	met19	AT4G29130
779	met19	AT2G19860
780	met19	AT1G50460
781	met19	AT3G20040
782	met19	AT1G76550
783	met19	AT4G26270
784	met19	AT5G47810
785	met19	AT1G67070
786	met19	AT1G07110
787	met19	AT2G22480
788	met19	AT4G32840
789	met19	AT5G56630
790	met19	AT1G43670
791	met19	AT5G61580
792	met19	AT1G20950
793	met19	AT3G54050
794	met19	AT4G04040
795	met19	AT5G64380
796	met19	AT3G02570
797	met19	AT1G12000
798	met19	AT4G29220
799	met19	AT5G20250
800	met19	AT3G56310
801	met19	AT5G08380
802	met19	AT1G55740
803	met19	AT5G40390
804	met19	AT3G57520
805	met19	AT5G08370
806	met19	AT4G24620
807	met19	AT3G54440
808	met19	AT3G13790
809	met19	AT1G12230
810	met19	AT3G13784
811	met19	AT5G11920
812	met19	AT1G62660
813	met19	AT5G42740
814	met19	AT5G13420
815	met19	AT2G36190
816	met19	AT1G01710
817	met19	AT1G12240
818	met19	AT4G00520
819	met19	AT3G52840
820	met19	AT3G60750
821	met19	AT3G24090
822	met19	AT1G72990
823	met19	AT2G45290
824	met20	AT3G45940
825	met20	AT5G08380
826	met20	AT3G56310
827	met20	AT5G11720
828	met20	AT5G08370
829	met20	AT2G01630
830	met20	AT5G58090
831	met20	AT4G31140
832	met20	AT1G66250
833	met20	AT1G11820
834	met20	AT3G13560
835	met20	AT4G24040
836	met20	AT5G20250
837	met20	AT1G12240
838	met20	AT3G13790
839	met20	AT1G62660
840	met20	AT3G13784
841	met20	AT2G36190
842	met20	AT1G55740
843	met20	AT5G40390
844	met20	AT3G57520
845	met20	AT5G11920
846	met20	AT5G65140
847	met20	AT1G06410
848	met20	AT2G18700
849	met20	AT2G22190
850	met20	AT4G22590
851	met20	AT4G27550
852	met20	AT4G12430
853	met20	AT1G16980
854	met20	AT1G17000
855	met20	AT1G78090
856	met20	AT5G51460
857	met20	AT1G70290
858	met20	AT1G78580
859	met20	AT1G60140
860	met20	AT1G23870
861	met20	AT5G10100
862	met20	AT1G22210
863	met20	AT1G35910
864	met20	AT4G17770
865	met20	AT4G39770
866	met20	AT1G68020
867	met21	AT5G08370
868	met21	AT1G56600
869	met21	AT1G60450
870	met21	AT3G56310
871	met21	AT1G60470
872	met21	AT2G47180
873	met21	AT5G23790
874	met21	AT5G08380
875	met21	AT1G55740
876	met21	AT4G26250
877	met21	AT5G40390
878	met21	AT3G57520
879	met21	AT1G09350
880	met21	AT5G20250
881	met21	AT5G18200
882	met21	AT3G54440
883	met21	AT3G13790
884	met21	AT4G01970
885	met21	AT3G13784
886	met21	AT3G01260
887	met21	AT5G52560
888	met21	AT1G63180
889	met21	AT5G11920
890	met21	AT4G23920
891	met21	AT5G15140
892	met21	AT1G62660
893	met21	AT1G64440
894	met21	AT3G47800
895	met21	AT2G36190
896	met21	AT4G10960
897	met21	AT1G12240
898	met21	AT3G52840
899	met21	AT3G17940
900	met21	AT1G72990
901	met21	AT1G12780
902	met28	AT3G21230
903	met28	AT3G21560
904	met28	AT3G21240
905	met28	AT1G62940
906	met28	AT3G24503
907	met28	AT5G54160
908	met28	AT1G65060
909	met28	AT4G05160
910	met28	AT4G19010
911	met28	AT1G51680
912	met28	AT1G24735
913	met28	AT1G15950
914	met28	AT2G21890
915	met28	AT4G37980
916	met28	AT5G09640
917	met28	AT4G39330
918	met28	AT4G26220
919	met28	AT2G22990
920	met28	AT1G72680
921	met28	AT4G36220
922	met28	AT2G21730
923	met28	AT3G19450
924	met28	AT4G34050
925	met28	AT1G67980
926	met28	AT4G37990
927	met28	AT1G80820
928	met28	AT4G34230
929	met28	AT5G04330
930	met28	AT4G37970
931	met31	AT5G17330
932	met31	AT3G22200
933	met31	AT1G65960
934	met31	AT2G02010
935	met31	AT2G02000
936	met31	AT3G17760
937	met31	AT1G23800
938	met31	AT1G44170
939	met31	AT4G36250
940	met31	AT4G34240
941	met31	AT1G54100
942	met31	AT3G48000
943	met31	AT5G37600
944	met31	AT5G35630
945	met31	AT1G79440
946	met31	AT5G18170
947	met31	AT1G51720
948	met31	AT5G53460
949	met31	AT5G07440
950	met31	AT5G16570
951	met31	AT3G03910
952	met31	AT5G62530
953	met31	AT1G48470
954	met31	AT3G17820
955	met31	AT5G13700
956	met31	AT3G25530
957	met31	AT1G17650
958	met31	AT3G55610
959	met31	AT2G37500
960	met31	AT5G26710
961	met31	AT4G37670
962	met31	AT2G30970
963	met31	AT2G22910
964	met31	AT4G23100
965	met31	AT1G62800
966	met31	AT5G19550
967	met31	AT2G39800
968	met31	AT5G64050
969	met31	AT4G31990
970	met31	AT5G11520
971	met32	AT5G04230
972	met32	AT1G62800
973	met32	AT3G10340
974	met32	AT4G31990
975	met32	AT2G22250
976	met32	AT5G19550
977	met32	AT2G30970
978	met32	AT2G37040
979	met32	AT5G11520
980	met32	AT3G53260
981	met32	AT1G11790
982	met32	AT5G10330
983	met32	AT3G07630
984	met32	AT5G22630
985	met32	AT1G71920
986	met32	AT2G27820
987	met32	AT3G44720
988	met32	AT1G08250
989	met32	AT5G05260
990	met32	AT3G58140
991	met32	AT4G39280
992	met32	AT1G72550
993	met32	AT4G23590
994	met32	AT4G28410
995	met32	AT2G24850
996	met32	AT5G36160
997	met32	AT5G53970
998	met32	AT4G28420
999	met32	AT4G23600
1000	met32	AT1G06570
1001	met32	AT2G30490
1002	met32	AT5G34930
1003	met32	AT1G15710
1004	met32	AT3G21230
1005	met32	AT3G21240
1006	met32	AT1G62940
1007	met32	AT1G65060
1008	met32	AT4G05160
1009	met32	AT4G19010
1010	met32	AT1G51680
1011	met32	AT4G31500
1012	met38	AT3G23920
1013	met38	AT4G00490
1014	met38	AT5G64860
1015	met38	AT2G40840
1016	met38	AT5G11720
1017	met38	AT3G45940
1018	met38	AT4G17090
1019	met38	AT2G44480
1020	met38	AT5G03650
1021	met38	AT2G44450
1022	met38	AT1G45191
1023	met38	AT3G13790
1024	met38	AT5G36890
1025	met38	AT3G47040
1026	met38	AT4G22100
1027	met38	AT3G13784
1028	met38	AT2G32860
1029	met38	AT3G47000
1030	met38	AT2G36390
1031	met38	AT1G26560
1032	met38	AT5G11920
1033	met38	AT3G03640
1034	met38	AT5G20950
1035	met38	AT4G29130
1036	met38	AT5G04885
1037	met38	AT1G62660
1038	met38	AT3G47050
1039	met38	AT3G20040
1040	met38	AT3G47010
1041	met38	AT4G37840
1042	met38	AT3G09260
1043	met38	AT3G46970
1044	met38	AT1G66270
1045	met38	AT2G44490
1046	met38	AT1G66280
1047	met38	AT5G28510
1048	met38	AT1G61820
1049	met38	AT5G54570
1050	met38	AT3G20440
1051	met38	AT2G36190
1052	met38	AT2G44470
1053	met38	AT4G25000
1054	met38	AT4G27830
1055	met38	AT4G21760
1056	met38	AT1G76130
1057	met38	AT1G12240
1058	met38	AT3G18080
1059	met38	AT5G44640
1060	met38	AT3G29320
1061	met38	AT5G20940
1062	met38	AT2G25630
1063	met38	AT1G75940
1064	met38	AT3G60130
1065	met38	AT3G60140
1066	met38	AT3G62750
1067	met38	AT3G21370
1068	met38	AT1G50460
1069	met38	AT2G19860
1070	met38	AT5G24540
1071	met38	AT2G44460
1072	met38	AT5G24550
1073	met38	AT1G61810
1074	met38	AT3G60120
1075	met38	AT5G42260
1076	met38	AT1G02850
1077	met38	AT1G47840
1078	met42	AT1G65840
1079	met42	AT2G43020
1080	met42	AT1G70310
1081	met42	AT5G53120
1082	met42	AT3G59050
1083	met42	AT2G27450
1084	met42	AT5G61160
1085	met42	AT1G23820
1086	met42	AT5G08170
1087	met42	AT5G13700
1088	met42	AT4G38800
1089	met42	AT4G34840
1090	met46	AT3G21230
1091	met46	AT3G21560
1092	met46	AT3G21240
1093	met46	AT1G62940
1094	met46	AT3G24503
1095	met46	AT5G54160
1096	met46	AT1G65060
1097	met46	AT4G05160
1098	met46	AT4G19010
1099	met46	AT1G51680
1100	met46	AT1G24735
1101	met46	AT1G15950
1102	met46	AT2G21890
1103	met46	AT4G37980
1104	met46	AT5G09640
1105	met46	AT4G39330
1106	met46	AT4G26220
1107	met46	AT2G22990
1108	met46	AT1G72680
1109	met46	AT4G36220
1110	met46	AT2G21730
1111	met46	AT3G19450
1112	met46	AT4G34050
1113	met46	AT1G67980
1114	met46	AT4G37990
1115	met46	AT1G80820
1116	met46	AT4G34230
1117	met46	AT5G04330
1118	met46	AT4G37970
1119	met48	AT3G25900
1120	met48	AT1G64660
1121	met48	AT5G20980
1122	met48	AT2G36880
1123	met48	AT4G23590
1124	met48	AT4G01850
1125	met48	AT3G63250
1126	met48	AT4G28410
1127	met48	AT3G03780
1128	met48	AT2G24850
1129	met48	AT5G17920
1130	met48	AT1G02500
1131	met48	AT5G36160
1132	met48	AT5G53970
1133	met48	AT4G28420
1134	met48	AT3G17390
1135	met48	AT4G23600
1136	met48	AT3G22740
1137	met48	AT3G19710
1138	met48	AT3G55400
1139	met48	AT4G13780
1140	met48	AT2G22810
1141	met48	AT1G80740
1142	met48	AT3G57050
1143	met48	AT5G27650
1144	met48	AT5G65800
1145	met48	AT3G05430
1146	met48	AT1G69770
1147	met48	AT3G02470
1148	met48	AT4G37770
1149	met48	AT5G49160
1150	met48	AT4G26200
1151	met48	AT5G15950
1152	met48	AT4G13610
1153	met48	AT4G14140
1154	met48	AT3G49700
1155	met48	AT1G33320
1156	met48	AT3G01120
1157	met48	AT4G08040
1158	met48	AT2G26400
1159	met48	AT5G18930
1160	met48	AT4G11280
1161	met48	AT3G23810
1162	met48	AT1G01480
1163	met48	AT3G25570
1164	met48	AT4G13940
1165	met48	AT5G43850
1166	met48	AT4G14716
1167	met48	AT4G08990
1168	met48	AT4G19020
1169	met48	AT4G14710
1170	met48	AT3G61510
1171	met48	AT5G23010
1172	met48	AT1G66520
1173	met49	AT1G50110
1174	met49	AT1G10060
1175	met49	AT1G50090
1176	met49	AT5G65780
1177	met49	AT5G65770
1178	met49	AT1G10070
1179	met49	AT3G49680
1180	met49	AT3G19710
1181	met49	AT4G04350
1182	met49	AT1G09620
1183	met49	AT5G34780
1184	met49	AT1G55510
1185	met49	AT1G21400
1186	met49	AT3G13450
1187	met49	AT5G09300
1188	met49	AT1G80560
1189	met49	AT5G14200
1190	met49	AT1G31180
1191	met52	AT4G23590
1192	met52	AT4G28410
1193	met52	AT2G24850
1194	met52	AT5G36160
1195	met52	AT5G53970
1196	met52	AT4G28420
1197	met52	AT4G23600
1198	met52	AT4G28680
1199	met52	AT1G71920
1200	met52	AT5G10330
1201	met52	AT2G20340
1202	met52	AT1G15710
1203	met52	AT5G34930
1204	met52	AT1G62800
1205	met52	AT4G31990
1206	met52	AT2G22250
1207	met52	AT5G19550
1208	met52	AT2G30970
1209	met52	AT5G11520
1210	met52	AT2G33840
1211	met52	AT3G02660
1212	met52	AT1G28350
1213	met52	AT1G06570
1214	met52	AT1G62810
1215	met52	AT2G42490
1216	met52	AT4G12290
1217	met52	AT1G31690
1218	met52	AT3G43670
1219	met52	AT4G14940
1220	met52	AT1G31710
1221	met52	AT1G31670
1222	met52	AT1G11790
1223	met52	AT3G07630
1224	met52	AT5G22630
1225	met52	AT2G27820
1226	met52	AT3G44720
1227	met52	AT1G08250
1228	met64	AT2G23420
1229	met64	AT4G36940
1230	met64	AT2G36310
1231	met64	AT2G38680
1232	met64	AT5G55810
1233	met64	AT2G01350
1234	met64	AT1G72880
1235	met64	AT4G14930
1236	met64	AT5G20070
1237	met65	AT5G64370
1238	met65	AT1G23800
1239	met65	AT5G17330
1240	met65	AT1G44170
1241	met65	AT4G36250
1242	met65	AT1G65960
1243	met65	AT5G48840
1244	met65	AT4G34240
1245	met65	AT2G02010
1246	met65	AT2G02000
1247	met65	AT3G17760
1248	met65	AT1G54100
1249	met65	AT3G48000
1250	met65	AT5G12200
1251	met65	AT1G65840
1252	met65	AT1G31690
1253	met65	AT3G59050
1254	met65	AT1G31710
1255	met65	AT1G62810
1256	met65	AT2G42490
1257	met65	AT2G43020
1258	met65	AT4G14940
1259	met65	AT1G31670
1260	met65	AT4G29720
1261	met65	AT4G12290
1262	met65	AT5G13700
1263	met65	AT3G43670
1264	met65	AT4G32180
1265	met65	AT4G24830
1266	met65	AT3G02020
1267	met65	AT5G65010
1268	met65	AT5G14060
1269	met65	AT3G47340
1270	met65	AT1G31230
1271	met65	AT5G13280
1272	met65	AT2G30970
1273	met65	AT4G19710
1274	met65	AT5G14760
1275	met65	AT1G62800
1276	met65	AT5G10240
1277	met65	AT5G22300
1278	met65	AT5G19550
1279	met65	AT4G31990
1280	met65	AT5G11520
1281	met75	AT4G35000
1282	met75	AT5G03630
1283	met75	AT1G77490
1284	met75	AT4G32320
1285	met75	AT1G07890
1286	met75	AT4G35970
1287	met75	AT3G09940
1288	met75	AT3G47930
1289	met75	AT4G08390
1290	met75	AT1G55570
1291	met75	AT1G63940
1292	met75	AT4G09010
1293	met75	AT5G21105
1294	met75	AT3G52880
1295	met75	AT5G21100
1296	met75	AT3G27820
1297	met75	AT3G09640
1298	met75	AT4G33670
1299	met90	AT5G40650
1300	met90	AT5G65165
1301	met90	AT4G32210
1302	met90	AT5G66760
1303	met90	AT5G50950
1304	met90	AT3G27380
1305	met90	AT2G47510
1306	met90	AT2G18450
1307	met90	AT5G09600
1308	met90	AT5G10920
1309	met90	AT4G18440
1310	met90	AT1G36280
1311	met90	AT1G12050
1312	met90	AT4G15940
1313	met90	AT3G15020
1314	met90	AT1G53240
1315	met90	AT3G47520
1316	met90	AT5G43330
1317	met90	AT5G09660
1318	met90	AT5G23250
1319	met90	AT2G20420
1320	met90	AT5G56720
1321	met90	AT1G04410
1322	met90	AT5G08300
1323	met90	AT2G22780
1324	met90	AT4G24830
1325	met90	AT3G57610
1326	met90	AT2G02390
1327	met90	AT2G02380
1328	met90	AT5G11670
1329	met90	AT4G00570
1330	met90	AT1G79750
1331	met90	AT2G19900
1332	met90	AT5G58330
1333	met90	AT5G25880
1334	met90	AT5G03860
1335	met90	AT2G13560
1336	met90	AT1G79440
1337	met90	AT1G33320
1338	met90	AT3G01120
1339	met90	AT3G21720
1340	met91	AT5G18170
1341	met91	AT1G62800
1342	met91	AT1G72330
1343	met91	AT1G51720
1344	met91	AT2G37500
1345	met91	AT4G31990
1346	met91	AT5G19550
1347	met91	AT1G70580
1348	met91	AT4G37670
1349	met91	AT2G30970
1350	met91	AT5G07440
1351	met91	AT5G11520
1352	met91	AT1G17290
1353	met91	AT2G22910
1354	met91	AT3G03910
1355	met91	AT1G23310
1356	met91	AT5G37600
1357	met91	AT5G17330
1358	met91	AT5G35630
1359	met91	AT1G65960
1360	met91	AT5G53460
1361	met91	AT2G02010
1362	met91	AT2G02000
1363	met91	AT3G17760
1364	met91	AT5G16570
1365	met91	AT5G62530
1366	met91	AT1G48470
1367	met91	AT3G17820
1368	met91	AT3G55610
1369	met91	AT2G39800
1370	met91	AT4G29210
1371	met91	AT4G39640
1372	met91	AT4G39650
1373	met91	AT5G37830
1374	met91	AT1G69820
1375	met91	AT4G23100
1376	met91	AT5G04140
1377	met91	AT2G41220
1378	met91	AT5G64050
1379	met91	AT5G26710
1380	met91	AT3G08860
1381	met91	AT2G13360
1382	met91	AT4G39660
1383	met91	AT2G38400
1384	met91	AT3G57560
1385	met91	AT4G38880
1386	met91	AT4G34740
1387	met91	AT3G27740
1388	met91	AT2G16570
1389	met91	AT1G29900
1390	met91	AT3G22200
1391	met91	AT3G24090
1392	met91	AT5G12040
1393	met91	AT5G38710
1394	met91	AT3G30775
1395	met91	AT5G14800
1396	met91	AT5G46180
1397	met91	AT1G65820
1398	met91	AT3G54660
1399	met91	AT1G63460
1400	met91	AT1G78320
1401	met91	AT1G69920
1402	met91	AT2G02930
1403	met91	AT2G29420
1404	met91	AT2G25080
1405	met91	AT2G29470
1406	met91	AT5G02790
1407	met91	AT3G24170
1408	met91	AT1G10360
1409	met91	AT1G59670
1410	met91	AT1G78360
1411	met91	AT4G11600
1412	met91	AT1G17170
1413	met91	AT2G30870
1414	met91	AT1G02920
1415	met91	AT5G27380
1416	met91	AT1G02950
1417	met91	AT1G17180
1418	met91	AT2G43350
1419	met91	AT3G09270
1420	met91	AT4G02520
1421	met91	AT2G30860
1422	met91	AT2G29450
1423	met91	AT3G03190
1424	met91	AT5G17220
1425	met91	AT1G78370
1426	met91	AT1G49860
1427	met91	AT2G31570
1428	met91	AT1G17190
1429	met91	AT1G69930
1430	met91	AT3G63080
1431	met91	AT1G59700
1432	met91	AT1G02930
1433	met91	AT1G27140
1434	met91	AT2G29490
1435	met91	AT5G41210
1436	met91	AT3G62760
1437	met91	AT5G62480
1438	met91	AT1G78340
1439	met91	AT5G02780
1440	met91	AT1G78380
1441	met91	AT1G53680
1442	met91	AT1G27130
1443	met91	AT2G29440
1444	met91	AT4G31870
1445	met91	AT2G48150
1446	met91	AT2G29460
1447	met91	AT3G55040
1448	met91	AT1G74590
1449	met91	AT1G10370
1450	met91	AT1G02940
1451	met91	AT3G43800
1452	met91	AT2G29480
1453	met91	AT2G47730
1454	met91	AT4G32520
1455	met91	AT1G48030
1456	met91	AT3G16950
1457	met91	AT2G35120
1458	met91	AT1G22020
1459	met91	AT3G17240
1460	met91	AT2G35370
1461	met91	AT4G16155
1462	met91	AT4G13930
1463	met91	AT5G26780
1464	met91	AT4G33010
1465	met91	AT4G37930
1466	met91	AT1G11860
1467	met91	AT4G13890
1468	met91	AT1G32470
1469	met91	AT1G36370
1470	met91	AT2G26080
1471	met91	AT2G31250
1472	met91	AT1G58290
1473	met91	AT1G09940
1474	met91	AT4G37550
1475	met91	AT2G15620
1476	met91	AT4G37560
1477	met91	AT3G44320
1478	met91	AT3G44300
1479	met91	AT3G44310
1480	met91	AT4G24830
1481	met91	AT1G44170
1482	met91	AT4G36250
1483	met91	AT3G02020
1484	met91	AT5G65010
1485	met91	AT5G14060
1486	met91	AT4G35260
1487	met91	AT5G14590
1488	met91	AT3G47340
1489	met91	AT1G31230
1490	met91	AT4G34240
1491	met91	AT1G65930
1492	met91	AT5G13280
1493	met91	AT4G19710
1494	met91	AT5G14760
1495	met91	AT1G32480
1496	met91	AT5G19720
1497	met91	AT1G54100
1498	met91	AT5G10240
1499	met91	AT5G22300
1500	met91	AT3G09810
1501	met91	AT5G03290
1502	met91	AT1G23800
1503	met91	AT1G25350
1504	met91	AT4G35650
1505	met91	AT1G54340
1506	met91	AT2G17130
1507	met91	AT3G48000
1508	met91	AT3G04520
1509	met91	AT1G08630
1510	met91	AT5G65750
1511	met91	AT4G26910
1512	met91	AT3G55410
1513	met91	AT5G55070
1514	met93	AT5G11880
1515	met93	AT3G14390
1516	met93	AT4G33150
1517	met93	AT3G13490
1518	met93	AT3G11710
1519	met93	AT3G53580
1520	met94	AT2G37500
1521	met94	AT4G17830
1522	met94	AT4G08900
1523	met94	AT4G08870
1524	met94	AT1G75330
1525	met94	AT5G46180
1526	met94	AT4G38220
1527	met94	AT1G44820
1528	met94	AT4G24830
1529	met94	AT1G80600
1530	met94	AT3G47450
1531	met94	AT5G10920
1532	met94	AT2G39800
1533	met94	AT3G55610
1534	met94	AT4G34710
1535	met94	AT2G16500
1536	met94	AT5G62530
1537	met09	AT4G24830
1538	met09	AT5G14760
1539	met09	AT1G62800
1540	met09	AT3G57610
1541	met09	AT5G10240
1542	met09	AT4G31990
1543	met09	AT3G47340
1544	met09	AT5G19550
1545	met09	AT5G65010
1546	met09	AT2G30970
1547	met09	AT3G20330
1548	met09	AT5G11520
1549	met09	AT4G19710
1550	met09	AT1G31230
1551	met09	AT5G14060
1552	met09	AT3G02020
1553	met09	AT5G13280
1554	met09	AT2G02010
1555	met09	AT2G02000
1556	met09	AT3G17760
1557	met09	AT5G17330
1558	met09	AT1G65960
1559	met09	AT5G22300
1560	met09	AT4G31180
1561	met09	AT4G26870
1562	met09	AT4G33760
1563	met09	AT1G72330
1564	met09	AT1G70580
1565	met09	AT1G17290
1566	met09	AT1G23310
1567	met09	AT5G10920
1568	met09	AT5G12040
1569	met09	AT1G36280
1570	met09	AT4G18440
1571	met09	AT1G14810
1572	met09	AT1G23800
1573	met09	AT1G44170
1574	met09	AT4G36250
1575	met09	AT5G48840
1576	met09	AT5G64370
1577	met09	AT4G34240
1578	met09	AT1G54100
1579	met09	AT3G48000
1580	met09	AT4G29210
1581	met09	AT4G39640
1582	met09	AT4G39650
1583	met09	AT1G69820
1584	met09	AT3G61440
1585	met09	AT3G15020
1586	met09	AT1G53240
1587	met09	AT3G47520
1588	met09	AT5G43330
1589	met09	AT5G09660
1590	met09	AT1G53310
1591	met09	AT3G14940
1592	met09	AT5G56720
1593	met09	AT1G04410
1594	met09	AT2G22780
1595	met09	AT1G68750
1596	met09	AT2G42600
1597	met09	AT5G50210
1598	met09	AT1G60810
1599	met09	AT3G55610
1600	met09	AT2G37500
1601	met09	AT3G58740
1602	met09	AT4G37870
1603	met09	AT5G07440
1604	met09	AT1G09430
1605	met09	AT2G44350
1606	met09	AT5G16570
1607	met09	AT1G48470
1608	met09	AT2G42790
1609	met09	AT3G60100
1610	met09	AT5G26710
1611	met09	AT5G58330
1612	met09	AT4G37670
1613	met09	AT3G58750
1614	met09	AT3G03910
1615	met09	AT3G17820
1616	met09	AT2G22910
1617	met09	AT5G37600
1618	met09	AT5G35630
1619	met09	AT4G23100
1620	met09	AT1G10670
1621	met09	AT3G06650
1622	met09	AT5G53460
1623	met09	AT5G65690
1624	met09	AT5G18170
1625	met09	AT2G39800
1626	met09	AT5G64050
1627	met09	AT1G51720
1628	met09	AT5G49460
1629	met09	AT5G62530
1630	met11	AT1G60810
1631	met11	AT2G42790
1632	met11	AT1G10670
1633	met11	AT3G60100
1634	met11	AT4G26970
1635	met11	AT2G05710
1636	met11	AT3G58740
1637	met11	AT3G06650
1638	met11	AT5G49460
1639	met11	AT1G09430
1640	met11	AT2G44350
1641	met11	AT3G58750
1642	met11	AT4G35830
1643	met11	AT3G47520
1644	met11	AT5G09660
1645	met11	AT4G37870
1646	met11	AT3G52200
1647	met11	AT1G04410
1648	met11	AT5G43330
1649	met11	AT3G13930
1650	met11	AT3G25860
1651	met11	AT3G15020
1652	met11	AT1G53240
1653	met11	AT5G65690
1654	met11	AT1G34430
1655	met11	AT1G54220
1656	met11	AT5G56720
1657	met11	AT2G22780
1658	met11	AT1G59900
1659	met11	AT1G01090
1660	met11	AT1G24180
1661	met11	AT2G34590
1662	met11	AT4G04320
1663	met11	AT3G14940
1664	met11	AT1G04710
1665	met11	ArthCp031
1666	met11	AT4G11820
1667	met11	AT5G36880
1668	met11	AT5G14590
1669	met11	AT1G48030
1670	met11	AT3G16950
1671	met11	AT1G30120
1672	met11	AT5G58330
1673	met11	AT1G65930
1674	met11	AT5G50850
1675	met11	AT2G30970
1676	met11	AT4G35260
1677	met11	AT2G14170
1678	met11	AT5G48880
1679	met11	AT5G14760
1680	met11	AT3G17240
1681	met11	AT5G48230
1682	met11	AT1G62800
1683	met11	AT2G33150
1684	met11	AT1G32480
1685	met11	AT3G09810
1686	met11	AT5G47720
1687	met11	AT5G16390
1688	met11	AT5G19550
1689	met11	AT5G03290
1690	met11	AT2G42600
1691	met11	AT4G16155
1692	met11	AT1G36160
1693	met11	AT1G53310
1694	met11	AT3G21720
1695	met11	AT5G15530
1696	met11	AT4G31990
1697	met11	AT4G35650
1698	met11	AT1G68750
1699	met11	AT2G38040
1700	met11	AT1G54340
1701	met11	AT5G35360
1702	met11	AT5G11520
1703	met11	AT2G17130
1704	met11	AT1G18500
1705	met11	AT1G74040
1706	met11	AT5G03860
1707	met11	AT1G72330
1708	met11	AT1G70580
1709	met11	AT1G17290
1710	met11	AT1G23310
1711	met16	AT5G37600
1712	met16	AT5G35630
1713	met16	AT5G16570
1714	met16	AT1G48470
1715	met16	AT3G17820
1716	met16	AT4G34740
1717	met16	AT2G16570
1718	met16	AT4G38880
1719	met16	AT3G27740
1720	met16	AT1G29900
1721	met16	AT3G24090
1722	met16	AT5G53460
1723	met16	AT5G04140
1724	met16	AT2G41220
1725	met16	AT5G19720
1726	met16	AT1G25350
1727	met16	AT5G18170
1728	met16	AT1G51720
1729	met16	AT5G07440
1730	met16	AT3G03910
1731	met16	AT1G09830
1732	met16	AT3G20330
1733	met16	AT5G17330
1734	met16	AT2G02000
1735	met16	AT1G65960
1736	met16	AT2G02010
1737	met16	AT3G17760
1738	met16	AT5G62530
1739	met16	AT1G70580
1740	met16	AT1G23310
1741	met16	AT4G37550
1742	met16	AT2G15620
1743	met16	AT4G37560
1744	met16	AT3G44320
1745	met16	AT3G44300
1746	met16	AT3G44310
1747	met16	AT4G32915
1748	met16	AT1G48520
1749	met16	AT3G25660
1750	met16	AT3G55610
1751	met16	AT1G75330
1752	met16	AT2G37500
1753	met16	AT1G48030
1754	met16	AT3G16950
1755	met16	AT2G35120
1756	met16	AT5G26710
1757	met16	AT4G37670
1758	met16	AT2G30970
1759	met16	AT2G22910
1760	met16	AT4G23100
1761	met16	AT3G17240
1762	met16	AT1G62800
1763	met16	AT5G19550
1764	met16	AT2G35370
1765	met16	AT4G16155
1766	met16	AT4G33010
1767	met16	AT2G39800
1768	met16	AT5G64050
1769	met16	AT1G11860
1770	met16	AT4G31990
1771	met16	AT1G32470
1772	met16	AT5G43600
1773	met16	AT5G11520
1774	met16	AT2G26080
1775	met16	AT1G72330
1776	met16	AT1G17290
1777	met25	AT1G50110
1778	met25	AT1G10060
1779	met25	AT1G50090
1780	met25	AT5G65780
1781	met25	AT5G65770
1782	met25	AT1G10070
1783	met25	AT3G49680
1784	met25	AT3G19710
1785	met25	AT5G16715
1786	met25	AT1G14610
1787	met25	AT1G27160
1788	met25	AT5G34780
1789	met25	AT1G55510
1790	met25	AT1G21400
1791	met25	AT3G13450
1792	met25	AT5G09300
1793	met25	AT1G18500
1794	met25	AT3G23940
1795	met25	AT1G74040
1796	met25	AT2G46110
1797	met25	AT3G61530
1798	met30	AT1G68010
1799	met30	AT1G79870
1800	met30	AT1G80380
1801	met30	AT1G12550
1802	met30	AT1G23800
1803	met30	AT1G44170
1804	met30	AT4G36250
1805	met30	AT4G34240
1806	met30	AT1G54100
1807	met30	AT3G48000
1808	met30	AT1G17745
1809	met30	AT3G19480
1810	met30	AT1G09780
1811	met30	AT5G22620
1812	met30	AT2G13360
1813	met30	AT4G34200
1814	met30	AT3G08590
1815	met30	AT5G04120
1816	met30	AT3G50520
1817	met30	ArthCp030
1818	met30	AT5G38420
1819	met30	AT1G67090
1820	met30	AT5G38410
1821	met30	AT5G38430
1822	met30	AT2G24270
1823	met30	AT1G56190
1824	met30	AT1G78050
1825	met30	AT3G12780
1826	met30	AT1G79550
1827	met30	AT1G22170
1828	met30	AT2G32520
1829	met37	AT1G65840
1830	met37	AT2G43020
1831	met37	AT1G70310
1832	met37	AT5G13700
1833	met37	AT5G53120
1834	met37	AT3G59050
1835	met37	AT1G23820
1836	met37	AT4G29720
1837	met37	AT1G23800
1838	met37	AT3G02470
1839	met37	AT1G44170
1840	met37	AT4G36250
1841	met37	AT3G25570
1842	met37	AT4G34240
1843	met37	AT2G27450
1844	met37	AT5G18930
1845	met37	AT5G15950
1846	met37	AT1G54100
1847	met37	AT5G61160
1848	met37	AT3G48000
1849	met37	AT1G31690
1850	met37	AT1G31710
1851	met37	AT1G62810
1852	met37	AT2G42490
1853	met37	AT4G14940
1854	met37	AT1G31670
1855	met37	AT4G12290
1856	met37	AT3G43670
1857	met40	AT1G01220
1858	met41	AT4G24830
1859	met41	AT3G47450
1860	met41	AT4G17830
1861	met41	AT1G75330
1862	met41	AT4G08870
1863	met41	AT5G10920
1864	met41	AT2G37500
1865	met41	AT4G08900
1866	met41	AT4G34710
1867	met41	AT4G38220
1868	met41	AT2G16500
1869	met41	AT1G29900
1870	met41	AT1G44820
1871	met41	AT3G20330
1872	met41	AT3G27740
1873	met41	AT5G46180
1874	met41	AT1G66530
1875	met41	AT4G26300
1876	met41	AT1G67550
1877	met41	AT5G08170
1878	met41	AT5G61160
1879	met47	AT1G50110
1880	met47	AT1G10060
1881	met47	AT1G50090
1882	met47	AT5G65780
1883	met47	AT5G65770
1884	met47	AT1G10070
1885	met47	AT3G49680
1886	met47	AT3G19710
1887	met47	AT4G10320
1888	met47	AT5G49030
1889	met47	AT5G34780
1890	met47	AT1G55510
1891	met47	AT1G21400
1892	met47	AT3G13450
1893	met47	AT5G09300
1894	met47	AT3G23940
1895	met50	AT5G65140
1896	met50	AT1G06410
1897	met50	AT2G18700
1898	met50	AT2G22190
1899	met50	AT4G22590
1900	met50	AT4G27550
1901	met50	AT4G12430
1902	met50	AT4G24040
1903	met50	AT1G16980
1904	met50	AT1G17000
1905	met50	AT1G78090
1906	met50	AT5G51460
1907	met50	AT1G70290
1908	met50	AT1G78580
1909	met50	AT1G60140
1910	met50	AT1G23870
1911	met50	AT5G10100
1912	met50	AT1G22210
1913	met50	AT1G35910
1914	met50	AT4G17770
1915	met50	AT4G39770
1916	met50	AT1G68020
1917	met50	AT1G66250
1918	met50	AT3G13560
1919	met50	AT2G01630
1920	met50	AT5G58090
1921	met50	AT4G31140
1922	met50	AT1G11820
1923	met55	AT2G16790
1924	met55	AT5G24420
1925	met55	AT3G02360
1926	met55	AT1G13700
1927	met55	AT5G24410
1928	met55	AT3G49360
1929	met55	AT1G64190
1930	met55	AT5G41670
1931	met55	AT5G24400
1932	met56	AT1G02310
1933	met56	AT3G10890
1934	met56	AT5G01930
1935	met56	AT1G47840
1936	met56	AT4G37840
1937	met56	AT4G29130
1938	met56	AT3G10900
1939	met56	AT2G19860
1940	met56	AT3G30540
1941	met56	AT1G50460
1942	met56	AT3G20040
1943	met56	AT5G66460
1944	met56	AT4G28320
1945	met56	AT2G20680
1946	met56	AT5G08380
1947	met56	AT3G56310
1948	met56	AT5G08370
1949	met56	AT1G67070
1950	met56	AT2G45790
1951	met56	AT3G02570
1952	met67	AT5G66060
1953	met67	AT4G33910
1954	met67	AT2G17720
1955	met67	AT3G06300
1956	met67	AT4G35820
1957	met67	AT3G28490
1958	met67	AT4G35810
1959	met67	AT2G43080
1960	met67	AT3G28480
1961	met67	AT2G23096
1962	met67	AT5G14800
1963	met67	AT4G25600
1964	met67	AT5G18900
1965	met67	AT1G20270
1966	met67	AT5G38710
1967	met67	AT3G30775
1968	met67	AT2G14260
1969	met67	AT5G62530
1970	met92	AT5G08380
1971	met92	AT3G56310
1972	met92	AT5G08370
1973	met92	AT1G80460
1974	met92	AT1G73480
1975	met92	AT3G57140
1976	met92	AT1G06520
1977	met92	AT3G51520
1978	met92	AT5G60620
1979	met92	AT1G32200
1980	met92	AT5G06090
1981	met92	AT1G01610
1982	met92	AT2G38110
1983	met92	AT3G11430
1984	met92	AT1G02390
1985	met92	AT4G00400
1986	met92	AT5G04040
1987	met92	AT4G01950
1988	met08	AT5G21100
1989	met08	AT3G47930
1990	met08	AT5G21105
1991	met08	AT1G55570
1992	met08	AT4G35000
1993	met08	AT1G77490
1994	met08	AT4G32320
1995	met08	AT1G07890
1996	met08	AT4G35970
1997	met08	AT4G08390
1998	met08	AT4G09010
[truncated: 614 more rows]

## Sheet: RGL3
S7 Table The third reference gene list (RGL3) for all metabolites shown in the different datastets based on KEGG metabolic pathways
NO	Metabolite	Gene
1	met02	AT5G66060
2	met02	AT4G33910
3	met02	AT5G38710
4	met02	AT2G17720
5	met02	AT3G06300
6	met02	AT4G35820
7	met02	AT3G28490
8	met02	AT4G35810
9	met02	AT2G43080
10	met02	AT3G28480
11	met02	AT2G23096
12	met02	AT3G30775
13	met02	AT2G14260
14	met02	AT5G14800
15	met02	AT4G25600
16	met02	AT5G18900
17	met02	AT1G20270
18	met02	AT5G10880
19	met02	AT5G52520
20	met02	AT3G62120
21	met02	AT5G62530
22	met02	AT3G55610
23	met02	AT2G39800
24	met02	AT5G17330
25	met02	AT2G37500
26	met02	AT5G07440
27	met02	AT5G16570
28	met02	AT1G48470
29	met02	AT5G26710
30	met02	AT4G37670
31	met02	AT2G30970
32	met02	AT2G02000
33	met02	AT3G03910
34	met02	AT3G17820
35	met02	AT2G22910
36	met02	AT5G37600
37	met02	AT4G23100
38	met02	AT5G35630
39	met02	AT1G62800
40	met02	AT5G19550
41	met02	AT5G53460
42	met02	AT1G65960
43	met02	AT5G18170
44	met02	AT5G64050
45	met02	AT1G51720
46	met02	AT4G31990
47	met02	AT2G02010
48	met02	AT3G17760
49	met02	AT5G11520
50	met04	AT3G15020
51	met04	AT1G53240
52	met04	AT3G47520
53	met04	AT5G43330
54	met04	AT5G09660
55	met04	AT5G56720
56	met04	AT5G50950
57	met04	AT1G04410
58	met04	AT2G47510
59	met04	AT2G22780
60	met04	AT5G11670
61	met04	AT4G00570
62	met04	AT1G79750
63	met04	AT2G19900
64	met04	AT5G58330
65	met04	AT5G25880
66	met04	AT5G03860
67	met04	AT2G13560
68	met04	AT1G60810
69	met04	AT5G65165
70	met04	AT3G58740
71	met04	AT4G37870
72	met04	AT1G09430
73	met04	AT2G44350
74	met04	AT2G42790
75	met04	AT5G66760
76	met04	AT4G32210
77	met04	AT3G60100
78	met04	AT3G58750
79	met04	AT5G09600
80	met04	AT1G10670
81	met04	AT5G40650
82	met04	AT3G06650
83	met04	AT5G65690
84	met04	AT3G27380
85	met04	AT5G49460
86	met04	AT2G18450
87	met04	AT1G59900
88	met04	AT1G01090
89	met04	AT1G24180
90	met04	AT3G52990
91	met04	AT2G34590
92	met04	AT3G14940
93	met04	AT3G04050
94	met04	AT3G25960
95	met04	ArthCp031
96	met04	AT5G52920
97	met04	AT1G18500
98	met04	AT5G36880
99	met04	AT4G26390
100	met04	AT3G52200
101	met04	AT1G30120
102	met04	AT1G74040
103	met04	AT5G56350
104	met04	AT5G50850
105	met04	AT5G63680
106	met04	AT3G55810
107	met04	AT2G36580
108	met04	AT5G48230
109	met04	AT5G47720
110	met04	AT5G16390
111	met04	AT3G22960
112	met04	AT1G32440
113	met04	AT3G13930
114	met04	AT2G42600
115	met04	AT3G25860
116	met04	AT1G36160
117	met04	AT1G53310
118	met04	AT5G15530
119	met04	AT5G06580
120	met04	AT1G34430
121	met04	AT4G15530
122	met04	AT1G54220
123	met04	AT3G49160
124	met04	AT5G08570
125	met04	AT4G17260
126	met04	AT2G38040
127	met04	AT1G68750
128	met04	AT3G55650
129	met04	AT5G35360
130	met04	AT3G14415
131	met04	AT2G13360
132	met04	AT4G18360
133	met04	AT3G14420
134	met04	AT1G70580
135	met04	AT3G25530
136	met04	AT3G14150
137	met04	AT1G17650
138	met04	AT3G21720
139	met04	AT3G14130
140	met04	AT1G23310
141	met04	AT1G72330
142	met04	AT2G30970
143	met04	AT1G62800
144	met04	AT5G19550
145	met04	AT1G17290
146	met04	AT5G11520
147	met04	AT3G57050
148	met04	AT1G16460
149	met04	AT3G17240
150	met04	AT1G67550
151	met04	AT1G79230
152	met04	AT4G39660
153	met04	AT5G38430
154	met04	AT4G15940
155	met04	AT1G12050
156	met04	AT2G31810
157	met04	AT3G10050
158	met04	AT5G38420
159	met04	AT5G43600
160	met04	AT3G21500
161	met04	AT5G16290
162	met04	AT1G48030
163	met04	AT3G08860
164	met04	AT3G16950
165	met04	AT4G16155
166	met04	AT3G48560
167	met04	AT1G67090
168	met04	AT4G31990
169	met04	AT5G38410
170	met04	AT4G15560
171	met04	AT2G38400
172	met04	ArthCp030
173	met04	AT5G14760
174	met04	AT5G10920
175	met04	AT5G14780
176	met04	AT5G11380
177	met04	AT2G14170
178	met04	AT5G23250
179	met04	AT4G26970
180	met04	AT5G08300
181	met04	AT2G05710
182	met04	AT4G35830
183	met04	AT2G20420
184	met04	AT3G02720
185	met04	AT2G31350
186	met04	AT3G10850
187	met04	AT1G06130
188	met04	AT2G43430
189	met04	AT2G38860
190	met04	AT3G54600
191	met04	AT5G04140
192	met04	AT4G32520
193	met04	AT5G36700
194	met04	AT5G47760
195	met04	AT2G35120
196	met04	AT1G12550
197	met04	AT1G79870
198	met04	AT2G41220
199	met04	AT1G22020
200	met04	AT5G36790
201	met04	AT2G35370
202	met04	AT4G13930
203	met04	AT5G26780
204	met04	AT4G33010
205	met04	AT1G68010
206	met04	AT4G37930
207	met04	AT1G11860
208	met04	AT4G13890
209	met04	AT1G32470
210	met04	AT1G36370
211	met04	AT2G26080
212	met04	AT4G24830
213	met04	AT3G22460
214	met04	AT2G02390
215	met04	AT4G08900
216	met04	AT5G65010
217	met04	AT5G65720
218	met04	AT5G14060
219	met04	AT4G11820
220	met04	AT2G24270
221	met04	AT2G17640
222	met04	AT5G23670
223	met04	AT3G47340
224	met04	AT1G78050
225	met04	AT2G02000
226	met04	AT4G23100
227	met04	AT3G03630
228	met04	AT1G22410
229	met04	AT4G27070
230	met04	AT5G22300
231	met04	AT2G02380
232	met04	AT3G48780
233	met04	AT2G43750
234	met04	AT2G36530
235	met04	AT2G35040
236	met04	AT1G65960
237	met04	AT1G09780
238	met04	AT4G36480
239	met04	AT3G17760
240	met04	AT1G22170
241	met04	AT2G24580
242	met04	AT2G17130
243	met04	AT5G17330
244	met04	AT5G22620
245	met04	AT4G04320
246	met04	AT5G28237
247	met04	AT4G34200
248	met04	AT3G02020
249	met04	AT3G54640
250	met04	AT5G27380
251	met04	AT3G19480
252	met04	AT1G63770
253	met04	AT1G08490
254	met04	AT1G65930
255	met04	AT4G39980
256	met04	AT4G35260
257	met04	AT5G54770
258	met04	AT4G08870
259	met04	AT5G10240
260	met04	AT1G55880
261	met04	AT4G02610
262	met04	AT5G62790
263	met04	AT1G79550
264	met04	AT1G08630
265	met04	AT5G28020
266	met04	AT2G29560
267	met04	AT2G24200
268	met04	AT1G80380
269	met04	AT4G30910
270	met04	AT1G50480
271	met04	AT1G18640
272	met04	AT5G56760
273	met04	AT1G74030
274	met04	AT1G04710
275	met04	AT3G04940
276	met04	AT1G17745
277	met04	AT3G48790
278	met04	AT4G30920
279	met04	AT1G31230
280	met04	AT1G56190
281	met04	AT4G14880
282	met04	AT3G08590
283	met04	AT5G04120
284	met04	AT3G61440
285	met04	AT1G32480
286	met04	AT3G12780
287	met04	AT3G09810
288	met04	AT1G31220
289	met04	AT1G79440
290	met04	AT4G35640
291	met04	AT1G55920
292	met04	AT4G35650
293	met04	AT2G02010
294	met04	AT1G54340
295	met04	AT3G50520
296	met04	AT5G28030
297	met04	AT3G59760
298	met04	AT4G33510
299	met04	AT5G14590
300	met04	AT5G13280
301	met04	AT5G48880
302	met04	AT4G19710
303	met04	AT2G33150
304	met04	AT5G03290
305	met04	AT5G54810
306	met04	AT3G04520
307	met04	AT3G13110
308	met04	AT5G38530
309	met04	AT1G17410
310	met04	AT1G33320
311	met04	AT4G23900
312	met04	AT4G09320
313	met04	AT5G63310
314	met04	AT4G11010
315	met04	AT3G01120
316	met04	AT1G20620
317	met04	AT5G53460
318	met04	AT4G35090
319	met04	AT1G20630
320	met05	AT5G23250
321	met05	AT5G40650
322	met05	AT4G32210
323	met05	AT5G65165
324	met05	AT5G66760
325	met05	AT2G20420
326	met05	AT3G27380
327	met05	AT5G08300
328	met05	AT2G18450
329	met05	AT5G09600
330	met05	AT1G79440
331	met05	AT3G21720
332	met05	AT1G33320
333	met05	AT3G01120
334	met05	AT4G26910
335	met05	AT5G50950
336	met05	AT2G47510
337	met05	AT5G55070
338	met05	AT3G22200
339	met05	AT2G05710
340	met05	AT4G26970
341	met05	AT4G35830
342	met05	AT3G25530
343	met05	AT1G17650
344	met05	AT3G03630
345	met05	AT5G04590
346	met05	AT3G22460
347	met05	AT5G28020
348	met05	AT3G59760
349	met05	AT1G55880
350	met05	AT4G14880
351	met05	AT2G43750
352	met05	AT3G04940
353	met05	AT3G61440
354	met05	AT5G28030
355	met05	AT1G12050
356	met05	AT4G15940
357	met05	AT5G10920
358	met05	AT3G55410
359	met05	AT5G14590
360	met05	AT1G48030
361	met05	AT3G16950
362	met05	AT1G65930
363	met05	AT4G35260
364	met05	AT3G17240
365	met05	AT1G32480
366	met05	AT5G65750
367	met05	AT3G09810
368	met05	AT5G03290
369	met05	AT4G16155
370	met05	AT4G35650
371	met05	AT1G54340
372	met05	AT2G17130
373	met05	AT3G47520
374	met05	AT5G09660
375	met05	AT1G04410
376	met05	AT5G43330
377	met05	AT3G15020
378	met05	AT1G53240
379	met05	AT5G56720
380	met05	AT2G22780
381	met05	AT5G17330
382	met05	AT1G65960
383	met05	AT2G02010
384	met05	AT2G02000
385	met05	AT3G17760
386	met05	AT4G18360
387	met05	AT3G14150
388	met05	AT3G14420
389	met05	AT1G70580
390	met05	AT2G13360
391	met05	AT3G14415
392	met05	AT5G03860
393	met05	AT3G14130
394	met05	AT1G23310
395	met05	AT4G04610
396	met05	AT3G01910
397	met05	AT1G62180
398	met05	AT4G21990
399	met05	AT1G79230
400	met05	AT1G53580
401	met05	AT1G16460
402	met05	AT4G24830
403	met05	AT1G44170
404	met05	AT5G11670
405	met05	AT4G36250
406	met05	AT2G02390
407	met05	AT5G25880
408	met05	AT4G00570
409	met05	AT5G58330
410	met05	AT4G34240
411	met05	AT1G54100
412	met05	AT2G02380
413	met05	AT1G23800
414	met05	AT1G79750
415	met05	AT2G19900
416	met05	AT3G48000
417	met05	AT2G13560
418	met05	AT3G57050
419	met05	AT3G58740
420	met05	AT5G07440
421	met05	AT2G44350
422	met05	AT2G42790
423	met05	AT3G60100
424	met05	AT3G58750
425	met05	AT3G03910
426	met05	AT5G18170
427	met06	AT5G20250
428	met06	AT3G56310
429	met06	AT5G11720
430	met06	AT3G45940
431	met06	AT5G08380
432	met06	AT1G55740
433	met06	AT5G40390
434	met06	AT3G57520
435	met06	AT5G08370
436	met06	AT1G12240
437	met06	AT5G49190
438	met06	AT3G13790
439	met06	AT4G02280
440	met06	AT1G62660
441	met06	AT3G13784
442	met06	AT1G73370
443	met06	AT2G36190
444	met06	AT5G20830
445	met06	AT3G43190
446	met06	AT5G11920
447	met06	AT5G37180
448	met06	AT4G01970
449	met06	AT5G36890
450	met06	AT4G22100
451	met06	AT2G32860
452	met06	AT1G26560
453	met06	AT3G03640
454	met06	AT5G17310
455	met06	AT1G06030
456	met06	AT2G40840
457	met06	AT5G11110
458	met06	AT5G20940
459	met06	AT1G75940
460	met06	AT5G24550
461	met06	AT1G06020
462	met06	AT1G50390
463	met06	AT2G44450
464	met06	AT2G18700
465	met06	AT4G29130
466	met06	AT5G04885
467	met06	AT4G27550
468	met06	AT3G47010
469	met06	AT1G16980
470	met06	AT3G09260
471	met06	AT5G64860
472	met06	AT5G28510
473	met06	AT1G66280
474	met06	AT1G60140
475	met06	AT2G44470
476	met06	AT5G39320
477	met06	AT2G19860
478	met06	AT3G21370
479	met06	AT2G44460
480	met06	AT1G61810
481	met06	AT5G42260
482	met06	AT1G06410
483	met06	AT3G47000
484	met06	AT3G29360
485	met06	AT3G47050
486	met06	AT3G20040
487	met06	AT4G37840
488	met06	AT1G17000
489	met06	AT5G20280
490	met06	AT1G70290
491	met06	AT1G66270
492	met06	AT1G78580
493	met06	AT1G61820
494	met06	AT4G27830
495	met06	AT1G23870
496	met06	AT3G59480
497	met06	AT5G44640
498	met06	AT5G15490
499	met06	AT4G10260
500	met06	AT3G60140
501	met06	AT3G62750
502	met06	AT1G50460
503	met06	AT5G24540
504	met06	AT1G04920
505	met06	AT3G60120
506	met06	AT1G68020
507	met06	AT1G47840
508	met06	AT2G44480
509	met06	AT2G31390
510	met06	AT1G45191
511	met06	AT3G47040
512	met06	AT5G51830
513	met06	AT1G66430
514	met06	AT1G26570
515	met06	AT5G20950
516	met06	AT3G01010
517	met06	AT2G44490
518	met06	AT5G54570
519	met06	AT4G10120
520	met06	AT4G21760
521	met06	AT3G18080
522	met06	AT2G25630
523	met06	AT3G60130
524	met06	AT3G03250
525	met06	AT1G02850
526	met06	AT4G17770
527	met06	AT5G18200
528	met06	AT3G54440
529	met06	AT5G52560
530	met06	AT1G63180
531	met06	AT4G23920
532	met06	AT1G64440
533	met06	AT5G57655
534	met06	AT4G10960
535	met06	AT3G52840
536	met06	AT1G12780
537	met06	AT1G72990
538	met06	AT1G60470
539	met06	AT1G56600
540	met06	AT5G23790
541	met06	AT2G47180
542	met06	AT1G60450
543	met06	AT4G26250
544	met06	AT1G09350
545	met06	AT5G65140
546	met06	AT1G70730
547	met06	AT3G23820
548	met06	AT4G12250
549	met06	AT3G23920
550	met06	AT5G19220
551	met06	AT3G46440
552	met06	AT2G28760
553	met06	AT4G17090
554	met06	AT2G47650
555	met06	AT4G39210
556	met06	AT2G21590
557	met06	AT1G05610
558	met06	AT4G00110
559	met06	AT5G59290
560	met06	AT4G22590
561	met06	AT5G51820
562	met06	AT5G51460
563	met06	AT3G46970
564	met06	AT5G10100
565	met06	AT3G29320
566	met06	AT4G11980
567	met06	AT5G48300
568	met06	AT1G35910
569	met06	AT4G24620
570	met06	AT1G02000
571	met06	AT2G45310
572	met06	AT3G62830
573	met06	AT1G22210
574	met06	AT4G30440
575	met06	AT4G00490
576	met06	AT2G22190
577	met06	AT5G42740
578	met06	AT3G53520
579	met06	AT4G12430
580	met06	AT1G78090
581	met06	AT1G27680
582	met06	AT1G23190
583	met06	AT4G39770
584	met06	AT4G23730
585	met06	AT3G61610
586	met06	AT3G01590
587	met06	AT5G57330
588	met06	AT5G66530
589	met06	AT1G08200
590	met06	AT5G14500
591	met06	AT2G27860
592	met06	AT5G51970
593	met06	AT4G25900
594	met07	AT4G11640
595	met07	AT4G13930
596	met07	AT5G26780
597	met07	AT4G27070
598	met07	AT5G38530
599	met07	AT1G18640
600	met07	AT3G10050
601	met07	AT4G32520
602	met07	AT4G37930
603	met07	AT4G13890
604	met07	AT5G28237
605	met07	AT2G13360
606	met07	AT1G36370
607	met07	AT3G54640
608	met07	AT5G54810
609	met07	AT4G02610
610	met07	AT1G22020
611	met07	AT3G13110
612	met07	AT1G55920
613	met07	AT4G35640
614	met07	AT5G56760
615	met07	AT2G17640
616	met07	AT3G48780
617	met07	AT3G48790
618	met07	AT4G36480
619	met07	AT5G23670
620	met07	AT1G11870
621	met07	AT5G27470
622	met07	AT1G11860
623	met07	AT4G39660
624	met07	AT4G35630
625	met07	AT3G08860
626	met07	AT1G12550
627	met07	AT1G70580
628	met07	AT1G79870
629	met07	AT2G38400
630	met07	AT3G04520
631	met07	AT2G17630
632	met07	AT4G33010
633	met07	AT1G08630
634	met07	AT1G68010
635	met07	AT2G26080
636	met07	AT2G24580
637	met07	AT1G23310
638	met07	AT3G03630
639	met07	AT3G22460
640	met07	AT5G28020
641	met07	AT3G59760
642	met07	AT1G55880
643	met07	AT4G14880
644	met07	AT2G43750
645	met07	AT3G04940
646	met07	AT3G61440
647	met07	AT5G28030
648	met07	AT5G19200
649	met07	AT3G06060
650	met07	AT1G48030
651	met07	AT3G16950
652	met07	AT2G35120
653	met07	AT3G17240
654	met07	AT2G35370
655	met07	AT4G16155
656	met07	AT1G32470
657	met07	AT1G59900
658	met07	AT1G01090
659	met07	AT1G24180
660	met07	AT3G52990
661	met07	AT3G57050
662	met07	AT1G16460
663	met07	AT1G70560
664	met07	AT1G30120
665	met07	AT5G63680
666	met07	AT2G36580
667	met07	AT1G32440
668	met07	AT3G13930
669	met07	AT1G79230
670	met07	AT2G19900
671	met07	AT3G49160
672	met07	AT2G34590
673	met07	AT1G72330
674	met07	AT5G27380
675	met07	AT4G15940
676	met07	AT4G00570
677	met07	AT1G63770
678	met07	AT1G23320
679	met07	AT5G54770
680	met07	AT2G31810
681	met07	AT3G25860
682	met07	AT4G24670
683	met07	AT1G34430
684	met07	AT1G54220
685	met07	AT2G24200
686	met07	AT5G08570
687	met07	AT4G17260
688	met07	AT2G13560
689	met07	AT4G30910
690	met07	AT3G59970
691	met07	AT3G21500
692	met07	AT5G25880
693	met07	AT3G25960
694	met07	AT5G16290
695	met07	AT4G26390
696	met07	AT4G30920
697	met07	AT3G52200
698	met07	AT3G55810
699	met07	AT3G22960
700	met07	AT1G17290
701	met07	AT3G48560
702	met07	AT5G11670
703	met07	AT3G04050
704	met07	AT5G52920
705	met07	AT4G15560
706	met07	AT5G50850
707	met07	AT5G56350
708	met07	AT2G44160
709	met07	AT5G11380
710	met07	AT1G79750
711	met07	AT4G15530
712	met07	AT3G55650
713	met07	AT4G09320
714	met07	AT5G63310
715	met07	AT1G17410
716	met07	AT4G11010
717	met07	AT4G23900
718	met07	AT4G37560
719	met07	AT4G37550
720	met07	AT4G34200
721	met07	AT1G17745
722	met07	AT3G19480
723	met07	AT4G29840
724	met07	AT1G72810
725	met07	AT1G80380
726	met07	AT1G62800
727	met07	AT4G31990
728	met07	AT2G30970
729	met07	AT5G19550
730	met07	AT5G11520
731	met07	AT4G21540
732	met07	AT1G07380
733	met07	AT4G21534
734	met07	AT1G69640
735	met07	AT2G38010
736	met07	AT5G58980
737	met07	AT1G14290
738	met07	AT5G04140
739	met07	AT3G14415
740	met07	AT5G16570
741	met07	AT1G48470
742	met07	AT4G18360
743	met07	AT3G14420
744	met07	AT2G41220
745	met07	AT3G17820
746	met07	AT5G37600
747	met07	AT3G25530
748	met07	AT3G14150
749	met07	AT5G35630
750	met07	AT5G03860
751	met07	AT1G17650
752	met07	AT3G21720
753	met07	AT3G14130
754	met07	AT3G47520
755	met07	ArthCp031
756	met07	AT5G65720
757	met07	AT4G11820
758	met07	AT3G45770
759	met07	AT5G47330
760	met07	AT4G14070
761	met07	AT4G39650
762	met07	AT5G27600
763	met07	AT4G34570
764	met07	AT1G04610
765	met07	AT4G23100
766	met07	AT1G22410
767	met07	AT5G65110
768	met07	AT5G16390
769	met07	AT2G36530
770	met07	AT2G35040
771	met07	AT5G65690
772	met07	AT5G48220
773	met07	AT5G15530
774	met07	AT4G39640
775	met07	AT3G06690
776	met07	AT5G56720
777	met07	AT5G47350
778	met07	AT1G06310
779	met07	AT4G17480
780	met07	AT1G60810
781	met07	AT4G29210
782	met07	AT5G25620
783	met07	AT4G04320
784	met07	AT4G37870
785	met07	AT5G47340
786	met07	AT2G47510
787	met07	AT1G09430
788	met07	AT1G64400
789	met07	AT1G08490
790	met07	AT4G11030
791	met07	AT4G39980
792	met07	AT5G48230
793	met07	AT1G10670
794	met07	AT3G06650
795	met07	AT5G62790
796	met07	AT1G53310
797	met07	AT1G36160
798	met07	AT4G13260
799	met07	AT2G29560
800	met07	AT5G35360
801	met07	AT5G49460
802	met07	AT1G68750
803	met07	AT5G43600
804	met07	AT2G33230
805	met07	AT5G43890
806	met07	AT5G09660
807	met07	AT1G50480
808	met07	AT3G14940
809	met07	AT1G74030
810	met07	AT1G04710
811	met07	AT2G16370
812	met07	AT4G17470
813	met07	AT5G36880
814	met07	AT5G58330
815	met07	AT1G21430
816	met07	AT3G58750
817	met07	AT1G48910
818	met07	AT4G16760
819	met07	AT5G50950
820	met07	AT1G31220
821	met07	AT4G28720
822	met07	AT3G06810
823	met07	AT3G15020
824	met07	AT3G51840
825	met07	AT4G17483
826	met07	AT2G22780
827	met07	AT1G69820
828	met07	AT3G05970
829	met07	AT3G58740
830	met07	AT4G33510
831	met07	AT2G44350
832	met07	AT2G35690
833	met07	AT2G04350
834	met07	AT1G06290
835	met07	AT2G42790
836	met07	AT3G60100
837	met07	AT3G23790
838	met07	AT1G04410
839	met07	AT2G14170
840	met07	AT5G48880
841	met07	AT5G43330
842	met07	AT2G04400
843	met07	AT3G60340
844	met07	AT2G33150
845	met07	AT5G47720
846	met07	AT2G42600
847	met07	AT2G47240
848	met07	AT1G53240
849	met07	AT5G11320
850	met07	AT1G49430
851	met07	AT1G04180
852	met07	AT4G23850
853	met07	AT1G77590
854	met07	AT2G38040
855	met07	AT4G32540
856	met07	AT5G26710
857	met07	AT3G58610
858	met07	AT5G64050
859	met07	AT2G37500
860	met07	AT4G37670
861	met07	AT2G22910
862	met07	AT5G53460
863	met10	AT5G08380
864	met10	AT3G56310
865	met10	AT5G08370
866	met10	AT1G14520
867	met10	AT2G19800
868	met10	AT5G56640
869	met10	AT4G26260
870	met10	AT1G31190
871	met10	AT4G38570
872	met10	AT1G68000
873	met10	AT3G02870
874	met10	AT5G58730
875	met10	AT4G39120
876	met10	AT1G56600
877	met10	AT1G60450
878	met10	AT1G60470
879	met10	AT2G47180
880	met10	AT5G23790
881	met10	AT1G55740
882	met10	AT4G26250
883	met10	AT5G40390
884	met10	AT3G57520
885	met10	AT1G09350
886	met10	AT5G20250
887	met10	AT5G14470
888	met10	AT3G01640
889	met10	AT5G09290
890	met10	AT3G10550
891	met10	AT1G07230
892	met10	AT1G60490
893	met10	AT2G22240
894	met10	AT3G03530
895	met10	AT3G03540
896	met10	AT5G64070
897	met10	AT3G48610
898	met10	AT5G63980
899	met10	AT3G03520
900	met10	AT5G64000
901	met10	AT5G63990
902	met10	AT4G39800
903	met10	AT1G49340
904	met10	AT5G10170
905	met10	AT5G04540
906	met10	AT2G26870
907	met10	AT5G09350
908	met10	AT2G34980
909	met10	AT2G39445
910	met10	AT1G61280
911	met10	AT3G57170
912	met10	AT3G45100
913	met10	AT4G35530
914	met10	AT1G74340
915	met10	AT5G58690
916	met10	AT3G08510
917	met10	AT5G58700
918	met10	AT1G34260
919	met10	AT2G40116
920	met10	AT3G14270
921	met10	AT4G33240
922	met10	AT5G58670
923	met10	AT3G55940
924	met10	AT4G38530
925	met10	AT1G71010
926	met10	AT5G18200
927	met10	AT3G54440
928	met10	AT3G13790
929	met10	AT4G01970
930	met10	AT3G13784
931	met10	AT3G01260
932	met10	AT5G52560
933	met10	AT1G63180
934	met10	AT5G11920
935	met10	AT4G23920
936	met10	AT5G15140
937	met10	AT1G62660
938	met10	AT1G64440
939	met10	AT3G47800
940	met10	AT2G36190
941	met10	AT4G10960
942	met10	AT1G12240
943	met10	AT3G52840
944	met10	AT3G17940
945	met10	AT1G72990
946	met10	AT1G12780
947	met10	AT1G60890
948	met10	AT1G77740
949	met10	AT3G56960
950	met10	AT1G21980
951	met10	AT1G01460
952	met10	AT1G10900
953	met10	AT2G26420
954	met10	AT3G09920
955	met10	AT3G07960
956	met10	AT2G41210
957	met10	AT4G01190
958	met10	AT2G39290
959	met10	AT4G04870
960	met10	AT4G22340
961	met10	AT3G55030
962	met10	AT1G62430
963	met10	AT3G58130
964	met10	AT2G27340
965	met10	AT4G26770
966	met10	AT2G20900
967	met10	AT4G28130
968	met10	AT2G18730
969	met10	AT5G07920
970	met10	AT5G57690
971	met10	AT5G63770
972	met10	AT4G30340
973	met14	AT3G08860
974	met14	AT1G72330
975	met14	AT1G70580
976	met14	AT2G13360
977	met14	AT4G39660
978	met14	AT1G17290
979	met14	AT2G38400
980	met14	AT1G23310
981	met14	AT1G08490
982	met14	AT1G50200
983	met14	AT5G22800
984	met14	AT1G33320
985	met14	AT3G01120
986	met14	AT4G00570
987	met14	AT5G11670
988	met14	AT1G79750
989	met14	AT2G19900
990	met14	AT4G15530
991	met14	AT5G25880
992	met14	AT2G13560
993	met14	AT1G59900
994	met14	AT1G01090
995	met14	AT1G24180
996	met14	AT2G34590
997	met14	AT3G52990
998	met14	AT3G57050
999	met14	AT3G21500
1000	met14	AT3G04050
1001	met14	AT3G25960
1002	met14	AT5G16290
1003	met14	AT5G52920
1004	met14	AT1G16460
1005	met14	AT4G15940
1006	met14	AT1G48030
1007	met14	AT4G26390
1008	met14	AT3G16950
1009	met14	AT4G15560
1010	met14	AT3G52200
1011	met14	AT1G30120
1012	met14	AT5G50850
1013	met14	AT5G56350
1014	met14	AT5G63680
1015	met14	AT3G55810
1016	met14	AT2G36580
1017	met14	AT3G17240
1018	met14	AT2G31810
1019	met14	AT3G10050
1020	met14	AT3G22960
1021	met14	AT1G32440
1022	met14	AT3G13930
1023	met14	AT3G25860
1024	met14	AT5G11380
1025	met14	AT4G16155
1026	met14	AT3G48560
1027	met14	AT1G79230
1028	met14	AT1G34430
1029	met14	AT1G54220
1030	met14	AT3G49160
1031	met14	AT5G08570
1032	met14	AT4G17260
1033	met14	AT3G55650
1034	met14	AT2G41680
1035	met14	AT4G35460
1036	met14	AT2G17420
1037	met14	AT3G47520
1038	met14	AT5G09660
1039	met14	AT3G14940
1040	met14	AT1G04410
1041	met14	AT5G43330
1042	met14	AT2G42600
1043	met14	AT3G15020
1044	met14	AT1G53240
1045	met14	AT1G53310
1046	met14	AT5G56720
1047	met14	AT2G22780
1048	met14	AT1G68750
1049	met14	AT3G22460
1050	met14	ArthCp031
1051	met14	AT5G65720
1052	met14	AT4G11820
1053	met14	AT2G17640
1054	met14	AT5G23670
1055	met14	AT4G23100
1056	met14	AT3G03630
1057	met14	AT1G22410
1058	met14	AT4G27070
1059	met14	AT5G16390
1060	met14	AT3G48780
1061	met14	AT2G43750
1062	met14	AT2G36530
1063	met14	AT5G26780
1064	met14	AT5G65690
1065	met14	AT5G15530
1066	met14	AT4G37930
1067	met14	AT4G36480
1068	met14	AT4G13890
1069	met14	AT1G36370
1070	met14	AT1G60810
1071	met14	AT4G04320
1072	met14	AT4G32520
1073	met14	AT5G28237
1074	met14	AT4G37870
1075	met14	AT3G54640
1076	met14	AT2G47510
1077	met14	AT1G09430
1078	met14	AT1G63770
1079	met14	AT4G39980
1080	met14	AT5G48230
1081	met14	AT1G10670
1082	met14	AT1G55880
1083	met14	AT3G06650
1084	met14	AT5G03860
1085	met14	AT4G02610
1086	met14	AT5G62790
1087	met14	AT5G28020
1088	met14	AT1G36160
1089	met14	AT2G29560
1090	met14	AT2G24200
1091	met14	AT5G35360
1092	met14	AT5G49460
1093	met14	AT4G30910
1094	met14	AT1G18640
1095	met14	AT5G56760
1096	met14	AT1G74030
1097	met14	AT1G04710
1098	met14	AT3G04940
1099	met14	AT3G48790
1100	met14	AT5G36880
1101	met14	AT4G30920
1102	met14	AT5G58330
1103	met14	AT4G14880
1104	met14	AT3G61440
1105	met14	AT3G58750
1106	met14	AT1G62800
1107	met14	AT5G19550
1108	met14	AT5G50950
1109	met14	AT4G13930
1110	met14	AT4G35640
1111	met14	AT4G31990
1112	met14	AT1G55920
1113	met14	AT5G28030
1114	met14	AT3G59760
1115	met14	AT3G58740
1116	met14	AT4G33510
1117	met14	AT2G44350
1118	met14	AT2G42790
1119	met14	AT3G60100
1120	met14	AT2G30970
1121	met14	AT2G14170
1122	met14	AT1G22020
1123	met14	AT5G48880
1124	met14	AT2G33150
1125	met14	AT5G47720
1126	met14	AT5G54810
1127	met14	AT3G13110
1128	met14	AT5G38530
1129	met14	AT1G11860
1130	met14	AT5G11520
1131	met14	AT2G38040
1132	met17	AT1G72810
1133	met17	AT3G04520
1134	met17	AT4G29840
1135	met17	AT3G10050
1136	met17	AT1G08630
1137	met17	AT2G04842
1138	met17	AT5G26830
1139	met17	AT1G17960
1140	met17	AT1G18130
1141	met17	AT4G32520
1142	met17	AT2G13360
1143	met17	AT4G39660
1144	met17	AT2G17265
1145	met17	AT3G08860
1146	met17	AT1G70580
1147	met17	AT2G38400
1148	met17	AT1G22020
1149	met17	AT4G13930
1150	met17	AT5G26780
1151	met17	AT4G33010
1152	met17	AT4G37930
1153	met17	AT4G13890
1154	met17	AT1G36370
1155	met17	AT2G26080
1156	met17	AT2G24580
1157	met17	AT1G23310
1158	met17	AT3G48560
1159	met17	AT2G31810
1160	met17	AT1G80560
1161	met17	AT5G16290
1162	met17	AT5G14200
1163	met17	AT1G31180
1164	met17	AT1G10070
1165	met17	AT3G49680
1166	met17	AT5G27380
1167	met17	AT1G63770
1168	met17	AT4G30920
1169	met17	AT1G48030
1170	met17	AT3G16950
1171	met17	AT2G35120
1172	met17	AT1G10060
1173	met17	AT1G50090
1174	met17	AT1G50110
1175	met17	AT5G54770
1176	met17	AT3G17240
1177	met17	AT1G33320
1178	met17	AT3G01120
1179	met17	AT5G65780
1180	met17	AT5G65770
1181	met17	AT2G35370
1182	met17	AT4G16155
1183	met17	AT1G11860
1184	met17	AT1G32470
1185	met17	AT2G24200
1186	met17	AT3G19710
1187	met17	AT4G30910
1188	met17	AT1G18640
1189	met17	AT5G28237
1190	met17	AT3G54640
1191	met17	AT1G31230
1192	met17	AT4G11640
1193	met17	AT4G19710
1194	met17	AT4G27070
1195	met17	AT5G54810
1196	met17	AT4G02610
1197	met17	AT5G38530
1198	met17	AT3G58990
1199	met17	AT2G43100
1200	met17	AT4G13430
1201	met17	AT2G43090
1202	met17	AT3G58610
1203	met17	AT2G17640
1204	met17	AT3G14420
1205	met17	AT5G23670
1206	met17	AT4G39650
1207	met17	AT3G17820
1208	met17	AT4G23100
1209	met17	AT3G48780
1210	met17	AT3G21720
1211	met17	AT4G36480
1212	met17	AT4G39640
1213	met17	AT4G29210
1214	met17	AT5G37600
1215	met17	AT3G14150
1216	met17	AT5G03860
1217	met17	AT3G14130
1218	met17	AT5G43600
1219	met17	AT5G56760
1220	met17	AT3G48790
1221	met17	AT3G25530
1222	met17	AT1G17650
1223	met17	AT4G35640
1224	met17	AT1G55920
1225	met17	AT1G69820
1226	met17	AT3G14415
1227	met17	AT5G16570
1228	met17	AT1G48470
1229	met17	AT4G18360
1230	met17	AT5G35630
1231	met17	AT3G13110
1232	met17	AT2G37500
1233	met17	AT5G26710
1234	met17	AT4G37670
1235	met17	AT2G22910
1236	met17	AT5G53460
1237	met17	AT5G64050
1238	met18	AT4G13930
1239	met18	AT5G26780
1240	met18	AT4G33010
1241	met18	AT1G08630
1242	met18	AT3G08860
1243	met18	AT4G32520
1244	met18	AT4G37930
1245	met18	AT4G13890
1246	met18	AT1G70580
1247	met18	AT2G13360
1248	met18	AT1G36370
1249	met18	AT4G39660
1250	met18	AT3G04520
1251	met18	AT2G38400
1252	met18	AT2G26080
1253	met18	AT2G24580
1254	met18	AT1G22020
1255	met18	AT1G23310
1256	met18	AT4G30920
1257	met18	AT5G27380
1258	met18	AT2G24200
1259	met18	AT4G30910
1260	met18	AT4G16155
1261	met18	AT3G17240
1262	met18	AT1G48030
1263	met18	AT3G16950
1264	met18	AT2G35120
1265	met18	AT1G11860
1266	met18	AT1G32470
1267	met18	AT2G35370
1268	met18	AT5G54770
1269	met18	AT3G44740
1270	met18	AT1G29880
1271	met18	AT1G29870
1272	met18	AT3G48110
1273	met18	AT1G63770
1274	met18	AT1G18640
1275	met18	AT5G28237
1276	met18	AT3G54640
1277	met18	AT4G29840
1278	met18	AT4G11640
1279	met18	AT4G27070
1280	met18	AT3G10050
1281	met18	AT5G54810
1282	met18	AT1G72810
1283	met18	AT4G02610
1284	met18	AT5G38530
1285	met18	AT1G65820
1286	met18	AT4G29210
1287	met18	AT3G54660
1288	met18	AT1G63460
1289	met18	AT1G78320
1290	met18	AT1G69920
1291	met18	AT2G02930
1292	met18	AT2G29420
1293	met18	AT2G25080
1294	met18	AT2G29470
1295	met18	AT5G02790
1296	met18	AT3G24170
1297	met18	AT1G10360
1298	met18	AT1G59670
1299	met18	AT1G78360
1300	met18	AT4G11600
1301	met18	AT1G17170
1302	met18	AT2G30870
1303	met18	AT1G02920
1304	met18	AT1G02950
1305	met18	AT1G17180
1306	met18	AT2G43350
1307	met18	AT3G09270
1308	met18	AT4G02520
1309	met18	AT2G30860
1310	met18	AT2G29450
1311	met18	AT3G03190
1312	met18	AT5G17220
1313	met18	AT4G39650
1314	met18	AT1G78370
1315	met18	AT1G49860
1316	met18	AT2G31570
1317	met18	AT1G17190
1318	met18	AT1G69930
1319	met18	AT3G63080
1320	met18	AT1G59700
1321	met18	AT1G02930
1322	met18	AT1G27140
1323	met18	AT2G29490
1324	met18	AT5G41210
1325	met18	AT3G62760
1326	met18	AT5G62480
1327	met18	AT1G78340
1328	met18	AT5G02780
1329	met18	AT1G78380
1330	met18	AT1G53680
1331	met18	AT1G27130
1332	met18	AT2G29440
1333	met18	AT4G31870
1334	met18	AT2G48150
1335	met18	AT2G29460
1336	met18	AT3G55040
1337	met18	AT1G74590
1338	met18	AT1G10370
1339	met18	AT4G39640
1340	met18	AT1G02940
1341	met18	AT3G43800
1342	met18	AT1G69820
1343	met18	AT2G29480
1344	met18	AT2G47730
1345	met18	AT5G04140
1346	met18	AT3G14415
1347	met18	AT5G16570
1348	met18	AT1G48470
1349	met18	AT4G18360
1350	met18	AT3G14420
1351	met18	AT2G41220
1352	met18	AT3G17820
1353	met18	AT5G37600
1354	met18	AT3G25530
1355	met18	AT3G14150
1356	met18	AT5G35630
1357	met18	AT5G03860
1358	met18	AT1G17650
1359	met18	AT3G21720
1360	met18	AT3G14130
1361	met18	AT5G56760
1362	met18	AT2G17640
1363	met18	AT3G48790
1364	met18	AT5G23670
1365	met18	AT3G48780
1366	met18	AT3G13110
1367	met18	AT4G35640
1368	met18	AT1G55920
1369	met18	AT4G36480
1370	met18	AT5G43600
1371	met18	AT2G37500
1372	met18	AT5G26710
1373	met18	AT4G37670
1374	met18	AT2G22910
1375	met18	AT5G53460
1376	met18	AT5G64050
1377	met18	AT3G59970
1378	met18	AT1G50480
1379	met18	AT4G37560
1380	met18	AT2G44160
1381	met18	AT4G37550
1382	met18	AT4G35630
1383	met18	AT2G17265
1384	met18	AT1G12550
1385	met18	AT1G79870
1386	met18	AT2G17630
1387	met18	AT1G68010
1388	met18	AT1G09420
1389	met18	AT5G14590
1390	met18	AT5G40760
1391	met18	AT1G65930
1392	met18	AT5G37830
1393	met18	AT3G27300
1394	met18	AT4G23100
1395	met18	AT5G41670
1396	met18	AT1G64190
1397	met18	AT5G13110
1398	met18	AT3G02360
1399	met18	AT5G35790
1400	met18	AT1G54340
1401	met18	AT1G24280
1402	met18	AT3G47520
1403	met18	AT5G09660
1404	met18	AT5G36700
1405	met18	AT5G47760
1406	met18	AT4G26970
1407	met18	AT1G04410
1408	met18	AT5G36790
1409	met18	AT5G43330
1410	met18	AT2G05710
1411	met18	AT4G35830
1412	met18	AT3G15020
1413	met18	AT1G53240
1414	met18	AT5G56720
1415	met18	AT2G22780
1416	met18	AT1G59900
1417	met18	AT1G01090
1418	met18	AT1G24180
1419	met18	AT3G22460
1420	met18	AT3G52990
1421	met18	AT3G57050
1422	met18	AT5G65720
1423	met18	AT1G10070
1424	met18	AT1G16460
1425	met18	AT1G70560
1426	met18	AT1G50090
1427	met18	AT1G30120
1428	met18	AT5G63680
1429	met18	AT3G03630
1430	met18	AT2G36580
1431	met18	AT5G19720
1432	met18	AT1G33320
1433	met18	AT2G43750
1434	met18	AT1G29900
1435	met18	AT1G32440
1436	met18	AT3G13930
1437	met18	AT3G06060
1438	met18	AT1G79230
1439	met18	AT2G19900
1440	met18	AT1G25350
1441	met18	AT3G49160
1442	met18	AT2G17130
1443	met18	AT2G34590
1444	met18	AT1G72330
1445	met18	AT2G47510
1446	met18	AT4G15940
1447	met18	AT4G00570
1448	met18	AT1G50110
1449	met18	AT4G35260
1450	met18	AT1G23320
1451	met18	AT2G31810
1452	met18	AT1G55880
1453	met18	AT3G01120
1454	met18	AT3G25860
1455	met18	AT1G31180
1456	met18	AT5G28020
1457	met18	AT4G24670
1458	met18	AT1G34430
1459	met18	AT1G54220
1460	met18	AT5G08570
1461	met18	AT4G17260
1462	met18	AT2G13560
1463	met18	AT3G21500
1464	met18	AT5G25880
1465	met18	AT3G25960
1466	met18	AT3G04940
1467	met18	AT5G16290
1468	met18	AT4G26390
1469	met18	AT3G52200
1470	met18	AT5G58330
1471	met18	AT4G14880
1472	met18	AT3G61440
1473	met18	AT5G14200
1474	met18	AT3G55810
1475	met18	AT5G19200
1476	met18	AT1G62800
1477	met18	AT1G32480
1478	met18	AT1G80560
1479	met18	AT3G09810
1480	met18	AT5G19550
1481	met18	AT3G22960
1482	met18	AT5G50950
1483	met18	AT1G17290
1484	met18	AT3G48560
1485	met18	AT4G31990
1486	met18	AT4G35650
1487	met18	AT5G28030
1488	met18	AT3G19710
1489	met18	AT5G11670
1490	met18	AT3G59760
1491	met18	AT3G04050
1492	met18	AT5G52920
1493	met18	AT3G49680
1494	met18	AT1G10060
1495	met18	AT4G15560
1496	met18	AT5G50850
1497	met18	AT5G56350
1498	met18	AT2G30970
1499	met18	AT3G27740
1500	met18	AT5G65780
1501	met18	AT5G03290
1502	met18	AT5G65770
1503	met18	AT5G11380
1504	met18	AT1G79750
1505	met18	AT4G15530
1506	met18	AT5G11520
1507	met18	AT3G55650
1508	met18	AT1G17410
1509	met18	AT4G23900
1510	met18	AT2G31250
1511	met18	AT4G09320
1512	met18	AT5G63310
1513	met18	AT1G09940
1514	met18	AT4G11010
1515	met18	AT1G20620
1516	met18	AT1G58290
1517	met18	AT4G35090
1518	met18	AT1G20630
1519	met18	AT3G57560
1520	met19	AT3G59480
1521	met19	AT2G31390
1522	met19	AT5G51970
1523	met19	AT1G06030
1524	met19	AT4G10260
1525	met19	AT5G57655
1526	met19	AT5G51830
1527	met19	AT1G66430
1528	met19	AT1G06020
1529	met19	AT1G50390
1530	met19	AT3G45940
1531	met19	AT5G11720
1532	met19	AT1G47840
1533	met19	AT4G37840
1534	met19	AT4G29130
1535	met19	AT2G19860
1536	met19	AT1G50460
1537	met19	AT3G20040
1538	met19	AT1G76550
1539	met19	AT4G26270
1540	met19	AT5G47810
1541	met19	AT1G67070
1542	met19	AT1G07110
1543	met19	AT2G22480
1544	met19	AT4G32840
1545	met19	AT5G56630
1546	met19	AT1G43670
1547	met19	AT5G61580
1548	met19	AT1G20950
1549	met19	AT3G54050
1550	met19	AT4G04040
1551	met19	AT5G64380
1552	met19	AT3G02570
1553	met19	AT1G12000
1554	met19	AT4G29220
1555	met19	AT5G20250
1556	met19	AT3G56310
1557	met19	AT5G08380
1558	met19	AT1G55740
1559	met19	AT5G40390
1560	met19	AT3G57520
1561	met19	AT5G08370
1562	met19	AT4G24620
1563	met19	AT3G54440
1564	met19	AT3G13790
1565	met19	AT1G12230
1566	met19	AT3G13784
1567	met19	AT5G11920
1568	met19	AT1G62660
1569	met19	AT5G42740
1570	met19	AT5G13420
1571	met19	AT2G36190
1572	met19	AT1G01710
1573	met19	AT1G12240
1574	met19	AT4G00520
1575	met19	AT3G52840
1576	met19	AT3G60750
1577	met19	AT3G24090
1578	met19	AT1G72990
1579	met19	AT2G45290
1580	met19	AT2G36460
1581	met19	AT2G21330
1582	met19	AT4G26530
1583	met19	AT2G45790
1584	met19	AT5G03690
1585	met19	AT4G26520
1586	met19	AT4G38970
1587	met19	AT2G01140
1588	met19	AT3G52930
1589	met19	AT4G01970
1590	met19	AT5G49650
1591	met19	AT5G61410
1592	met19	AT3G43190
1593	met19	AT2G24270
1594	met19	AT4G23730
1595	met19	AT1G70730
1596	met19	AT1G13440
1597	met19	AT1G22410
1598	met19	AT3G61610
1599	met19	AT1G73370
1600	met19	AT3G55440
1601	met19	AT1G42970
1602	met19	AT3G55800
1603	met19	AT3G01590
1604	met19	AT4G39980
1605	met19	AT5G51820
1606	met19	AT5G57330
1607	met19	AT4G02280
1608	met19	AT2G21170
1609	met19	AT5G66530
1610	met19	AT1G79530
1611	met19	AT1G16300
1612	met19	AT3G21500
1613	met19	AT5G14500
1614	met19	AT1G63290
1615	met19	AT5G20830
1616	met19	AT3G26650
1617	met19	AT5G49190
1618	met19	AT4G33510
1619	met19	AT1G12900
1620	met19	AT3G04120
1621	met19	AT3G01850
1622	met19	AT4G15560
1623	met19	AT4G25900
1624	met19	AT5G11380
1625	met19	AT5G37180
1626	met19	AT1G23190
1627	met20	AT3G45940
1628	met20	AT5G08380
1629	met20	AT3G56310
1630	met20	AT5G11720
1631	met20	AT5G08370
1632	met20	AT2G01630
1633	met20	AT5G58090
1634	met20	AT4G31140
1635	met20	AT1G66250
1636	met20	AT1G11820
1637	met20	AT3G13560
1638	met20	AT4G24040
1639	met20	AT5G20250
1640	met20	AT1G12240
1641	met20	AT3G13790
1642	met20	AT1G62660
1643	met20	AT3G13784
1644	met20	AT2G36190
1645	met20	AT1G55740
1646	met20	AT5G40390
1647	met20	AT3G57520
1648	met20	AT5G11920
1649	met20	AT5G65140
1650	met20	AT1G06410
1651	met20	AT2G18700
1652	met20	AT2G22190
1653	met20	AT4G22590
1654	met20	AT4G27550
1655	met20	AT4G12430
1656	met20	AT1G16980
1657	met20	AT1G17000
1658	met20	AT1G78090
1659	met20	AT5G51460
1660	met20	AT1G70290
1661	met20	AT1G78580
1662	met20	AT1G60140
1663	met20	AT1G23870
1664	met20	AT5G10100
1665	met20	AT1G22210
1666	met20	AT1G35910
1667	met20	AT4G17770
1668	met20	AT4G39770
1669	met20	AT1G68020
1670	met20	AT3G54440
1671	met20	AT4G01970
1672	met20	AT3G01260
1673	met20	AT5G15140
1674	met20	AT3G47800
1675	met20	AT3G52840
1676	met20	AT3G17940
1677	met20	AT1G72990
1678	met21	AT5G08370
1679	met21	AT1G56600
1680	met21	AT1G60450
1681	met21	AT3G56310
1682	met21	AT1G60470
1683	met21	AT2G47180
1684	met21	AT5G23790
1685	met21	AT5G08380
1686	met21	AT1G55740
1687	met21	AT4G26250
1688	met21	AT5G40390
1689	met21	AT3G57520
1690	met21	AT1G09350
1691	met21	AT5G20250
1692	met21	AT5G18200
1693	met21	AT3G54440
1694	met21	AT3G13790
1695	met21	AT4G01970
1696	met21	AT3G13784
1697	met21	AT3G01260
1698	met21	AT5G52560
1699	met21	AT1G63180
1700	met21	AT5G11920
1701	met21	AT4G23920
1702	met21	AT5G15140
1703	met21	AT1G62660
1704	met21	AT1G64440
1705	met21	AT3G47800
1706	met21	AT2G36190
1707	met21	AT4G10960
1708	met21	AT1G12240
1709	met21	AT3G52840
1710	met21	AT3G17940
1711	met21	AT1G72990
1712	met21	AT1G12780
1713	met21	AT5G11720
1714	met21	AT5G17310
1715	met21	AT3G45940
1716	met21	AT3G03250
1717	met28	AT3G21230
1718	met28	AT3G21560
1719	met28	AT3G21240
1720	met28	AT1G62940
1721	met28	AT3G24503
1722	met28	AT5G54160
1723	met28	AT1G65060
1724	met28	AT4G05160
1725	met28	AT4G19010
1726	met28	AT1G51680
1727	met28	AT1G24735
1728	met28	AT1G15950
1729	met28	AT2G21890
1730	met28	AT4G37980
1731	met28	AT5G09640
1732	met28	AT4G39330
1733	met28	AT4G26220
1734	met28	AT2G22990
1735	met28	AT1G72680
1736	met28	AT4G36220
1737	met28	AT2G21730
1738	met28	AT3G19450
1739	met28	AT4G34050
1740	met28	AT1G67980
1741	met28	AT4G37990
1742	met28	AT1G80820
1743	met28	AT4G34230
1744	met28	AT5G04330
1745	met28	AT4G37970
1746	met28	AT2G38380
1747	met28	AT1G68850
1748	met28	AT2G18980
1749	met28	AT4G30170
1750	met28	AT1G05260
1751	met28	AT5G06720
1752	met28	AT3G28200
1753	met28	AT2G37130
1754	met28	AT5G47000
1755	met28	AT3G50990
1756	met28	AT1G49570
1757	met28	AT1G77100
1758	met28	AT5G58400
1759	met28	AT4G33870
1760	met28	AT5G40150
1761	met28	AT1G44970
1762	met28	AT2G39040
1763	met28	AT5G66390
1764	met28	AT2G18150
1765	met28	AT3G49120
1766	met28	AT5G58390
1767	met28	AT2G34060
1768	met28	AT5G15180
1769	met28	AT3G17070
1770	met28	AT4G16270
1771	met28	AT3G50740
1772	met28	AT3G01190
1773	met28	AT2G18140
1774	met28	AT5G14130
1775	met28	AT5G64120
1776	met28	AT1G34510
1777	met28	AT3G03670
1778	met28	AT3G21770
1779	met28	AT5G64100
1780	met28	AT2G22420
1781	met28	AT5G19890
1782	met28	AT1G05240
1783	met28	AT5G67400
1784	met28	AT1G05250
1785	met28	AT4G37520
1786	met28	AT4G17690
1787	met28	AT4G33420
1788	met28	AT1G71695
1789	met28	AT5G51890
1790	met28	AT2G24800
1791	met28	AT5G05340
1792	met28	AT4G08780
1793	met28	AT5G42180
1794	met28	AT4G11290
1795	met28	AT4G31760
1796	met28	AT5G06730
1797	met28	AT3G49110
1798	met28	AT5G39580
1799	met28	AT3G32980
1800	met28	AT4G37530
1801	met28	AT5G66690
1802	met28	AT5G19880
1803	met28	AT2G41480
1804	met28	AT4G21960
1805	met28	AT2G43480
1806	met28	AT1G14540
1807	met28	AT2G35380
1808	met28	AT5G64110
1809	met28	AT5G22410
1810	met28	AT4G25980
1811	met28	AT5G17820
1812	met28	AT2G38390
1813	met28	AT3G49960
1814	met28	AT1G24110
1815	met28	AT1G48130
1816	met28	AT1G30870
1817	met28	AT5G26310
1818	met28	AT4G08770
1819	met28	AT4G36430
1820	met28	AT4G26010
1821	met28	AT1G14550
1822	met28	AT5G24070
1823	met31	AT5G17330
1824	met31	AT3G22200
1825	met31	AT1G65960
1826	met31	AT2G02010
1827	met31	AT2G02000
1828	met31	AT3G17760
1829	met31	AT1G23800
1830	met31	AT1G44170
1831	met31	AT4G36250
1832	met31	AT4G34240
1833	met31	AT1G54100
1834	met31	AT3G48000
1835	met31	AT5G37600
1836	met31	AT5G35630
1837	met31	AT1G79440
1838	met31	AT5G18170
1839	met31	AT1G51720
1840	met31	AT5G53460
1841	met31	AT5G07440
1842	met31	AT5G16570
1843	met31	AT3G03910
1844	met31	AT5G62530
1845	met31	AT1G48470
1846	met31	AT3G17820
1847	met31	AT5G13700
1848	met31	AT3G25530
1849	met31	AT1G17650
1850	met31	AT3G55610
1851	met31	AT2G37500
1852	met31	AT5G26710
1853	met31	AT4G37670
1854	met31	AT2G30970
1855	met31	AT2G22910
1856	met31	AT4G23100
1857	met31	AT1G62800
1858	met31	AT5G19550
1859	met31	AT2G39800
1860	met31	AT5G64050
1861	met31	AT4G31990
1862	met31	AT5G11520
1863	met31	AT4G38880
1864	met31	AT4G34740
1865	met31	AT3G27740
1866	met31	AT2G16570
1867	met31	AT1G29900
1868	met31	AT3G24090
1869	met31	AT5G12040
1870	met31	AT1G65840
1871	met31	AT2G43020
1872	met31	AT1G70310
1873	met31	AT5G53120
1874	met31	AT3G59050
1875	met31	AT1G23820
1876	met31	AT4G24830
1877	met31	AT5G38710
1878	met31	AT2G31250
1879	met31	AT5G65165
1880	met31	AT3G02020
1881	met31	AT5G65010
1882	met31	AT5G14060
1883	met31	AT5G27380
1884	met31	AT4G35260
1885	met31	AT5G14590
1886	met31	AT5G23250
1887	met31	AT5G66760
1888	met31	AT1G58290
1889	met31	AT4G32210
1890	met31	AT3G47340
1891	met31	AT1G31230
1892	met31	AT1G65930
1893	met31	AT5G13280
1894	met31	AT5G14800
1895	met31	AT1G09940
1896	met31	AT4G19710
1897	met31	AT5G09600
1898	met31	AT5G14760
1899	met31	AT1G32480
1900	met31	AT5G19720
1901	met31	AT5G40650
1902	met31	AT5G10240
1903	met31	AT5G22300
1904	met31	AT3G09810
1905	met31	AT5G03290
1906	met31	AT3G30775
1907	met31	AT5G08300
1908	met31	AT1G25350
1909	met31	AT4G35650
1910	met31	AT2G20420
1911	met31	AT3G27380
1912	met31	AT1G54340
1913	met31	AT3G57560
1914	met31	AT2G18450
1915	met31	AT2G17130
1916	met32	AT5G04230
1917	met32	AT1G62800
1918	met32	AT3G10340
1919	met32	AT4G31990
1920	met32	AT2G22250
1921	met32	AT5G19550
1922	met32	AT2G30970
1923	met32	AT2G37040
1924	met32	AT5G11520
1925	met32	AT3G53260
1926	met32	AT1G11790
1927	met32	AT5G10330
1928	met32	AT3G07630
1929	met32	AT5G22630
1930	met32	AT1G71920
1931	met32	AT2G27820
1932	met32	AT3G44720
1933	met32	AT1G08250
1934	met32	AT5G05260
1935	met32	AT3G58140
1936	met32	AT4G39280
1937	met32	AT1G72550
1938	met32	AT4G23590
1939	met32	AT4G28410
1940	met32	AT2G24850
1941	met32	AT5G36160
1942	met32	AT5G53970
1943	met32	AT4G28420
1944	met32	AT4G23600
1945	met32	AT1G06570
1946	met32	AT2G30490
1947	met32	AT5G34930
1948	met32	AT1G15710
1949	met32	AT3G21230
1950	met32	AT3G21240
1951	met32	AT1G62940
1952	met32	AT1G65060
1953	met32	AT4G05160
1954	met32	AT4G19010
1955	met32	AT1G51680
1956	met32	AT4G31500
1957	met32	AT3G29200
1958	met32	AT1G69370
1959	met32	AT5G10870
1960	met32	AT1G80820
1961	met32	AT1G15950
1962	met32	AT2G20610
1963	met32	AT2G40890
1964	met38	AT3G23920
1965	met38	AT4G00490
1966	met38	AT5G64860
1967	met38	AT2G40840
1968	met38	AT5G11720
1969	met38	AT3G45940
1970	met38	AT4G17090
1971	met38	AT2G44480
1972	met38	AT5G03650
1973	met38	AT2G44450
1974	met38	AT1G45191
1975	met38	AT3G13790
1976	met38	AT5G36890
1977	met38	AT3G47040
1978	met38	AT4G22100
1979	met38	AT3G13784
1980	met38	AT2G32860
1981	met38	AT3G47000
1982	met38	AT2G36390
1983	met38	AT1G26560
1984	met38	AT5G11920
1985	met38	AT3G03640
1986	met38	AT5G20950
1987	met38	AT4G29130
1988	met38	AT5G04885
1989	met38	AT1G62660
1990	met38	AT3G47050
1991	met38	AT3G20040
1992	met38	AT3G47010
1993	met38	AT4G37840
1994	met38	AT3G09260
1995	met38	AT3G46970
1996	met38	AT1G66270
1997	met38	AT2G44490
1998	met38	AT1G66280
[truncated: 3,304 more rows]

## Sheet: RGL4
S7 Table The fourth reference gene list (RGL4) for all metabolites shown in the different datastets based on KEGG metabolic pathways
NO	Metabolite	Gene
1	met02	AT2G16500
2	met02	AT4G34710
3	met02	AT5G08170
4	met02	AT2G27450
5	met02	AT5G61160
6	met02	AT1G23820
7	met02	AT1G70310
8	met02	AT5G53120
9	met02	AT3G25570
10	met02	AT5G18930
11	met02	AT5G15950
12	met02	AT3G02470
13	met02	AT4G29720
14	met02	AT5G13700
15	met02	AT3G59050
16	met02	AT1G65840
17	met02	AT2G43020
18	met02	AT1G23800
19	met02	AT3G48000
20	met02	AT4G34240
21	met02	AT1G44170
22	met02	AT4G36250
23	met02	AT1G54100
24	met02	AT4G34880
25	met02	AT3G47450
26	met02	AT4G08900
27	met02	AT4G08870
28	met02	AT5G46180
29	met02	AT5G14800
30	met02	AT3G30775
31	met02	AT5G38710
32	met02	AT5G62530
33	met02	AT2G39800
34	met02	AT3G55610
35	met02	AT2G14260
36	met02	AT3G28480
37	met02	AT4G35810
38	met02	AT1G20270
39	met02	AT2G17720
40	met02	AT5G66060
41	met02	AT3G28490
42	met02	AT5G18900
43	met02	AT3G06300
44	met02	AT2G43080
45	met02	AT2G23096
46	met02	AT4G33910
47	met02	AT4G35820
48	met02	AT4G25600
49	met02	AT5G19550
50	met02	AT5G11520
51	met02	AT1G62800
52	met02	AT2G30970
53	met02	AT4G31990
54	met02	AT5G64050
55	met02	AT5G26710
56	met02	AT3G25660
57	met02	AT1G48520
58	met02	AT4G32915
59	met02	AT1G25350
60	met02	AT5G19720
61	met02	AT1G50200
62	met02	AT5G22800
63	met02	AT4G26870
64	met02	AT4G33760
65	met02	AT4G31180
66	met02	AT4G17300
67	met02	AT1G70980
68	met02	AT3G07420
69	met02	AT5G56680
70	met02	AT1G29870
71	met02	AT1G29880
72	met02	AT3G44740
73	met02	AT3G48110
74	met02	AT5G26830
75	met02	AT2G04842
76	met02	AT1G17960
77	met02	AT1G18130
78	met02	AT5G27470
79	met02	AT1G11870
80	met02	AT2G31170
81	met02	AT5G38830
82	met02	AT3G56300
83	met02	AT4G13780
84	met02	AT3G55400
85	met02	AT1G66520
86	met02	AT1G14610
87	met02	AT5G16715
88	met02	AT1G27160
89	met02	AT4G04350
90	met02	AT1G09620
91	met02	AT4G10320
92	met02	AT5G49030
93	met02	AT3G13490
94	met02	AT3G11710
95	met02	AT1G66530
96	met02	AT4G26300
97	met02	AT5G52520
98	met02	AT3G62120
99	met02	AT5G10880
100	met02	AT3G46100
101	met02	AT3G02760
102	met02	AT5G03406
103	met02	AT3G58140
104	met02	AT4G39280
105	met02	AT1G72550
106	met02	AT2G33840
107	met02	AT3G02660
108	met02	AT1G28350
109	met02	AT3G04600
110	met02	AT2G25840
111	met02	AT2G41700
112	met02	AT4G01820
113	met02	AT3G28380
114	met02	AT5G46540
115	met02	AT3G28860
116	met02	AT1G27940
117	met02	AT2G39480
118	met02	AT4G01830
119	met02	AT2G36910
120	met02	AT1G28010
121	met02	AT3G28360
122	met02	AT3G28345
123	met02	AT4G25960
124	met02	AT1G02530
125	met02	AT3G28390
126	met02	AT3G62150
127	met02	AT3G28415
128	met02	AT3G55320
129	met02	AT1G02520
130	met02	AT4G18050
131	met02	AT2G47000
132	met02	AT1G10680
133	met02	AT4G28620
134	met02	AT4G28630
135	met02	AT5G58270
136	met02	AT2G07680
137	met04	AT2G42790
138	met04	AT3G58740
139	met04	AT3G58750
140	met04	AT3G60100
141	met04	AT2G44350
142	met04	AT3G06650
143	met04	AT5G49460
144	met04	AT1G60810
145	met04	AT1G10670
146	met04	AT1G09430
147	met04	AT4G35830
148	met04	AT2G05710
149	met04	AT4G26970
150	met04	AT1G65930
151	met04	AT1G54340
152	met04	AT5G14590
153	met04	AT4G35650
154	met04	AT5G03290
155	met04	AT2G17130
156	met04	AT4G35260
157	met04	AT3G09810
158	met04	AT1G32480
159	met04	AT3G55410
160	met04	AT5G65750
161	met04	AT5G55070
162	met04	AT4G26910
163	met04	AT3G17240
164	met04	AT3G16950
165	met04	AT1G48030
166	met04	AT4G16155
167	met04	AT5G08300
168	met04	AT5G23250
169	met04	AT2G20420
170	met04	AT5G66760
171	met04	AT2G18450
172	met04	AT5G40650
173	met04	AT5G65165
174	met04	AT3G27380
175	met04	AT4G32210
176	met04	AT5G09600
177	met04	AT5G50950
178	met04	AT2G47510
179	met04	AT1G04410
180	met04	AT5G56720
181	met04	AT5G43330
182	met04	AT3G47520
183	met04	AT1G53240
184	met04	AT2G22780
185	met04	AT3G15020
186	met04	AT5G09660
187	met04	AT5G65690
188	met04	AT4G37870
189	met04	AT1G59900
190	met04	AT1G01090
191	met04	AT1G24180
192	met04	AT5G50850
193	met04	AT2G34590
194	met04	AT1G30120
195	met04	AT1G34430
196	met04	AT3G52200
197	met04	AT1G54220
198	met04	AT3G13930
199	met04	AT3G25860
200	met04	AT5G36880
201	met04	AT3G04050
202	met04	AT5G52920
203	met04	AT5G56350
204	met04	AT3G25960
205	met04	AT3G52990
206	met04	AT3G55650
207	met04	AT3G55810
208	met04	AT5G08570
209	met04	AT5G63680
210	met04	AT4G26390
211	met04	AT1G32440
212	met04	AT3G49160
213	met04	AT3G22960
214	met04	AT2G36580
215	met04	AT1G36160
216	met04	AT2G38040
217	met04	AT5G16390
218	met04	AT5G15530
219	met04	AT5G35360
220	met04	AT5G03370
221	met04	AT1G23800
222	met04	AT3G48000
223	met04	AT4G34240
224	met04	AT1G44170
225	met04	AT4G36250
226	met04	AT1G54100
227	met04	AT4G17260
228	met04	AT5G06580
229	met04	AT1G08110
230	met04	AT1G67280
231	met04	AT1G11840
232	met04	AT3G10850
233	met04	AT1G06130
234	met04	AT2G43430
235	met04	AT2G31350
236	met04	AT3G02720
237	met04	AT2G38860
238	met04	AT3G54600
239	met04	AT4G00570
240	met04	AT2G13560
241	met04	AT5G25880
242	met04	AT5G11670
243	met04	AT2G19900
244	met04	AT1G79750
245	met04	AT5G58330
246	met04	AT1G53310
247	met04	AT3G14940
248	met04	AT2G42600
249	met04	AT1G68750
250	met04	AT4G15530
251	met04	AT5G03860
252	met04	AT5G48230
253	met04	AT5G47720
254	met04	AT1G18500
255	met04	AT1G74040
256	met04	AT3G21720
257	met04	AT3G14415
258	met04	AT4G18360
259	met04	AT3G14150
260	met04	AT3G14130
261	met04	AT3G14420
262	met04	AT1G20630
263	met04	AT4G35090
264	met04	AT1G20620
265	met04	AT3G25530
266	met04	AT1G17650
267	met04	AT5G47760
268	met04	AT5G36790
269	met04	AT5G36700
270	met04	AT1G67090
271	met04	AT5G38420
272	met04	AT5G38410
273	met04	AT5G38430
274	met04	AT2G13360
275	met04	AT1G70580
276	met04	AT1G23310
277	met04	AT2G41220
278	met04	AT5G04140
279	met04	AT5G37600
280	met04	AT3G17820
281	met04	AT1G48470
282	met04	AT5G35630
283	met04	AT5G16570
284	met04	AT4G13890
285	met04	AT4G13930
286	met04	AT1G22020
287	met04	AT4G32520
288	met04	AT4G37930
289	met04	AT1G36370
290	met04	AT5G26780
291	met04	AT2G26080
292	met04	AT4G33010
293	met04	AT1G11860
294	met04	AT1G32470
295	met04	AT2G35120
296	met04	AT2G35370
297	met04	AT1G80380
298	met04	AT1G68010
299	met04	AT1G79870
300	met04	AT1G12550
301	met04	AT5G14780
302	met04	AT4G17360
303	met04	AT5G47435
304	met04	AT4G37550
305	met04	AT4G37560
306	met04	AT3G12780
307	met04	AT1G56190
308	met04	AT1G79550
309	met04	AT1G13440
310	met04	AT1G16300
311	met04	AT1G79530
312	met04	AT3G04120
313	met04	AT3G26650
314	met04	AT1G42970
315	met04	AT1G12900
316	met04	AT4G26520
317	met04	AT2G36460
318	met04	AT3G52930
319	met04	AT2G01140
320	met04	AT4G38970
321	met04	AT4G26530
322	met04	AT5G03690
323	met04	AT2G21330
324	met04	AT1G43670
325	met04	AT3G54050
326	met04	AT5G64380
327	met04	AT3G60750
328	met04	AT2G45290
329	met04	AT3G55800
330	met04	AT1G71100
331	met04	AT2G01290
332	met04	AT3G04790
333	met04	AT5G44520
334	met04	AT1G32060
335	met04	AT3G55440
336	met04	AT2G21170
337	met04	AT1G63290
338	met04	AT5G61410
339	met04	AT3G01850
340	met04	AT5G19550
341	met04	AT5G11520
342	met04	AT1G62800
343	met04	AT1G17290
344	met04	AT1G72330
345	met04	AT2G30970
346	met05	AT2G42790
347	met05	AT3G58740
348	met05	AT3G58750
349	met05	AT3G60100
350	met05	AT2G44350
351	met05	AT3G06650
352	met05	AT5G49460
353	met05	AT1G60810
354	met05	AT1G10670
355	met05	AT1G09430
356	met05	AT4G35830
357	met05	AT2G05710
358	met05	AT4G26970
359	met05	AT1G65930
360	met05	AT1G54340
361	met05	AT5G14590
362	met05	AT4G35650
363	met05	AT5G03290
364	met05	AT2G17130
365	met05	AT4G35260
366	met05	AT3G09810
367	met05	AT1G32480
368	met05	AT3G55410
369	met05	AT5G65750
370	met05	AT5G55070
371	met05	AT4G26910
372	met05	AT3G17240
373	met05	AT3G16950
374	met05	AT1G48030
375	met05	AT4G16155
376	met05	AT5G08300
377	met05	AT5G23250
378	met05	AT2G20420
379	met05	AT5G66760
380	met05	AT2G18450
381	met05	AT5G40650
382	met05	AT5G65165
383	met05	AT3G27380
384	met05	AT4G32210
385	met05	AT5G09600
386	met05	AT5G50950
387	met05	AT2G47510
388	met05	AT1G04410
389	met05	AT5G56720
390	met05	AT5G43330
391	met05	AT3G47520
392	met05	AT1G53240
393	met05	AT2G22780
394	met05	AT3G15020
395	met05	AT5G09660
396	met05	AT5G65690
397	met05	AT4G37870
398	met05	AT1G59900
399	met05	AT1G01090
400	met05	AT1G24180
401	met05	AT5G50850
402	met05	AT2G34590
403	met05	AT1G30120
404	met05	AT1G34430
405	met05	AT3G52200
406	met05	AT1G54220
407	met05	AT3G13930
408	met05	AT3G25860
409	met05	AT2G07785
410	met05	AT2G07689
411	met05	AT2G07751
412	met05	AT5G37510
413	met05	AT5G67590
414	met05	AT2G47690
415	met05	AT3G62790
416	met05	AT3G03070
417	met05	AT5G11770
418	met05	AT1G79010
419	met05	AT1G16700
420	met05	AT5G08530
421	met05	AT4G02580
422	met05	AT3G08610
423	met05	AT5G47890
424	met05	AT5G52840
425	met05	AT3G12260
426	met05	AT3G06310
427	met05	AT5G18800
428	met05	AT2G20360
429	met05	AT1G65290
430	met05	AT2G44620
431	met05	AT3G03100
432	met05	AT2G33220
433	met05	AT1G04630
434	met05	AT2G02050
435	met05	AT4G34700
436	met05	AT1G49140
437	met05	AT3G18410
438	met05	AT5G13430
439	met05	AT5G13440
440	met05	AT2G07727
441	met05	AT3G27240
442	met05	AT5G40810
443	met05	AT1G15120
444	met05	AT2G01090
445	met05	AT4G32470
446	met05	AT5G25450
447	met05	AT3G52730
448	met05	AT2G44520
449	met05	AT2G07687
450	met05	AT1G80230
451	met05	AT3G15640
452	met05	AT4G37830
453	met05	AT4G28060
454	met05	AT1G22450
455	met05	AT1G32710
456	met05	AT5G57815
457	met05	AT1G02410
458	met05	AT5G56090
459	met05	AT3G15352
460	met05	AT1G53030
461	met05	AT1G15700
462	met05	AT4G04640
463	met05	AT4G09650
464	met05	AT4G32260
465	met05	AT2G07707
466	met05	AT2G07698
467	met05	AT5G08670
468	met05	AT5G08680
469	met05	AT5G08690
470	met05	AT2G33040
471	met05	AT5G47030
472	met05	AT1G51650
473	met05	AT5G13450
474	met05	AT2G07741
475	met05	AT2G07671
476	met05	AT3G52300
477	met05	AT2G19680
478	met05	AT4G29480
479	met05	AT4G26210
480	met05	AT1G78900
481	met05	AT1G76030
482	met05	AT1G20260
483	met05	AT4G38510
484	met05	AT1G12840
485	met05	AT3G58730
486	met05	AT1G64200
487	met05	AT3G08560
488	met05	AT4G11150
489	met05	AT4G02620
490	met05	AT4G23710
491	met05	AT4G25950
492	met05	AT3G01390
493	met05	AT3G42050
494	met05	AT2G21410
495	met05	AT2G28520
496	met05	AT4G39080
497	met05	AT1G19910
498	met05	AT1G75630
499	met05	AT2G16510
500	met05	AT4G34720
501	met05	AT4G38920
502	met05	AT2G25610
503	met05	AT4G32530
504	met05	AT3G28710
505	met05	AT3G28715
506	met05	AT5G55290
507	met05	AT4G26710
508	met05	AT2G24520
509	met05	AT5G57350
510	met05	AT3G47950
511	met05	AT3G60330
512	met05	AT1G80660
513	met05	AT2G07560
514	met05	AT2G18960
515	met05	AT4G30190
516	met05	AT1G17260
517	met05	AT5G62670
518	met05	AT3G42640
519	met05	AT4G11730
520	met05	AT2G46860
521	met05	AT3G53620
522	met05	AT4G01480
523	met05	AT1G01050
524	met05	AT1G15690
525	met05	AT2G18230
526	met05	AT5G09650
527	met05	AT1G16780
528	met05	AT5G19550
529	met05	AT5G11520
530	met05	AT1G62800
531	met05	AT2G30970
532	met05	AT4G31990
533	met05	AT5G14760
534	met05	AT5G65010
535	met05	AT3G47340
536	met05	AT5G10240
537	met05	AT5G12040
538	met05	AT1G17290
539	met05	AT1G72330
540	met05	AT2G13360
541	met05	AT4G39660
542	met05	AT3G08860
543	met05	AT2G38400
544	met05	AT1G70580
545	met05	AT1G23310
546	met05	AT4G24830
547	met05	AT5G10920
548	met05	AT3G57610
549	met05	AT1G36280
550	met05	AT4G18440
551	met05	AT3G20330
552	met05	AT2G02000
553	met05	AT3G17760
554	met05	AT5G17330
555	met05	AT2G02010
556	met05	AT1G65960
557	met05	AT3G22200
558	met05	AT1G79440
559	met05	AT5G53460
560	met05	AT5G07440
561	met05	AT5G18170
562	met05	AT3G03910
563	met05	AT1G51720
564	met05	AT5G62530
565	met05	AT5G37600
566	met05	AT3G17820
567	met05	AT1G48470
568	met05	AT5G35630
569	met05	AT5G16570
570	met05	AT1G29900
571	met05	AT3G27740
572	met05	AT3G24090
573	met05	AT4G34740
574	met05	AT2G16570
575	met05	AT4G38880
576	met05	AT2G22250
577	met05	AT5G53970
578	met05	AT5G36160
579	met05	AT2G24850
580	met05	AT4G28410
581	met05	AT4G28420
582	met05	AT4G23590
583	met05	AT4G23600
584	met05	AT1G71920
585	met05	AT5G10330
586	met05	AT1G06570
587	met05	AT5G54080
588	met05	AT2G02380
589	met05	AT2G02390
590	met05	AT1G12050
591	met05	AT2G20340
592	met05	AT4G28680
593	met05	AT2G42490
594	met05	AT1G31710
595	met05	AT1G31690
596	met05	AT4G14940
597	met05	AT1G62810
598	met05	AT3G43670
599	met05	AT4G12290
600	met05	AT1G31670
601	met05	AT1G22440
602	met05	AT5G42250
603	met05	AT5G43940
604	met05	AT4G22110
605	met05	AT1G22430
606	met05	AT1G77120
607	met05	AT1G32780
608	met05	AT5G24760
609	met05	AT1G64710
610	met05	AT4G15940
611	met05	AT3G15290
612	met05	AT4G34880
613	met05	AT3G10340
614	met05	AT3G53260
615	met05	AT2G37040
616	met05	AT5G04230
617	met05	AT2G30490
618	met05	AT4G05160
619	met05	AT1G65060
620	met05	AT1G62940
621	met05	AT3G21240
622	met05	AT1G51680
623	met05	AT3G21230
624	met05	AT4G19010
625	met05	AT4G34050
626	met05	AT1G24735
627	met05	AT1G67980
628	met05	AT4G26220
629	met05	AT5G36880
630	met05	AT3G04050
631	met05	AT5G52920
632	met05	AT5G56350
633	met05	AT3G25960
634	met05	AT3G52990
635	met05	AT3G55650
636	met05	AT3G55810
637	met05	AT5G08570
638	met05	AT5G63680
639	met05	AT4G26390
640	met05	AT1G32440
641	met05	AT3G49160
642	met05	AT3G22960
643	met05	AT2G36580
644	met05	AT1G36160
645	met05	AT2G38040
646	met05	AT5G16390
647	met05	AT5G15530
648	met05	AT5G35360
649	met05	AT5G03370
650	met05	AT1G23800
651	met05	AT3G48000
652	met05	AT4G34240
653	met05	AT1G44170
654	met05	AT4G36250
655	met05	AT1G54100
656	met05	AT4G17260
657	met05	AT5G06580
658	met05	AT1G08110
659	met05	AT1G67280
660	met05	AT1G11840
661	met05	AT3G10850
662	met05	AT1G06130
663	met05	AT2G43430
664	met05	AT2G31350
665	met05	AT3G02720
666	met05	AT2G38860
667	met05	AT3G54600
668	met05	AT4G00570
669	met05	AT2G13560
670	met05	AT5G25880
671	met05	AT5G11670
672	met05	AT2G19900
673	met05	AT1G79750
674	met05	AT5G58330
675	met05	AT1G53310
676	met05	AT3G14940
677	met05	AT2G42600
678	met05	AT1G68750
679	met05	AT4G15530
680	met05	AT5G03860
681	met05	AT5G48230
682	met05	AT5G47720
683	met05	AT1G18500
684	met05	AT1G74040
685	met05	AT3G21720
686	met05	AT3G14415
687	met05	AT4G18360
688	met05	AT3G14150
689	met05	AT3G14130
690	met05	AT3G14420
691	met05	AT1G20630
692	met05	AT4G35090
693	met05	AT1G20620
694	met05	AT3G25530
695	met05	AT1G17650
696	met05	AT5G47760
697	met05	AT5G36790
698	met05	AT5G36700
699	met05	AT1G67090
700	met05	AT5G38420
701	met05	AT5G38410
702	met05	AT5G38430
703	met05	AT2G41220
704	met05	AT5G04140
705	met05	AT4G13890
706	met05	AT4G13930
707	met05	AT1G22020
708	met05	AT4G32520
709	met05	AT4G37930
710	met05	AT1G36370
711	met05	AT5G26780
712	met05	AT2G26080
713	met05	AT4G33010
714	met05	AT1G11860
715	met05	AT1G32470
716	met05	AT2G35120
717	met05	AT2G35370
718	met05	AT1G80380
719	met05	AT1G68010
720	met05	AT1G79870
721	met05	AT1G12550
722	met05	AT5G14780
723	met05	AT4G17360
724	met05	AT5G47435
725	met05	AT4G37550
726	met05	AT4G37560
727	met05	AT1G21400
728	met05	AT5G09300
729	met05	AT5G34780
730	met05	AT1G55510
731	met05	AT3G13450
732	met05	AT3G06850
733	met05	AT3G06810
734	met05	AT2G30650
735	met05	AT5G65940
736	met05	AT4G31810
737	met05	AT1G06550
738	met05	AT2G30660
739	met05	AT3G60510
740	met05	AT4G04320
741	met05	AT2G14170
742	met05	AT4G11820
743	met05	AT2G26800
744	met05	AT3G48560
745	met05	AT2G31810
746	met05	AT5G16290
747	met05	AT5G50210
748	met05	AT2G01350
749	met05	AT2G23420
750	met05	AT4G36940
751	met05	AT2G38680
752	met05	AT1G72880
753	met05	AT4G14930
754	met05	AT3G62040
755	met05	AT2G36310
756	met05	AT5G55810
757	met05	AT5G20070
758	met05	AT1G55090
759	met05	AT3G21070
760	met05	AT1G21640
761	met05	AT1G78590
762	met05	AT4G14680
763	met05	AT3G22890
764	met05	AT1G19920
765	met05	AT5G43780
766	met05	AT5G67520
767	met05	AT3G03900
768	met05	AT2G14750
769	met05	AT4G39940
770	met05	AT5G54390
771	met05	AT4G05090
772	met05	AT5G09290
773	met05	AT5G63980
774	met05	AT5G64000
775	met05	AT5G63990
776	met05	AT4G04610
777	met05	AT1G62180
778	met05	AT4G21990
779	met05	AT3G01910
780	met05	AT4G10040
781	met05	AT1G22840
782	met05	AT5G04590
783	met05	AT1G53580
784	met05	AT1G79230
785	met05	AT1G16460
786	met05	AT1G55920
787	met05	AT5G56760
788	met05	AT3G13110
789	met05	AT4G35640
790	met05	AT2G17640
791	met05	AT1G55880
792	met05	AT2G43750
793	met05	AT3G03630
794	met05	AT3G04940
795	met05	AT3G22460
796	met05	AT5G28030
797	met05	AT4G14880
798	met05	AT3G59760
799	met05	AT5G28020
800	met05	AT3G61440
801	met05	AT3G01120
802	met05	AT1G33320
803	met06	AT3G17940
804	met06	AT3G47800
805	met06	AT5G15140
806	met06	AT3G01260
807	met06	AT5G18200
808	met06	AT1G63180
809	met06	AT1G64440
810	met06	AT1G12780
811	met06	AT4G23920
812	met06	AT4G10960
813	met06	AT5G17310
814	met06	AT3G03250
815	met06	AT5G51820
816	met06	AT1G23190
817	met06	AT1G70730
818	met06	AT4G37840
819	met06	AT1G47840
820	met06	AT2G19860
821	met06	AT4G29130
822	met06	AT1G50460
823	met06	AT3G20040
824	met06	AT3G54440
825	met06	AT1G72990
826	met06	AT3G52840
827	met06	AT5G52560
828	met06	AT2G47180
829	met06	AT1G56600
830	met06	AT1G09350
831	met06	AT1G60470
832	met06	AT5G23790
833	met06	AT4G26250
834	met06	AT1G60450
835	met06	AT1G55740
836	met06	AT3G57520
837	met06	AT5G20250
838	met06	AT5G40390
839	met06	AT3G56310
840	met06	AT5G08370
841	met06	AT5G08380
842	met06	AT4G32840
843	met06	AT5G56630
844	met06	AT5G61580
845	met06	AT4G29220
846	met06	AT2G22480
847	met06	AT4G26270
848	met06	AT5G47810
849	met06	AT2G36190
850	met06	AT3G13790
851	met06	AT1G12240
852	met06	AT1G62660
853	met06	AT3G13784
854	met06	AT5G11920
855	met06	AT4G01970
856	met06	AT3G45940
857	met06	AT5G11720
858	met06	AT5G20280
859	met06	AT1G04920
860	met06	AT4G10120
861	met06	AT5G11110
862	met06	AT3G43190
863	met06	AT5G20830
864	met06	AT5G49190
865	met06	AT1G73370
866	met06	AT4G02280
867	met06	AT5G37180
868	met06	AT1G11820
869	met06	AT1G66250
870	met06	AT2G01630
871	met06	AT3G13560
872	met06	AT5G58090
873	met06	AT4G31140
874	met06	AT5G42260
875	met06	AT5G44640
876	met06	AT2G44450
877	met06	AT1G26560
878	met06	AT2G44480
879	met06	AT3G47050
880	met06	AT1G75940
881	met06	AT1G66280
882	met06	AT1G66270
883	met06	AT3G09260
884	met06	AT5G28510
885	met06	AT5G36890
886	met06	AT5G54570
887	met06	AT2G32860
888	met06	AT3G03640
889	met06	AT3G21370
890	met06	AT3G60130
891	met06	AT2G25630
892	met06	AT3G60140
893	met06	AT2G44470
894	met06	AT2G44460
895	met06	AT2G44490
896	met06	AT5G24550
897	met06	AT5G24540
898	met06	AT3G60120
899	met06	AT1G02850
900	met06	AT1G45191
901	met06	AT4G22100
902	met06	AT4G27830
903	met06	AT3G62750
904	met06	AT3G47000
905	met06	AT5G20950
906	met06	AT5G20940
907	met06	AT3G47040
908	met06	AT5G04885
909	met06	AT3G47010
910	met06	AT3G18080
911	met06	AT1G61820
912	met06	AT4G21760
913	met06	AT1G61810
914	met06	AT1G78090
915	met06	AT2G22190
916	met06	AT5G65140
917	met06	AT1G22210
918	met06	AT1G35910
919	met06	AT4G22590
920	met06	AT5G10100
921	met06	AT4G12430
922	met06	AT4G39770
923	met06	AT5G51460
924	met06	AT1G70290
925	met06	AT4G17770
926	met06	AT1G23870
927	met06	AT2G18700
928	met06	AT1G16980
929	met06	AT1G17000
930	met06	AT1G68020
931	met06	AT1G06410
932	met06	AT1G78580
933	met06	AT1G60140
934	met06	AT4G27550
935	met06	AT4G24040
936	met06	AT5G39320
937	met06	AT1G26570
938	met06	AT5G15490
939	met06	AT3G29360
940	met06	AT3G01010
941	met06	AT3G53520
942	met06	AT2G47650
943	met06	AT5G59290
944	met06	AT2G28760
945	met06	AT3G62830
946	met06	AT3G46440
947	met06	AT1G02730
948	met06	AT5G64570
949	met06	AT3G19620
950	met06	AT5G09700
951	met06	AT5G09730
952	met06	AT4G00110
953	met06	AT4G30440
954	met06	AT4G12250
955	met06	AT2G45310
956	met06	AT1G02000
957	met06	AT3G23820
958	met06	AT5G54690
959	met06	AT4G38270
960	met06	AT3G02350
961	met06	AT3G58790
962	met06	AT2G46480
963	met06	AT5G47780
964	met06	AT1G06780
965	met06	AT2G20810
966	met06	AT1G18580
967	met06	AT3G61130
968	met06	AT3G25140
969	met06	AT3G01040
970	met06	AT2G30575
971	met06	AT2G38650
972	met06	AT5G15470
973	met06	AT3G43270
974	met06	AT1G53830
975	met06	AT5G04970
976	met06	AT2G45220
977	met06	AT5G19730
978	met06	AT1G11590
979	met06	AT5G49180
980	met06	AT2G47030
981	met06	AT1G69940
982	met06	AT4G33220
983	met06	AT3G29090
984	met06	AT4G03930
985	met06	AT2G21610
986	met06	AT1G11580
987	met06	AT3G05620
988	met06	AT5G27870
989	met06	AT3G14310
990	met06	AT4G02320
991	met06	AT3G47400
992	met06	AT5G51500
993	met06	AT5G51490
994	met06	AT1G02810
995	met06	AT3G10720
996	met06	AT2G47550
997	met06	AT4G02330
998	met06	AT3G05610
999	met06	AT5G55590
1000	met06	AT3G59850
1001	met06	AT5G14650
1002	met06	AT3G15720
1003	met06	AT5G17200
1004	met06	AT3G57510
1005	met06	AT3G07850
1006	met06	AT1G02790
1007	met06	AT4G24620
1008	met06	AT5G42740
1009	met06	AT5G51830
1010	met06	AT2G31390
1011	met06	AT4G10260
1012	met06	AT1G06030
1013	met06	AT3G59480
1014	met06	AT1G66430
1015	met06	AT1G06020
1016	met06	AT1G50390
1017	met06	AT1G27680
1018	met06	AT5G48300
1019	met06	AT1G05610
1020	met06	AT4G39210
1021	met06	AT5G19220
1022	met06	AT2G21590
1023	met06	AT4G11980
1024	met06	AT5G24300
1025	met06	AT3G01180
1026	met06	AT5G03650
1027	met06	AT2G36390
1028	met06	AT3G20440
1029	met06	AT3G29320
1030	met06	AT3G46970
1031	met06	AT4G25000
1032	met06	AT1G76130
1033	met06	AT4G17090
1034	met06	AT3G23920
1035	met06	AT4G00490
1036	met06	AT2G40840
1037	met06	AT5G64860
1038	met06	AT3G43860
1039	met06	AT4G39000
1040	met06	AT4G39010
1041	met06	AT2G41700
1042	met06	AT4G01820
1043	met06	AT3G28380
1044	met06	AT5G46540
1045	met06	AT3G28860
1046	met06	AT1G27940
1047	met06	AT2G39480
1048	met06	AT4G01830
1049	met06	AT2G36910
1050	met06	AT1G28010
1051	met06	AT3G28360
1052	met06	AT3G28345
1053	met06	AT4G25960
1054	met06	AT1G02530
1055	met06	AT3G28390
1056	met06	AT3G62150
1057	met06	AT3G28415
1058	met06	AT3G55320
1059	met06	AT1G02520
1060	met06	AT4G18050
1061	met06	AT2G47000
1062	met06	AT1G10680
1063	met06	AT4G28620
1064	met06	AT4G28630
1065	met06	AT5G58270
1066	met06	AT2G07680
1067	met07	AT5G13280
1068	met07	AT5G14060
1069	met07	AT3G02020
1070	met07	AT1G31230
1071	met07	AT4G19710
1072	met07	AT1G14810
1073	met07	AT2G17265
1074	met07	AT1G72810
1075	met07	AT4G29840
1076	met07	AT1G08630
1077	met07	AT3G04520
1078	met07	AT4G13890
1079	met07	AT4G13930
1080	met07	AT1G22020
1081	met07	AT4G32520
1082	met07	AT4G37930
1083	met07	AT1G36370
1084	met07	AT5G26780
1085	met07	AT1G18640
1086	met07	AT2G17630
1087	met07	AT4G35630
1088	met07	AT3G19480
1089	met07	AT4G34200
1090	met07	AT1G17745
1091	met07	AT1G80380
1092	met07	AT1G22170
1093	met07	AT1G78050
1094	met07	AT1G09780
1095	met07	AT3G08590
1096	met07	AT3G50520
1097	met07	AT5G04120
1098	met07	AT5G22620
1099	met07	AT1G68010
1100	met07	AT1G79870
1101	met07	AT1G12550
1102	met07	AT2G42490
1103	met07	AT1G31710
1104	met07	AT1G31690
1105	met07	AT4G14940
1106	met07	AT1G62810
1107	met07	AT3G43670
1108	met07	AT4G12290
1109	met07	AT1G31670
1110	met07	AT2G26080
1111	met07	AT4G33010
1112	met07	AT1G11860
1113	met07	AT3G17240
1114	met07	AT3G16950
1115	met07	AT1G48030
1116	met07	AT4G16155
1117	met07	AT1G32470
1118	met07	AT2G35120
1119	met07	AT2G35370
1120	met07	AT2G13360
1121	met07	AT4G39660
1122	met07	AT3G08860
1123	met07	AT2G38400
1124	met07	AT1G70580
1125	met07	AT1G23310
1126	met07	AT4G29890
1127	met07	AT3G48170
1128	met07	AT1G74920
1129	met07	AT1G54100
1130	met07	AT2G24580
1131	met07	AT3G10050
1132	met07	AT4G11640
1133	met07	AT4G02610
1134	met07	AT3G54640
1135	met07	AT5G54810
1136	met07	AT4G27070
1137	met07	AT5G28237
1138	met07	AT5G38530
1139	met07	AT1G55920
1140	met07	AT5G56760
1141	met07	AT3G13110
1142	met07	AT4G35640
1143	met07	AT2G17640
1144	met07	AT1G55880
1145	met07	AT2G43750
1146	met07	AT3G03630
1147	met07	AT3G04940
1148	met07	AT3G22460
1149	met07	AT5G28030
1150	met07	AT4G14880
1151	met07	AT3G59760
1152	met07	AT5G28020
1153	met07	AT3G61440
1154	met07	AT3G57050
1155	met07	AT3G22740
1156	met07	AT3G25900
1157	met07	AT3G63250
1158	met07	AT5G20980
1159	met07	AT5G17920
1160	met07	AT3G03780
1161	met07	AT2G36880
1162	met07	AT3G17390
1163	met07	AT4G01850
1164	met07	AT1G02500
1165	met07	AT3G25570
1166	met07	AT5G18930
1167	met07	AT5G15950
1168	met07	AT3G02470
1169	met07	AT1G23820
1170	met07	AT1G70310
1171	met07	AT5G53120
1172	met07	AT4G34840
1173	met07	AT4G38800
1174	met07	AT1G49820
1175	met07	AT2G05830
1176	met07	AT5G53850
1177	met07	AT4G14710
1178	met07	AT4G14716
1179	met07	AT2G26400
1180	met07	AT5G43850
1181	met07	AT5G53970
1182	met07	AT5G36160
1183	met07	AT2G24850
1184	met07	AT4G28410
1185	met07	AT4G28420
1186	met07	AT4G23590
1187	met07	AT4G23600
1188	met07	AT4G13610
1189	met07	AT4G14140
1190	met07	AT5G49160
1191	met07	AT1G69770
1192	met07	AT1G80740
1193	met07	AT4G19020
1194	met07	AT4G08990
1195	met07	AT5G27650
1196	met07	AT3G05430
1197	met07	AT3G23810
1198	met07	AT4G13940
1199	met07	AT4G37770
1200	met07	AT3G49700
1201	met07	AT3G61510
1202	met07	AT2G22810
1203	met07	AT5G65800
1204	met07	AT4G08040
1205	met07	AT1G01480
1206	met07	AT4G26200
1207	met07	AT4G11280
1208	met07	AT1G05010
1209	met07	AT1G12010
1210	met07	AT2G19590
1211	met07	AT1G62380
1212	met07	AT1G77330
1213	met07	AT3G01120
1214	met07	AT1G33320
1215	met07	AT1G50090
1216	met07	AT1G50110
1217	met07	AT1G10070
1218	met07	AT3G19710
1219	met07	AT3G49680
1220	met07	AT5G65780
1221	met07	AT1G10060
1222	met07	AT5G65770
1223	met07	AT4G23100
1224	met07	AT5G27380
1225	met07	AT5G19550
1226	met07	AT5G11520
1227	met07	AT1G62800
1228	met07	AT2G30970
1229	met07	AT4G31990
1230	met07	AT1G79230
1231	met07	AT1G16460
1232	met07	AT4G17260
1233	met07	AT1G04410
1234	met07	AT5G56720
1235	met07	AT5G43330
1236	met07	AT3G47520
1237	met07	AT1G53240
1238	met07	AT2G22780
1239	met07	AT3G15020
1240	met07	AT5G09660
1241	met07	AT1G64660
1242	met07	AT5G42260
1243	met07	AT5G44640
1244	met07	AT2G44450
1245	met07	AT1G26560
1246	met07	AT2G44480
1247	met07	AT3G47050
1248	met07	AT1G75940
1249	met07	AT1G66280
1250	met07	AT1G66270
1251	met07	AT3G09260
1252	met07	AT5G28510
1253	met07	AT5G36890
1254	met07	AT5G54570
1255	met07	AT2G32860
1256	met07	AT3G03640
1257	met07	AT3G21370
1258	met07	AT3G60130
1259	met07	AT2G25630
1260	met07	AT3G60140
1261	met07	AT2G44470
1262	met07	AT2G44460
1263	met07	AT2G44490
1264	met07	AT5G24550
1265	met07	AT5G24540
1266	met07	AT3G60120
1267	met07	AT1G02850
1268	met07	AT1G45191
1269	met07	AT4G22100
1270	met07	AT4G27830
1271	met07	AT3G62750
1272	met07	AT3G47000
1273	met07	AT5G20950
1274	met07	AT5G20940
1275	met07	AT3G47040
1276	met07	AT5G04885
1277	met07	AT3G47010
1278	met07	AT3G18080
1279	met07	AT1G61820
1280	met07	AT4G21760
1281	met07	AT1G61810
1282	met07	AT5G05260
1283	met07	AT1G73050
1284	met07	AT3G44320
1285	met07	AT3G44300
1286	met07	AT3G44310
1287	met07	AT4G39640
1288	met07	AT4G39650
1289	met07	AT1G69820
1290	met07	AT4G29210
1291	met07	AT5G22300
1292	met07	AT4G37550
1293	met07	AT4G37560
1294	met07	AT5G23670
1295	met07	AT3G48780
1296	met07	AT3G48790
1297	met07	AT4G36480
1298	met07	AT3G06060
1299	met07	AT5G19200
1300	met07	AT1G07380
1301	met07	AT2G38010
1302	met07	AT5G58980
1303	met07	AT4G22330
1304	met07	AT4G04930
1305	met07	AT1G14290
1306	met07	AT1G69640
1307	met07	AT5G51290
1308	met07	AT4G21540
1309	met07	AT4G21534
1310	met07	AT1G27980
1311	met07	AT3G24180
1312	met07	AT5G49900
1313	met07	AT4G10060
1314	met07	AT3G54440
1315	met07	AT1G72990
1316	met07	AT3G52840
1317	met07	AT3G56310
1318	met07	AT5G08370
1319	met07	AT5G08380
1320	met07	AT3G21720
1321	met07	AT5G03860
1322	met07	AT2G42790
1323	met07	AT3G58740
1324	met07	AT3G58750
1325	met07	AT3G60100
1326	met07	AT2G44350
1327	met07	AT4G35830
1328	met07	AT2G05710
1329	met07	AT4G26970
1330	met07	AT5G48230
1331	met07	AT5G47720
1332	met07	AT3G14415
1333	met07	AT4G18360
1334	met07	AT3G14150
1335	met07	AT3G14130
1336	met07	AT3G14420
1337	met07	AT1G20630
1338	met07	AT4G35090
1339	met07	AT1G20620
1340	met07	AT3G25530
1341	met07	AT1G17650
1342	met07	AT5G47760
1343	met07	AT5G36790
1344	met07	AT5G36700
1345	met07	AT1G67090
1346	met07	AT5G38420
1347	met07	AT5G38410
1348	met07	AT5G38430
1349	met07	AT2G41220
1350	met07	AT5G04140
1351	met07	AT5G37600
1352	met07	AT3G17820
1353	met07	AT1G48470
1354	met07	AT5G35630
1355	met07	AT5G16570
1356	met07	AT5G14780
1357	met07	AT4G17360
1358	met07	AT5G47435
1359	met07	AT4G14680
1360	met07	AT3G22890
1361	met07	AT1G19920
1362	met07	AT5G43780
1363	met07	AT5G67520
1364	met07	AT3G03900
1365	met07	AT2G14750
1366	met07	AT4G39940
1367	met07	AT5G54390
1368	met07	AT4G05090
1369	met07	AT5G09290
1370	met07	AT5G63980
1371	met07	AT5G64000
1372	met07	AT5G63990
1373	met07	AT4G04610
1374	met07	AT1G62180
1375	met07	AT4G21990
1376	met07	AT3G01910
1377	met07	AT4G10040
1378	met07	AT1G22840
1379	met07	AT5G04590
1380	met07	AT1G53580
1381	met07	AT5G64050
1382	met07	AT5G26710
1383	met07	AT3G25660
1384	met07	AT1G48520
1385	met07	AT4G32915
1386	met07	AT1G25350
1387	met07	AT5G19720
1388	met07	AT1G50200
1389	met07	AT5G22800
1390	met07	AT4G26870
1391	met07	AT4G33760
1392	met07	AT4G31180
1393	met07	AT4G17300
1394	met07	AT1G70980
1395	met07	AT3G07420
1396	met07	AT5G56680
1397	met07	AT1G29870
1398	met07	AT1G29880
1399	met07	AT3G44740
1400	met07	AT3G48110
1401	met07	AT5G26830
1402	met07	AT2G04842
1403	met07	AT1G17960
1404	met07	AT1G18130
1405	met07	AT5G27470
1406	met07	AT1G11870
1407	met07	AT2G31170
1408	met07	AT5G38830
1409	met07	AT3G56300
1410	met07	AT4G13780
1411	met07	AT3G55400
1412	met07	AT1G66520
1413	met07	AT1G14610
1414	met07	AT5G16715
1415	met07	AT1G27160
1416	met07	AT4G04350
1417	met07	AT1G09620
1418	met07	AT4G10320
1419	met07	AT5G49030
1420	met07	AT3G13490
1421	met07	AT3G11710
1422	met07	AT1G66530
1423	met07	AT4G26300
1424	met07	AT5G52520
1425	met07	AT3G62120
1426	met07	AT5G10880
1427	met07	AT3G46100
1428	met07	AT3G02760
1429	met07	AT5G03406
1430	met07	AT3G58140
1431	met07	AT4G39280
1432	met07	AT1G72550
1433	met07	AT2G33840
1434	met07	AT3G02660
1435	met07	AT1G28350
1436	met07	AT3G04600
1437	met07	AT2G25840
1438	met07	AT2G41700
1439	met07	AT4G01820
1440	met07	AT3G28380
1441	met07	AT5G46540
1442	met07	AT3G28860
1443	met07	AT1G27940
1444	met07	AT2G39480
1445	met07	AT4G01830
1446	met07	AT2G36910
1447	met07	AT1G28010
1448	met07	AT3G28360
1449	met07	AT3G28345
1450	met07	AT4G25960
1451	met07	AT1G02530
1452	met07	AT3G28390
1453	met07	AT3G62150
1454	met07	AT3G28415
1455	met07	AT3G55320
1456	met07	AT1G02520
1457	met07	AT4G18050
1458	met07	AT2G47000
1459	met07	AT1G10680
1460	met07	AT4G28620
1461	met07	AT4G28630
1462	met07	AT5G58270
1463	met07	AT2G07680
1464	met10	AT3G17940
1465	met10	AT3G47800
1466	met10	AT5G15140
1467	met10	AT3G01260
1468	met10	AT5G18200
1469	met10	AT1G63180
1470	met10	AT1G64440
1471	met10	AT1G12780
1472	met10	AT4G23920
1473	met10	AT4G10960
1474	met10	AT5G17310
1475	met10	AT3G03250
1476	met10	AT5G51820
1477	met10	AT1G23190
1478	met10	AT1G70730
1479	met10	AT4G37840
1480	met10	AT1G47840
1481	met10	AT2G19860
1482	met10	AT4G29130
1483	met10	AT1G50460
1484	met10	AT3G20040
1485	met10	AT3G54440
1486	met10	AT1G72990
1487	met10	AT3G52840
1488	met10	AT5G52560
1489	met10	AT2G47180
1490	met10	AT1G56600
1491	met10	AT1G09350
1492	met10	AT1G60470
1493	met10	AT5G23790
1494	met10	AT4G26250
1495	met10	AT1G60450
1496	met10	AT1G55740
1497	met10	AT3G57520
1498	met10	AT5G20250
1499	met10	AT5G40390
1500	met10	AT3G56310
1501	met10	AT5G08370
1502	met10	AT5G08380
1503	met10	AT4G32840
1504	met10	AT5G56630
1505	met10	AT5G61580
1506	met10	AT4G29220
1507	met10	AT2G22480
1508	met10	AT4G26270
1509	met10	AT5G47810
1510	met10	AT2G36190
1511	met10	AT3G13790
1512	met10	AT1G12240
1513	met10	AT1G62660
1514	met10	AT3G13784
1515	met10	AT5G11920
1516	met10	AT4G01970
1517	met10	AT3G45940
1518	met10	AT5G11720
1519	met10	AT5G39320
1520	met10	AT1G26570
1521	met10	AT5G15490
1522	met10	AT3G29360
1523	met10	AT3G01010
1524	met10	AT5G14470
1525	met10	AT3G01640
1526	met10	AT2G19800
1527	met10	AT1G14520
1528	met10	AT4G26260
1529	met10	AT5G56640
1530	met10	AT5G28840
1531	met10	AT5G55120
1532	met10	AT4G26850
1533	met10	AT3G02870
1534	met10	AT4G39120
1535	met10	AT4G33670
1536	met10	AT3G47930
1537	met10	AT5G03630
1538	met10	AT3G52880
1539	met10	AT3G27820
1540	met10	AT3G09940
1541	met10	AT1G63940
1542	met10	AT5G21100
1543	met10	AT1G55570
1544	met10	AT5G21105
1545	met10	AT1G07890
1546	met10	AT3G09640
1547	met10	AT4G35000
1548	met10	AT4G35970
1549	met10	AT1G77490
1550	met10	AT4G08390
1551	met10	AT4G09010
1552	met10	AT4G32320
1553	met10	AT1G23800
1554	met10	AT3G48000
1555	met10	AT4G34240
1556	met10	AT1G44170
1557	met10	AT4G36250
1558	met10	AT1G54100
1559	met10	AT1G60490
1560	met10	AT5G04540
1561	met10	AT3G10550
1562	met10	AT1G49340
1563	met10	AT5G09350
1564	met10	AT5G64070
1565	met10	AT2G26420
1566	met10	AT1G10900
1567	met10	AT1G21980
1568	met10	AT1G60890
1569	met10	AT1G77740
1570	met10	AT2G41210
1571	met10	AT3G07960
1572	met10	AT3G56960
1573	met10	AT4G01190
1574	met10	AT1G01460
1575	met10	AT3G09920
1576	met10	AT3G19420
1577	met10	AT3G50110
1578	met10	AT5G39400
1579	met10	AT4G33240
1580	met10	AT3G14270
1581	met10	AT1G34260
1582	met10	AT1G71010
1583	met10	AT2G40116
1584	met10	AT3G08510
1585	met10	AT5G58690
1586	met10	AT3G55940
1587	met10	AT5G58700
1588	met10	AT5G58670
1589	met10	AT4G38530
1590	met10	AT1G07230
1591	met10	AT3G03530
1592	met10	AT2G26870
1593	met10	AT3G48610
1594	met10	AT3G03520
1595	met10	AT3G03540
1596	met10	AT1G31190
1597	met10	AT4G38570
1598	met10	AT1G68000
1599	met10	AT4G39800
1600	met10	AT5G10170
1601	met10	AT2G22240
1602	met10	AT5G09290
1603	met10	AT5G63980
1604	met10	AT5G64000
1605	met10	AT5G63990
1606	met10	AT5G58730
1607	met10	AT1G09870
1608	met10	AT4G08170
1609	met10	AT5G16760
1610	met10	AT4G33770
1611	met10	AT5G61760
1612	met10	AT5G07370
1613	met10	AT5G42810
1614	met10	AT1G22100
1615	met10	AT1G59312
1616	met10	AT1G58643
1617	met10	AT1G58936
1618	met10	AT2G14170
1619	met10	AT3G55440
1620	met10	AT2G21170
1621	met10	AT2G41700
1622	met10	AT4G01820
1623	met10	AT3G28380
1624	met10	AT5G46540
1625	met10	AT3G28860
1626	met10	AT1G27940
1627	met10	AT2G39480
1628	met10	AT4G01830
1629	met10	AT2G36910
1630	met10	AT1G28010
1631	met10	AT3G28360
1632	met10	AT3G28345
1633	met10	AT4G25960
1634	met10	AT1G02530
1635	met10	AT3G28390
1636	met10	AT3G62150
1637	met10	AT3G28415
1638	met10	AT3G55320
1639	met10	AT1G02520
1640	met10	AT4G18050
1641	met10	AT2G47000
1642	met10	AT1G10680
1643	met10	AT4G28620
1644	met10	AT4G28630
1645	met10	AT5G58270
1646	met10	AT2G07680
1647	met14	AT5G19550
1648	met14	AT5G11520
1649	met14	AT1G62800
1650	met14	AT2G30970
1651	met14	AT4G31990
1652	met14	AT5G14760
1653	met14	AT5G65010
1654	met14	AT3G47340
1655	met14	AT5G10240
1656	met14	AT5G12040
1657	met14	AT1G17290
1658	met14	AT1G72330
1659	met14	AT2G13360
1660	met14	AT4G39660
1661	met14	AT3G08860
1662	met14	AT2G38400
1663	met14	AT1G70580
1664	met14	AT1G23310
1665	met14	AT4G24830
1666	met14	AT5G10920
1667	met14	AT3G57610
1668	met14	AT1G36280
1669	met14	AT4G18440
1670	met14	AT3G20330
1671	met14	AT2G02000
1672	met14	AT3G17760
1673	met14	AT5G17330
1674	met14	AT2G02010
1675	met14	AT1G65960
1676	met14	AT3G22200
1677	met14	AT1G79440
1678	met14	AT5G53460
1679	met14	AT5G07440
1680	met14	AT5G18170
1681	met14	AT3G03910
1682	met14	AT1G51720
1683	met14	AT5G62530
1684	met14	AT5G37600
1685	met14	AT3G17820
1686	met14	AT1G48470
1687	met14	AT5G35630
1688	met14	AT5G16570
1689	met14	AT1G29900
1690	met14	AT3G27740
1691	met14	AT3G24090
1692	met14	AT4G34740
1693	met14	AT2G16570
1694	met14	AT4G38880
1695	met14	AT1G55920
1696	met14	AT5G56760
1697	met14	AT3G13110
1698	met14	AT4G35640
1699	met14	AT2G17640
1700	met14	AT1G55880
1701	met14	AT2G43750
1702	met14	AT3G03630
1703	met14	AT3G04940
1704	met14	AT3G22460
1705	met14	AT5G28030
1706	met14	AT4G14880
1707	met14	AT3G59760
1708	met14	AT5G28020
1709	met14	AT3G61440
1710	met14	AT3G57050
1711	met14	AT3G22740
1712	met14	AT3G25900
1713	met14	AT3G63250
1714	met14	AT5G20980
1715	met14	AT5G17920
1716	met14	AT3G03780
1717	met14	AT2G36880
1718	met14	AT3G17390
1719	met14	AT4G01850
1720	met14	AT1G02500
1721	met14	AT3G25570
1722	met14	AT5G18930
1723	met14	AT5G15950
1724	met14	AT3G02470
1725	met14	AT1G23820
1726	met14	AT1G70310
1727	met14	AT5G53120
1728	met14	AT4G34840
1729	met14	AT4G38800
1730	met14	AT1G49820
1731	met14	AT2G05830
1732	met14	AT5G53850
1733	met14	AT4G14710
1734	met14	AT4G14716
1735	met14	AT2G26400
1736	met14	AT5G43850
1737	met14	AT5G53970
1738	met14	AT5G36160
1739	met14	AT2G24850
1740	met14	AT4G28410
1741	met14	AT4G28420
1742	met14	AT4G23590
1743	met14	AT4G23600
1744	met14	AT4G13610
1745	met14	AT4G14140
1746	met14	AT5G49160
1747	met14	AT1G69770
1748	met14	AT1G80740
1749	met14	AT4G19020
1750	met14	AT4G08990
1751	met14	AT5G27650
1752	met14	AT3G05430
1753	met14	AT3G23810
1754	met14	AT4G13940
1755	met14	AT4G37770
1756	met14	AT3G49700
1757	met14	AT3G61510
1758	met14	AT2G22810
1759	met14	AT5G65800
1760	met14	AT4G08040
1761	met14	AT1G01480
1762	met14	AT4G26200
1763	met14	AT4G11280
1764	met14	AT1G05010
1765	met14	AT1G12010
1766	met14	AT2G19590
1767	met14	AT1G62380
1768	met14	AT1G77330
1769	met14	AT5G13280
1770	met14	AT5G14060
1771	met14	AT3G02020
1772	met14	AT1G31230
1773	met14	AT4G19710
1774	met14	AT1G14810
1775	met14	AT3G01120
1776	met14	AT1G33320
1777	met14	AT1G50090
1778	met14	AT1G50110
1779	met14	AT1G10070
1780	met14	AT3G19710
1781	met14	AT3G49680
1782	met14	AT5G65780
1783	met14	AT1G10060
1784	met14	AT5G65770
1785	met14	AT4G23100
1786	met14	AT5G27380
1787	met14	AT1G79230
1788	met14	AT1G16460
1789	met14	AT4G17260
1790	met14	AT1G04410
1791	met14	AT5G56720
1792	met14	AT5G43330
1793	met14	AT3G47520
1794	met14	AT1G53240
1795	met14	AT2G22780
1796	met14	AT3G15020
1797	met14	AT5G09660
1798	met14	AT1G64660
1799	met14	AT3G58670
1800	met14	AT2G42670
1801	met14	AT5G15120
1802	met14	AT5G39890
1803	met14	AT1G18490
1804	met14	AT4G39640
1805	met14	AT4G39650
1806	met14	AT1G69820
1807	met14	AT4G29210
1808	met14	AT1G67090
1809	met14	AT5G38420
1810	met14	AT5G38410
1811	met14	AT5G38430
1812	met14	AT3G12780
1813	met14	AT1G56190
1814	met14	AT1G79550
1815	met14	AT1G13440
1816	met14	AT1G16300
1817	met14	AT1G79530
1818	met14	AT3G04120
1819	met14	AT3G26650
1820	met14	AT1G42970
1821	met14	AT1G12900
1822	met14	AT4G26520
1823	met14	AT2G36460
1824	met14	AT3G52930
1825	met14	AT2G01140
1826	met14	AT4G38970
1827	met14	AT4G26530
1828	met14	AT5G03690
1829	met14	AT2G21330
1830	met14	AT1G43670
1831	met14	AT3G54050
1832	met14	AT5G64380
1833	met14	AT3G60750
1834	met14	AT2G45290
1835	met14	AT3G55800
1836	met14	AT1G71100
1837	met14	AT2G01290
1838	met14	AT3G04790
1839	met14	AT5G44520
1840	met14	AT1G32060
1841	met14	AT3G55440
1842	met14	AT2G21170
1843	met14	AT1G63290
1844	met14	AT5G61410
1845	met14	AT3G01850
1846	met14	AT1G53310
1847	met14	AT3G14940
1848	met14	AT2G42600
1849	met14	AT1G68750
1850	met14	AT5G65690
1851	met14	AT4G37870
1852	met14	AT4G15530
1853	met14	AT5G25880
1854	met14	AT5G11670
1855	met14	AT2G19900
1856	met14	AT1G79750
1857	met14	AT5G58330
1858	met14	AT4G00570
1859	met14	AT2G13560
1860	met14	AT5G64050
1861	met14	AT5G26710
1862	met14	AT3G25660
1863	met14	AT1G48520
1864	met14	AT4G32915
1865	met14	AT1G25350
1866	met14	AT5G19720
1867	met14	AT1G50200
1868	met14	AT5G22800
1869	met14	AT4G26870
1870	met14	AT4G33760
1871	met14	AT4G31180
1872	met14	AT4G17300
1873	met14	AT1G70980
1874	met14	AT3G07420
1875	met14	AT5G56680
1876	met14	AT1G29870
1877	met14	AT1G29880
1878	met14	AT3G44740
1879	met14	AT3G48110
1880	met14	AT5G26830
1881	met14	AT2G04842
1882	met14	AT1G17960
1883	met14	AT1G18130
1884	met14	AT5G27470
1885	met14	AT1G11870
1886	met14	AT2G31170
1887	met14	AT5G38830
1888	met14	AT3G56300
1889	met14	AT4G13780
1890	met14	AT3G55400
1891	met14	AT1G66520
1892	met14	AT1G14610
1893	met14	AT5G16715
1894	met14	AT1G27160
1895	met14	AT4G04350
1896	met14	AT1G09620
1897	met14	AT4G10320
1898	met14	AT5G49030
1899	met14	AT3G13490
1900	met14	AT3G11710
1901	met14	AT1G66530
1902	met14	AT4G26300
1903	met14	AT5G52520
1904	met14	AT3G62120
1905	met14	AT5G10880
1906	met14	AT3G46100
1907	met14	AT3G02760
1908	met14	AT5G03406
1909	met14	AT3G58140
1910	met14	AT4G39280
1911	met14	AT1G72550
1912	met14	AT2G33840
1913	met14	AT3G02660
1914	met14	AT1G28350
1915	met14	AT3G04600
1916	met14	AT2G25840
1917	met14	AT2G41700
1918	met14	AT4G01820
1919	met14	AT3G28380
1920	met14	AT5G46540
1921	met14	AT3G28860
1922	met14	AT1G27940
1923	met14	AT2G39480
1924	met14	AT4G01830
1925	met14	AT2G36910
1926	met14	AT1G28010
1927	met14	AT3G28360
1928	met14	AT3G28345
1929	met14	AT4G25960
1930	met14	AT1G02530
1931	met14	AT3G28390
1932	met14	AT3G62150
1933	met14	AT3G28415
1934	met14	AT3G55320
1935	met14	AT1G02520
1936	met14	AT4G18050
1937	met14	AT2G47000
1938	met14	AT1G10680
1939	met14	AT4G28620
1940	met14	AT4G28630
1941	met14	AT5G58270
1942	met14	AT2G07680
1943	met17	AT5G13280
1944	met17	AT5G14060
1945	met17	AT3G02020
1946	met17	AT1G31230
1947	met17	AT4G19710
1948	met17	AT1G14810
1949	met17	AT2G17265
1950	met17	AT1G72810
1951	met17	AT4G29840
1952	met17	AT1G08630
1953	met17	AT3G04520
1954	met17	AT4G13890
1955	met17	AT4G13930
1956	met17	AT1G22020
1957	met17	AT4G32520
1958	met17	AT4G37930
1959	met17	AT1G36370
1960	met17	AT5G26780
1961	met17	AT1G18640
1962	met17	AT2G17630
1963	met17	AT4G35630
1964	met17	AT3G19480
1965	met17	AT4G34200
1966	met17	AT1G17745
1967	met17	AT1G80380
1968	met17	AT1G22170
1969	met17	AT1G78050
1970	met17	AT1G09780
1971	met17	AT3G08590
1972	met17	AT3G50520
1973	met17	AT5G04120
1974	met17	AT5G22620
1975	met17	AT1G68010
1976	met17	AT1G79870
1977	met17	AT1G12550
1978	met17	AT2G42490
1979	met17	AT1G31710
1980	met17	AT1G31690
1981	met17	AT4G14940
1982	met17	AT1G62810
1983	met17	AT3G43670
1984	met17	AT4G12290
1985	met17	AT1G31670
1986	met17	AT2G26080
1987	met17	AT4G33010
1988	met17	AT1G11860
1989	met17	AT3G17240
1990	met17	AT3G16950
1991	met17	AT1G48030
1992	met17	AT4G16155
1993	met17	AT1G32470
1994	met17	AT2G35120
1995	met17	AT2G35370
1996	met17	AT2G13360
1997	met17	AT4G39660
1998	met17	AT3G08860
[truncated: 11,665 more rows]
