# Supplementary material for: Combined Use of Genome-Wide Association Data and Correlation Networks Unravels Key Regulators of Primary Metabolism in Arabidopsis thaliana
Source: PLoS Genet. 2016 Oct 19;12(10):e1006363. doi: 10.1371/journal.pgen.1006363 (PMC5070769; doi:10.1371/journal.pgen.1006363)
Supplement: S8 Table — (XLSX) [file pgen.1006363.s019.xlsx]

## Sheet: GWAS_count_summary
S8 Table GWAS performance based on different LOD thresholds
GWAS LOD Threshold	RGL1c						RGL2c						RGL3c						RGL4c
	number of correct predictionsa	total number of predictionsb	Precision	Recall	F-measure		number of correct predictionsa	total number of predictionsb	Precision	Recall	F-measure		number of correct predictionsa	total number of predictionsb	Precision	Recall	F-measure		number of correct predictionsa	total number of predictionsb	Precision	Recall	F-measure
5.3	2	25	0.08	0.0273973	0.0408163		3	25	0.12	0.0410959	0.0612245		3	25	0.12	0.0410959	0.0612245		5	26	0.192308	0.0684932	0.10101
5.2	2	30	0.0666667	0.0273973	0.038835		3	30	0.1	0.0410959	0.0582524		3	30	0.1	0.0410959	0.0582524		5	31	0.16129	0.0684932	0.0961538
5.1	2	33	0.0606061	0.0273973	0.0377358		3	33	0.0909091	0.0410959	0.0566038		3	33	0.0909091	0.0410959	0.0566038		6	34	0.176471	0.0821918	0.11215
5	2	42	0.047619	0.0273973	0.0347826		3	42	0.0714286	0.0410959	0.0521739		3	42	0.0714286	0.0410959	0.0521739		9	43	0.209302	0.123288	0.155172
4.9	2	44	0.0454545	0.0273973	0.034188		3	44	0.0681818	0.0410959	0.0512821		3	44	0.0681818	0.0410959	0.0512821		9	46	0.195652	0.123288	0.151261
4.8	2	50	0.04	0.0273973	0.0325203		3	50	0.06	0.0410959	0.0487805		4	50	0.08	0.0547945	0.0650407		9	53	0.169811	0.123288	0.142857
4.7	2	52	0.0384615	0.0273973	0.032		4	52	0.0769231	0.0547945	0.064		7	52	0.134615	0.0958904	0.112		11	55	0.2	0.150685	0.171875
4.6	2	52	0.0384615	0.0273973	0.032		5	52	0.0961538	0.0684932	0.08		7	52	0.134615	0.0958904	0.112		13	56	0.232143	0.178082	0.20155
4.5	3	54	0.0555556	0.0410959	0.0472441		7	54	0.12963	0.0958904	0.110236		10	54	0.185185	0.136986	0.15748		19	58	0.327586	0.260274	0.290076
4.4	3	54	0.0555556	0.0410959	0.0472441		8	54	0.148148	0.109589	0.125984		11	54	0.203704	0.150685	0.173228		21	58	0.362069	0.287671	0.320611
4.3	3	56	0.0535714	0.0410959	0.0465116		8	56	0.142857	0.109589	0.124031		14	56	0.25	0.191781	0.217054		26	60	0.433333	0.356164	0.390977
4.2	4	57	0.0701754	0.0547945	0.0615385		9	57	0.157895	0.123288	0.138462		17	57	0.298246	0.232877	0.261538		32	61	0.52459	0.438356	0.477612
4.1	5	57	0.0877193	0.0684932	0.0769231		10	57	0.175439	0.136986	0.153846		19	57	0.333333	0.260274	0.292308		36	61	0.590164	0.493151	0.537313
4	5	57	0.0877193	0.0684932	0.0769231		10	57	0.175439	0.136986	0.153846		22	57	0.385965	0.30137	0.338462		38	61	0.622951	0.520548	0.567164
3.9	8	57	0.140351	0.109589	0.123077		15	57	0.263158	0.205479	0.230769		28	57	0.491228	0.383562	0.430769		44	61	0.721311	0.60274	0.656716
3.8	9	57	0.157895	0.123288	0.138462		17	57	0.298246	0.232877	0.261538		30	57	0.526316	0.410959	0.461538		50	61	0.819672	0.684932	0.746269
3.7	13	57	0.22807	0.178082	0.2		25	57	0.438596	0.342466	0.384615		36	57	0.631579	0.493151	0.553846		56	61	0.918033	0.767123	0.835821
3.6	16	57	0.280702	0.219178	0.246154		29	57	0.508772	0.39726	0.446154		39	57	0.684211	0.534247	0.6		59	61	0.967213	0.808219	0.880597
3.5	19	57	0.333333	0.260274	0.292308		34	57	0.596491	0.465753	0.523077		41	57	0.719298	0.561644	0.630769		59	61	0.967213	0.808219	0.880597
3.4	26	57	0.45614	0.356164	0.4		39	57	0.684211	0.534247	0.6		48	57	0.842105	0.657534	0.738462		59	61	0.967213	0.808219	0.880597
3.3	37	57	0.649123	0.506849	0.569231		44	57	0.77193	0.60274	0.676923		51	57	0.894737	0.69863	0.784615		59	61	0.967213	0.808219	0.880597
3.2	41	57	0.719298	0.561644	0.630769		47	57	0.824561	0.643836	0.723077		51	57	0.894737	0.69863	0.784615		59	61	0.967213	0.808219	0.880597
3.1	43	57	0.754386	0.589041	0.661538		48	57	0.842105	0.657534	0.738462		51	57	0.894737	0.69863	0.784615		60	61	0.983607	0.821918	0.895522
3	48	57	0.842105	0.657534	0.738462		51	57	0.894737	0.69863	0.784615		53	57	0.929825	0.726027	0.815385		61	61	1	0.835616	0.910448
2.9	48	57	0.842105	0.657534	0.738462		51	57	0.894737	0.69863	0.784615		53	57	0.929825	0.726027	0.815385		61	61	1	0.835616	0.910448
2.8	48	57	0.842105	0.657534	0.738462		51	57	0.894737	0.69863	0.784615		53	57	0.929825	0.726027	0.815385		61	61	1	0.835616	0.910448
2.7	48	57	0.842105	0.657534	0.738462		51	57	0.894737	0.69863	0.784615		53	57	0.929825	0.726027	0.815385		61	61	1	0.835616	0.910448
2.6	48	57	0.842105	0.657534	0.738462		51	57	0.894737	0.69863	0.784615		53	57	0.929825	0.726027	0.815385		61	61	1	0.835616	0.910448
2.5	48	57	0.842105	0.657534	0.738462		51	57	0.894737	0.69863	0.784615		53	57	0.929825	0.726027	0.815385		61	61	1	0.835616	0.910448
2.4	48	57	0.842105	0.657534	0.738462		51	57	0.894737	0.69863	0.784615		53	57	0.929825	0.726027	0.815385		61	61	1	0.835616	0.910448
2.3	48	57	0.842105	0.657534	0.738462		51	57	0.894737	0.69863	0.784615		53	57	0.929825	0.726027	0.815385		61	61	1	0.835616	0.910448
2.2	48	57	0.842105	0.657534	0.738462		51	57	0.894737	0.69863	0.784615		53	57	0.929825	0.726027	0.815385		61	61	1	0.835616	0.910448
2.1	48	57	0.842105	0.657534	0.738462		51	57	0.894737	0.69863	0.784615		53	57	0.929825	0.726027	0.815385		61	61	1	0.835616	0.910448
2	48	57	0.842105	0.657534	0.738462		51	57	0.894737	0.69863	0.784615		53	57	0.929825	0.726027	0.815385		61	61	1	0.835616	0.910448
a the number of correctly predicted metabolites by GWAS using the certain LOD threshold based on four reference gene lists
b total number of metabolites that have mQTL using the certain LOD threshold
c RGL: Reference Gene List (RGL1-RGL4) for all the metabolites shown in different datasets based on KEGG metabolic pathways. The four reference gene lists are classified according to the layers of encoding enzymes in chemical reactions surrounding a given metabolite in an increasing order
