# Supplementary material for: Combined Use of Genome-Wide Association Data and Correlation Networks Unravels Key Regulators of Primary Metabolism in Arabidopsis thaliana
Source: PLoS Genet. 2016 Oct 19;12(10):e1006363. doi: 10.1371/journal.pgen.1006363 (PMC5070769; doi:10.1371/journal.pgen.1006363)
Supplement: S9 Table — (XLSX) [file pgen.1006363.s020.xlsx]

## Sheet: Sheet1
S9 Table Common loci verified by GWAS, RIL and IL datasets using the suggested LOD threshold of 4.5.
Trait	GWAS_metID	Chromosome	left border of the locus (bp)	right border of the locus (bp)	number of genes in the locus	confirmed by GWAS	confirmed by RIL	confirmed by IL
Fructose	met19	2	16970258	17012067	12	T	T	F
Glycine	met18	1	23227532	23268534	14	T	T	T
Leucine	met49	4	8146345	8195265	12	T	T	F
Leucine	met49	4	8231017	8402911	54	T	T	F
Nicotinic acid	met64	5	4746332	4787839	10	T	T	T
Nicotinic acid	met64	5	4814244	4853003	12	T	T	T
Nicotinic acid	met64	5	4974671	5018347	14	T	T	T
Sucrose	met06	2	154131	199248	13	T	T	F
Tyrosine	met52	4	9429875	9469116	9	T	T	F
4-Aminobutyric acid	met31	3	18925658	18966405	16	T	F	T
4-Aminobutyric acid	met31	4	2664385	2704866	15	T	F	T
4-Aminobutyric acid	met31	5	10078024	10116612	13	T	F	T
4-Aminobutyric acid	met31	5	26854022	26883430	9	T	F	T
Ascorbic acid	met75	2	10123306	10157669	11	T	F	T
Citramalic acid	met71	2	11740634	11783992	17	T	F	T
Citramalic acid	met71	3	15901797	15944564	11	T	F	T
Citramalic acid	met71	3	22618259	22669757	19	T	F	T
Citramalic acid	met71	5	9667971	9709444	15	T	F	T
Citric acid	met11	3	16683204	16722674	11	T	F	T
Citric acid	met11	5	5338119	5380040	21	T	F	T
Galactinol	met21	1	4702725	4737808	13	T	F	T
Galactinol	met21	3	8209764	8243372	8	T	F	T
Gluconic acid	met55	2	9284837	9336222	15	T	F	T
Gluconic acid	met55	3	9052982	9105648	14	T	F	T
Glucose	met20	1	27199733	27251576	12	T	F	T
Glucose	met20	3	8209764	8243372	8	T	F	T
Glucose 6 phosphate	met83	4	16220324	16281894	19	T	F	T
Glucose 6 phosphate	met83	5	23974668	24016500	19	T	F	T
Glucose 6 phosphate	met83	4	14106959	14290706	52	T	F	T
Glyceric acid	met30	2	10956302	11004235	8	T	F	T
Hydroxyproline	met67	1	11288452	11364288	15	T	F	T
Hydroxyproline	met67	1	21676530	21713103	8	T	F	T
Hydroxyproline	met67	2	1510450	1553029	18	T	F	T
Leucine	met49	1	20831052	20870317	12	T	F	T
Malic acid	met04	2	100649	129256	10	T	F	T
Malic acid	met04	2	16663017	16704954	11	T	F	T
Proline	met02	1	19305315	19345112	9	T	F	T
Proline	met02	2	10006560	10049291	13	T	F	T
Serine	met07	3	1947240	1990153	12	T	F	T
Sinapic acid cis	met28	1	22847389	22885053	7	T	F	T
Succinic acid	met05	3	22706312	22747282	13	T	F	T
Succinic acid	met05	4	10069694	10107749	13	T	F	T
Threonic acid	met39	3	19343695	19386493	12	T	F	T
Threonine	met17	1	24266481	24306236	16	T	F	T
Trehalose	met50	4	12362484	12408335	12	T	F	T
Trehalose	met50	1	25725455	25798257	20	T	F	T
Trehalose	met50	4	11364105	11419760	13	T	F	T
Trehalose	met50	4	8231017	8402911	54	T	F	T
Glutamic acid	met91	1	2743761	2788447	11	T	F	T
Glutamic acid	met91	2	15906862	15930794	8	T	F	T
Glycerol	met92	4	14932334	14975519	16	T	F	T
Lysine	met93	1	22247474	22290315	11	T	F	T
Lysine	met93	3	461148	521747	25	T	F	T
Ornithine	met94	1	2336523	2405943	25	T	F	T
Ornithine	met94	3	13550422	13583974	10	T	F	T
Ornithine	met94	3	14097799	14138239	12	T	F	T
Ornithine	met94	3	19750047	19791416	16	T	F	T
Ornithine	met94	3	13919325	13972020	11	T	F	T
