# Supplementary material for: Combined Use of Genome-Wide Association Data and Correlation Networks Unravels Key Regulators of Primary Metabolism in Arabidopsis thaliana
Source: PLoS Genet. 2016 Oct 19;12(10):e1006363. doi: 10.1371/journal.pgen.1006363 (PMC5070769; doi:10.1371/journal.pgen.1006363)
Supplement: S10 Table — (XLSX) [file pgen.1006363.s021.xlsx]

## Sheet: Sheet1
S10 Table Numbers of metabolites and transcripts, and related PCC thresholds obtained by permutation test (p = 0.05) for network analysis.
Condition	Number of metabolites	number of transcripts	PCC threshold
4-D	38	15089	0.55
4-L	49	15089	0.55
21-D	57	15089	0.55
21-LL	47	15089	0.63
21-L	20	15089	0.59
21-HL	41	15089	0.57
32-D	57	15089	0.5
32-L	64	15089	0.62
