# Supplementary material for: Combined Use of Genome-Wide Association Data and Correlation Networks Unravels Key Regulators of Primary Metabolism in Arabidopsis thaliana
Source: PLoS Genet. 2016 Oct 19;12(10):e1006363. doi: 10.1371/journal.pgen.1006363 (PMC5070769; doi:10.1371/journal.pgen.1006363)
Supplement: S11 Table — (XLSX) [file pgen.1006363.s022.xlsx]

## Sheet: Sheet1
Association	21-L	21-D	4-L	4-D	32-L	32-D	21-LL	21-HL	num_asso
beta-alanine and AT4G16370	1	1	1	1	1	1	1	1	8
beta-alanine and AT4G15630	1	1	1	1	1	1	1	1	8
beta-alanine and AT1G25320	1	1	1	1	1	1	1	1	8
beta-alanine and AT1G28330	1	1	1	1	1	1	1	1	8
beta-alanine and AT5G04170	1	1	1	1	1	1	1	1	8
beta-alanine and AT5G04140	1	1	1	1	1	1	1	1	8
beta-alanine and AT1G26220	1	1	1	1	1	1	1	1	8
beta-alanine and AT5G19850	1	1	1	1	1	1	1	1	8
beta-alanine and AT5G20140	1	1	1	1	1	1	1	1	8
beta-alanine and AT4G36760	1	1	1	1	1	1	1	1	8
beta-alanine and AT3G51820	1	1	1	1	1	1	1	1	8
beta-alanine and AT5G15830	1	1	1	1	1	1	1	1	8
beta-alanine and AT5G15600	1	1	1	1	1	1	1	1	8
beta-alanine and AT5G14920	1	1	1	1	1	1	1	1	8
beta-alanine and AT5G15450	1	1	1	1	1	1	1	1	8
beta-alanine and AT5G14760	1	1	1	1	1	1	1	1	8
beta-alanine and AT1G29720	1	1	1	1	1	1	1	1	8
beta-alanine and AT5G27280	1	1	1	1	1	1	1	1	8
beta-alanine and AT5G26330	1	1	1	1	1	1	1	1	8
beta-alanine and AT5G26570	1	1	1	1	1	1	1	1	8
beta-alanine and AT5G26340	1	1	1	1	1	1	1	1	8
beta-alanine and AT5G26820	1	1	1	1	1	1	1	1	8
beta-alanine and AT5G67370	1	1	1	1	1	1	1	1	8
beta-alanine and AT5G64860	1	1	1	1	1	1	1	1	8
beta-alanine and AT5G64940	1	1	1	1	1	1	1	1	8
beta-alanine and AT5G63810	1	1	1	1	1	1	1	1	8
beta-alanine and AT5G60100	1	1	1	1	1	1	1	1	8
beta-alanine and AT5G58870	1	1	1	1	1	1	1	1	8
beta-alanine and AT5G58330	1	1	1	1	1	1	1	1	8
beta-alanine and AT5G57655	1	1	1	1	1	1	1	1	8
beta-alanine and AT5G56850	1	1	1	1	1	1	1	1	8
beta-alanine and AT5G55380	1	1	1	1	1	1	1	1	8
beta-alanine and AT5G53370	1	1	1	1	1	1	1	1	8
beta-alanine and AT5G51570	1	1	1	1	1	1	1	1	8
beta-alanine and AT5G51020	1	1	1	1	1	1	1	1	8
beta-alanine and AT5G48540	1	1	1	1	1	1	1	1	8
beta-alanine and AT5G46860	1	1	1	1	1	1	1	1	8
beta-alanine and AT5G46800	1	1	1	1	1	1	1	1	8
beta-alanine and AT5G45170	1	1	1	1	1	1	1	1	8
beta-alanine and AT5G43750	1	1	1	1	1	1	1	1	8
beta-alanine and AT5G42070	1	1	1	1	1	1	1	1	8
beta-alanine and AT5G39410	1	1	1	1	1	1	1	1	8
beta-alanine and AT5G38520	1	1	1	1	1	1	1	1	8
beta-alanine and AT5G37790	1	1	1	1	1	1	1	1	8
beta-alanine and AT5G23390	1	1	1	1	1	1	1	1	8
beta-alanine and AT5G23060	1	1	1	1	1	1	1	1	8
beta-alanine and AT5G18130	1	1	1	1	1	1	1	1	8
beta-alanine and AT5G16380	1	1	1	1	1	1	1	1	8
beta-alanine and AT5G14270	1	1	1	1	1	1	1	1	8
beta-alanine and AT5G14550	1	1	1	1	1	1	1	1	8
beta-alanine and AT5G12150	1	1	1	1	1	1	1	1	8
beta-alanine and AT5G10780	1	1	1	1	1	1	1	1	8
beta-alanine and AT5G10790	1	1	1	1	1	1	1	1	8
beta-alanine and AT5G10860	1	1	1	1	1	1	1	1	8
beta-alanine and AT5G11150	1	1	1	1	1	1	1	1	8
beta-alanine and AT5G09760	1	1	1	1	1	1	1	1	8
beta-alanine and AT5G09660	1	1	1	1	1	1	1	1	8
beta-alanine and AT5G08500	1	1	1	1	1	1	1	1	8
beta-alanine and AT5G08050	1	1	1	1	1	1	1	1	8
beta-alanine and AT5G08170	1	1	1	1	1	1	1	1	8
beta-alanine and AT5G06690	1	1	1	1	1	1	1	1	8
beta-alanine and AT5G03240	1	1	1	1	1	1	1	1	8
beta-alanine and AT5G03140	1	1	1	1	1	1	1	1	8
beta-alanine and AT5G02120	1	1	1	1	1	1	1	1	8
beta-alanine and AT3G60190	1	1	1	1	1	1	1	1	8
beta-alanine and AT3G59350	1	1	1	1	1	1	1	1	8
beta-alanine and AT3G58680	1	1	1	1	1	1	1	1	8
beta-alanine and AT3G56140	1	1	1	1	1	1	1	1	8
beta-alanine and AT3G55800	1	1	1	1	1	1	1	1	8
beta-alanine and AT3G55330	1	1	1	1	1	1	1	1	8
beta-alanine and AT3G55450	1	1	1	1	1	1	1	1	8
beta-alanine and AT3G53990	1	1	1	1	1	1	1	1	8
beta-alanine and AT3G52720	1	1	1	1	1	1	1	1	8
beta-alanine and AT3G51390	1	1	1	1	1	1	1	1	8
beta-alanine and AT3G50500	1	1	1	1	1	1	1	1	8
beta-alanine and AT3G48200	1	1	1	1	1	1	1	1	8
beta-alanine and AT3G48460	1	1	1	1	1	1	1	1	8
beta-alanine and AT3G46130	1	1	1	1	1	1	1	1	8
beta-alanine and AT4G39710	1	1	1	1	1	1	1	1	8
beta-alanine and AT4G38950	1	1	1	1	1	1	1	1	8
beta-alanine and AT4G39090	1	1	1	1	1	1	1	1	8
beta-alanine and AT4G35790	1	1	1	1	1	1	1	1	8
beta-alanine and AT4G34720	1	1	1	1	1	1	1	1	8
beta-alanine and AT4G32770	1	1	1	1	1	1	1	1	8
beta-alanine and AT4G32340	1	1	1	1	1	1	1	1	8
beta-alanine and AT4G31290	1	1	1	1	1	1	1	1	8
beta-alanine and AT4G31120	1	1	1	1	1	1	1	1	8
beta-alanine and AT4G30610	1	1	1	1	1	1	1	1	8
beta-alanine and AT4G28080	1	1	1	1	1	1	1	1	8
beta-alanine and AT4G26670	1	1	1	1	1	1	1	1	8
beta-alanine and AT4G25970	1	1	1	1	1	1	1	1	8
beta-alanine and AT4G25500	1	1	1	1	1	1	1	1	8
beta-alanine and AT4G24220	1	1	1	1	1	1	1	1	8
beta-alanine and AT4G22890	1	1	1	1	1	1	1	1	8
beta-alanine and AT4G22570	1	1	1	1	1	1	1	1	8
beta-alanine and AT4G19390	1	1	1	1	1	1	1	1	8
beta-alanine and AT4G13250	1	1	1	1	1	1	1	1	8
beta-alanine and AT4G12590	1	1	1	1	1	1	1	1	8
beta-alanine and AT4G09350	1	1	1	1	1	1	1	1	8
beta-alanine and AT4G08300	1	1	1	1	1	1	1	1	8
beta-alanine and AT4G05150	1	1	1	1	1	1	1	1	8
beta-alanine and AT4G02850	1	1	1	1	1	1	1	1	8
beta-alanine and AT4G01450	1	1	1	1	1	1	1	1	8
beta-alanine and AT4G01130	1	1	1	1	1	1	1	1	8
beta-alanine and AT1G16720	1	1	1	1	1	1	1	1	8
beta-alanine and AT1G07010	1	1	1	1	1	1	1	1	8
beta-alanine and AT1G07180	1	1	1	1	1	1	1	1	8
beta-alanine and AT1G07040	1	1	1	1	1	1	1	1	8
beta-alanine and AT1G18060	1	1	1	1	1	1	1	1	8
beta-alanine and AT1G16850	1	1	1	1	1	1	1	1	8
beta-alanine and AT1G56300	1	1	1	1	1	1	1	1	8
beta-alanine and AT3G11110	1	1	1	1	1	1	1	1	8
beta-alanine and AT1G75280	1	1	1	1	1	1	1	1	8
beta-alanine and AT1G75210	1	1	1	1	1	1	1	1	8
beta-alanine and AT1G33260	1	1	1	1	1	1	1	1	8
beta-alanine and AT3G52360	1	1	1	1	1	1	1	1	8
beta-alanine and AT3G52230	1	1	1	1	1	1	1	1	8
beta-alanine and AT3G24190	1	1	1	1	1	1	1	1	8
beta-alanine and AT3G26570	1	1	1	1	1	1	1	1	8
beta-alanine and AT3G20270	1	1	1	1	1	1	1	1	8
beta-alanine and AT3G17020	1	1	1	1	1	1	1	1	8
beta-alanine and AT3G25560	1	1	1	1	1	1	1	1	8
beta-alanine and AT3G29030	1	1	1	1	1	1	1	1	8
beta-alanine and AT3G19480	1	1	1	1	1	1	1	1	8
beta-alanine and AT3G21175	1	1	1	1	1	1	1	1	8
beta-alanine and AT3G15880	1	1	1	1	1	1	1	1	8
beta-alanine and AT3G16175	1	1	1	1	1	1	1	1	8
beta-alanine and AT3G16740	1	1	1	1	1	1	1	1	8
beta-alanine and AT3G17330	1	1	1	1	1	1	1	1	8
beta-alanine and AT3G05880	1	1	1	1	1	1	1	1	8
beta-alanine and AT3G10410	1	1	1	1	1	1	1	1	8
beta-alanine and AT3G01310	1	1	1	1	1	1	1	1	8
beta-alanine and AT3G03640	1	1	1	1	1	1	1	1	8
beta-alanine and AT3G01550	1	1	1	1	1	1	1	1	8
beta-alanine and AT3G01060	1	1	1	1	1	1	1	1	8
beta-alanine and AT3G05120	1	1	1	1	1	1	1	1	8
beta-alanine and AT3G05190	1	1	1	1	1	1	1	1	8
beta-alanine and AT1G44000	1	1	1	1	1	1	1	1	8
beta-alanine and AT1G20630	1	1	1	1	1	1	1	1	8
beta-alanine and AT1G29395	1	1	1	1	1	1	1	1	8
beta-alanine and AT1G72300	1	1	1	1	1	1	1	1	8
beta-alanine and AT1G76590	1	1	1	1	1	1	1	1	8
beta-alanine and AT1G66330	1	1	1	1	1	1	1	1	8
beta-alanine and AT1G52870	1	1	1	1	1	1	1	1	8
beta-alanine and AT1G70610	1	1	1	1	1	1	1	1	8
beta-alanine and AT1G70580	1	1	1	1	1	1	1	1	8
beta-alanine and AT1G55960	1	1	1	1	1	1	1	1	8
beta-alanine and AT1G32450	1	1	1	1	1	1	1	1	8
beta-alanine and AT1G32520	1	1	1	1	1	1	1	1	8
beta-alanine and AT1G78320	1	1	1	1	1	1	1	1	8
beta-alanine and AT1G17455	1	1	1	1	1	1	1	1	8
beta-alanine and AT1G07420	1	1	1	1	1	1	1	1	8
beta-alanine and AT1G20020	1	1	1	1	1	1	1	1	8
beta-alanine and AT1G20010	1	1	1	1	1	1	1	1	8
beta-alanine and AT1G26665	1	1	1	1	1	1	1	1	8
beta-alanine and AT1G07700	1	1	1	1	1	1	1	1	8
beta-alanine and AT1G14300	1	1	1	1	1	1	1	1	8
beta-alanine and AT1G01820	1	1	1	1	1	1	1	1	8
beta-alanine and AT1G15980	1	1	1	1	1	1	1	1	8
beta-alanine and AT1G65870	1	1	1	1	1	1	1	1	8
beta-alanine and AT1G35560	1	1	1	1	1	1	1	1	8
beta-alanine and AT1G02820	1	1	1	1	1	1	1	1	8
beta-alanine and AT1G27630	1	1	1	1	1	1	1	1	8
beta-alanine and AT1G49470	1	1	1	1	1	1	1	1	8
beta-alanine and AT1G11210	1	1	1	1	1	1	1	1	8
beta-alanine and AT1G50250	1	1	1	1	1	1	1	1	8
beta-alanine and AT1G21680	1	1	1	1	1	1	1	1	8
beta-alanine and AT1G13930	1	1	1	1	1	1	1	1	8
beta-alanine and AT1G75800	1	1	1	1	1	1	1	1	8
beta-alanine and AT1G20840	1	1	1	1	1	1	1	1	8
beta-alanine and AT1G13080	1	1	1	1	1	1	1	1	8
beta-alanine and AT1G14685	1	1	1	1	1	1	1	1	8
beta-alanine and AT1G79440	1	1	1	1	1	1	1	1	8
beta-alanine and AT1G54350	1	1	1	1	1	1	1	1	8
beta-alanine and AT2G18170	1	1	1	1	1	1	1	1	8
beta-alanine and AT2G27200	1	1	1	1	1	1	1	1	8
beta-alanine and AT1G03055	1	1	1	1	1	1	1	1	8
beta-alanine and AT2G14170	1	1	1	1	1	1	1	1	8
beta-alanine and AT2G40150	1	1	1	1	1	1	1	1	8
beta-alanine and AT2G04039	1	1	1	1	1	1	1	1	8
beta-alanine and AT2G22240	1	1	1	1	1	1	1	1	8
beta-alanine and AT2G21660	1	1	1	1	1	1	1	1	8
beta-alanine and AT1G04250	1	1	1	1	1	1	1	1	8
beta-alanine and AT1G04350	1	1	1	1	1	1	1	1	8
beta-alanine and AT2G21330	1	1	1	1	1	1	1	1	8
beta-alanine and AT2G24540	1	1	1	1	1	1	1	1	8
beta-alanine and AT2G22450	1	1	1	1	1	1	1	1	8
beta-alanine and AT1G22750	1	1	1	1	1	1	1	1	8
beta-alanine and AT1G10200	1	1	1	1	1	1	1	1	8
beta-alanine and AT1G04530	1	1	1	1	1	1	1	1	8
beta-alanine and AT1G22850	1	1	1	1	1	1	1	1	8
beta-alanine and AT1G62250	1	1	1	1	1	1	1	1	8
beta-alanine and AT1G77090	1	1	1	1	1	1	1	1	8
beta-alanine and AT1G23740	1	1	1	1	1	1	1	1	8
beta-alanine and AT2G28360	1	1	1	1	1	1	1	1	8
beta-alanine and AT2G15890	1	1	1	1	1	1	1	1	8
beta-alanine and AT2G05630	1	1	1	1	1	1	1	1	8
beta-alanine and AT2G37240	1	1	1	1	1	1	1	1	8
beta-alanine and AT2G41290	1	1	1	1	1	1	1	1	8
beta-alanine and AT2G38740	1	1	1	1	1	1	1	1	8
beta-alanine and AT2G19810	1	1	1	1	1	1	1	1	8
beta-alanine and AT2G25930	1	1	1	1	1	1	1	1	8
beta-alanine and AT2G26080	1	1	1	1	1	1	1	1	8
beta-alanine and AT2G34310	1	1	1	1	1	1	1	1	8
beta-alanine and AT2G34460	1	1	1	1	1	1	1	1	8
beta-alanine and AT2G38465	1	1	1	1	1	1	1	1	8
beta-alanine and AT2G41120	1	1	1	1	1	1	1	1	8
beta-alanine and AT2G02570	1	1	1	1	1	1	1	1	8
beta-alanine and AT2G19450	1	1	1	1	1	1	1	1	8
beta-alanine and AT2G34710	1	1	1	1	1	1	1	1	8
beta-alanine and AT2G33830	1	1	1	1	1	1	1	1	8
beta-alanine and AT2G02760	1	1	1	1	1	1	1	1	8
Phenylalanine and AT3G50270	1	1	1	1	1	1	1	1	8
Tyrosine and AT1G32220	1	1	1	1	1	1	1	1	8
Tyrosine and AT3G56240	1	1	1	1	1	1	1	1	8
Tyrosine and AT4G22890	1	1	1	1	1	1	1	1	8
Tyrosine and AT3G01810	1	1	1	1	1	1	1	1	8
Tyrosine and AT2G28470	1	1	1	1	1	1	1	1	8
Tyrosine and AT2G37460	1	1	1	1	1	1	1	1	8
Fructose and AT5G64170	1	1	1	1	1	1	1	1	8
Fructose and AT5G59480	1	1	1	1	1	1	1	1	8
Fructose and AT5G50100	1	1	1	1	1	1	1	1	8
Fructose and AT4G11360	1	1	1	1	1	1	1	1	8
Fructose and AT1G26560	1	1	1	1	1	1	1	1	8
Fructose and AT2G41120	1	1	1	1	1	1	1	1	8
Fructose and AT2G22980	1	1	1	1	1	1	1	1	8

## Sheet: test
S11 Table Information of metabolites, transcripts, correlation values in 219 conserved associations shared in all eight conditions.
NO	Metabolite	MetID	Gene	Probe	chromosome	start	stop	Alias	corr_4D	corr_4L	corr_21D	corr_21LL	corr_21L	corr_21HL	corr_32D	corr_32L	Annotation	BIN1	Description1	BIN2	Description2
1	beta-alanine	met65	AT4G16370	245296_at	4	9247609	9247963	OPT3	-0.746605	-0.614873	-0.733872	-0.784862	-0.765824	-0.582537	-0.843056	-0.837704	oligopeptide transporter	34.13	transport.peptides and oligopeptides
2	beta-alanine	met65	AT4G15630	245304_at	4	8917650,8917768	8918353,8918654		-0.78601	-0.662439	-0.59568	-0.665844	-0.794423	-0.615943	-0.957577	-0.80828	Uncharacterised protein family (UPF0497)	35.1	not assigned.no ontology
3	beta-alanine	met65	AT1G25320	245644_at	1	8879626	8880167		0.753979	0.645986	0.557503	0.882926	0.913721	0.733873	0.6651	0.892518	Leucine-rich repeat protein kinase family protein	30.2.3	signalling.receptor kinases.leucine rich repeat III
4	beta-alanine	met65	AT1G28330	245668_at	1	9934252,9934288,9934794	9935019,9935111,9935192	DYL1	0.842308	0.790643	0.684714	0.906935	0.828548	0.694516	0.861268	0.836403	dormancy-associated protein-like 1	33.99	development.unspecified
5	beta-alanine	met65	AT5G04170	245694_at	5	1145949,1146296,1146658	1146704,1146807,1146887		0.910188	0.854542	0.595197	0.917744	0.857399	0.684666	0.802183	0.816039	Calcium-binding EF-hand family protein	30.3	signalling.calcium
6	beta-alanine	met65	AT5G04140	245701_at	5	1137472,1137608,1137696,1137774	1137850,1137933,1138025,1138184	GLUS	-0.64238	-0.624849	-0.920995	-0.763519	-0.692769	-0.675032	-0.918386	-0.766749	glutamate synthase 1	12.2.1.1	N-metabolism.ammonia metabolism.glutamate synthase.ferredoxin dependent
7	beta-alanine	met65	AT1G26220	245877_at	1	9071193	9071667		-0.775994	-0.86531	-0.699799	-0.912561	-0.903097	-0.709114	-0.94788	-0.864531	Acyl-CoA N-acyltransferases (NAT) superfamily protein	26.24	misc.GCN5-related N-acetyltransferase
8	beta-alanine	met65	AT5G19850	245936_at	5	6710003,6710032,6710119,6710244,6710317,6710463	6710558,6710630,6710701,6710701,6710845,6710845		-0.915724	-0.75561	-0.606734	-0.864673	-0.932264	-0.702967	-0.786148	-0.81786	alpha/beta-Hydrolases superfamily protein	35.1	not assigned.no ontology
9	beta-alanine	met65	AT5G20140	246110_at	5	6799313,6799493,6799592	6799726,6799828,6799900		-0.706986	-0.551349	-0.892371	-0.632812	-0.749555	-0.621761	-0.86005	-0.776575	SOUL heme-binding family protein	21.3	redox.heme
10	beta-alanine	met65	AT4G36760	246219_at	4	17328947,17328958,17329056,17329110,17329206,17329310	17329440,17329511,17329600,17329724,17329812,17329977	ATAPP1	0.833632	0.776346	0.822671	0.853557	0.768358	0.583517	0.92764	0.868686	aminopeptidase P1	29.5	protein.degradation
11	beta-alanine	met65	AT3G51820	246308_at	3	19216303,19216363,19216459,19216506,19216591,19216667,19217031	19217175,19217265,19217340,19217419,19217480,19217577,19217608	PDE325	-0.778071	-0.791075	-0.937026	-0.832474	-0.726147	-0.610389	-0.90821	-0.812602	UbiA prenyltransferase family protein	19.15	tetrapyrrole synthesis.chlorophyll synthase
12	beta-alanine	met65	AT5G15830	246522_at	5	5168688	5169149	bZIP3	-0.677097	-0.702625	-0.688925	-0.71503	-0.777149	-0.765549	-0.823687	-0.78508	basic leucine-zipper 3	27.3.35	RNA.regulation of transcription.bZIP transcription factor family
13	beta-alanine	met65	AT5G15600	246540_at	5	5078416,5078695	5078771,5078858	SP1L4	-0.896831	-0.901363	-0.720073	-0.886165	-0.853807	-0.731087	-0.717506	-0.895572	SPIRAL1-like4	35.2	not assigned.unknown
14	beta-alanine	met65	AT5G14920	246550_at	5	4827085,4827488	4827577,4827742		0.817836	0.824052	0.669131	0.902544	0.824089	0.653835	0.839609	0.945623	Gibberellin-regulated family protein	17.6.3	hormone metabolism.gibberelin.induced-regulated-responsive-activated
15	beta-alanine	met65	AT5G15450	246554_at	5	5014459,5014719	5015068,5015332	CLPB3	-0.821088	-0.565205	-0.752519	-0.887885	-0.818532	-0.709931	-0.80243	-0.811313	casein lytic proteinase B3	20.2.1	stress.abiotic.heat
16	beta-alanine	met65	AT5G14760	246597_at	5	4771443	4771981	AO	0.585512	0.747175	-0.582414	-0.786275	-0.911677	-0.700452	-0.72499	-0.74243	L-aspartate oxidase	13.2.1.2	amino acid metabolism.degradation.central amino acid metabolism.aspartate
17	beta-alanine	met65	AT1G29720	246633_at	1	10393946,10394292,10394385	10394535,10394617,10394649		-0.580701	-0.702243	-0.878907	-0.908982	-0.867091	-0.715257	-0.89533	-0.844484	Leucine-rich repeat transmembrane protein kinase	30.2.8.2	signalling.receptor kinases.leucine rich repeat VIII.VIII-2
18	beta-alanine	met65	AT5G27280	246791_at	5	9617623,9617674,9617778	9617857,9617938,9618284		0.852938	0.762863	0.639444	0.903125	0.950361	0.716147	0.731977	0.851095	Zim17-type zinc finger protein	27.3.99	RNA.regulation of transcription.unclassified
19	beta-alanine	met65	AT5G26330	246827_at	5	9241663,9242011	9242470,9242621		-0.894988	-0.696228	-0.791586	-0.661885	-0.675276	-0.664162	-0.889535	-0.643589	Cupredoxin superfamily protein	26.19	misc.plastocyanin-like
20	beta-alanine	met65	AT5G26570	246829_at	5	9266980	9267525	PWD	0.849534	0.874512	0.604099	0.733975	0.720122	0.725052	0.729938	0.895965	catalytics;carbohydrate kinases;phosphoglucan, water dikinases	2.2.2.3	major CHO metabolism.degradation.starch.glucan water dikinase
21	beta-alanine	met65	AT5G26340	246831_at	5	9244005	9244427	STP13	0.775207	0.81763	0.647899	0.948757	0.924154	0.719413	0.770355	0.9345	Major facilitator superfamily protein	34.2	transport.sugars
22	beta-alanine	met65	AT5G26820	246847_at	5	9436119,9436186,9436319,9436425	9436516,9436629,9436709,9436943	RTS3	-0.839962	-0.892006	-0.671162	-0.691566	-0.869572	-0.606815	-0.912567	-0.698135	iron-regulated protein 3	34.12	transport.metal
23	beta-alanine	met65	AT5G67370	246998_at	5	26877703,26877829,26877908,26878089,26878179,26878214	26878616,26878711,26878801,26878878,26878966,26879009		-0.903754	-0.581545	-0.558685	-0.883942	-0.870213	-0.599648	-0.703431	-0.824432	Protein of unknown function (DUF1230)	35.2	not assigned.unknown
24	beta-alanine	met65	AT5G64860	247216_at	5	25925436,25925477,25925602,25925754,25925849,25925893,25925973,25926061	25926143,25926215,25926521,25926595,25926672,25926703,25926805,25926818	DPE1	0.679029	0.762588	0.633846	0.885388	0.902474	0.75653	0.500156	0.95009	disproportionating enzyme	2.2.2.4	major CHO metabolism.degradation.starch.D enzyme
25	beta-alanine	met65	AT5G64940	247232_at	5	25952220,25952300,25952378,25952438,25952509,25952563,25952647	25952745,25952826,25952915,25953060,25953119,25953210,25953269	OSA1	-0.910255	-0.698421	-0.55773	-0.739067	-0.776882	-0.673939	-0.856637	-0.731135	ABC2 homolog 13	20.2	stress.abiotic
26	beta-alanine	met65	AT5G63810	247348_at	5	25540395,25540423,25540512,25540619,25540702	25540812,25540895,25541115,25541198,25541249	BGAL10	0.889143	0.891941	0.702068	0.895448	0.836117	0.678492	0.766584	0.888461	beta-galactosidase 10	26.3.2	misc.gluco-, galacto- and mannosidases.beta-galactosidase
27	beta-alanine	met65	AT5G60100	247668_at	5	24198354,24198413,24198483,24198668	24198748,24198778,24198859,24199036	PRR3	0.852263	0.780909	0.550208	0.714825	0.69606	0.679459	0.800991	0.818644	pseudo-response regulator 3	27.3.66	RNA.regulation of transcription.Psudo ARR transcription factor family
28	beta-alanine	met65	AT5G58870	247766_at	5	23770092,23770207,23770447	23770570,23770651,23770939	ftsh9	-0.781409	-0.768393	-0.713967	-0.798905	-0.771977	-0.774732	-0.749806	-0.771597	FTSH protease 9	29.5.7	protein.degradation.metalloprotease
29	beta-alanine	met65	AT5G58330	247813_at	5	23580021,23580066,23580148,23580201,23580284,23580352,23580421,23580489	23580573,23580695,23580782,23580883,23580965,23581039,23581116,23581134		-0.666859	-0.825181	-0.812594	-0.861346	-0.771349	-0.708993	-0.885533	-0.656987	lactate/malate dehydrogenase family protein	8.2.9	TCA / org transformation.other organic acid transformatons.cyt MDH
30	beta-alanine	met65	AT5G57655	247924_at	5	23347619,23347722,23347807,23347898	23348116,23348169,23348373,23348697		0.801869	0.601023	0.795953	0.848553	0.646428	0.62437	0.903864	0.862982	xylose isomerase family protein	3.5.1	minor CHO metabolism.others.Xylose isomerase
31	beta-alanine	met65	AT5G56850	247977_at	5	22985446,22985491,22985567	22985695,22985779,22986066		-0.912452	-0.894549	-0.60665	-0.877104	-0.915712	-0.709927	-0.928537	-0.626396	unknown protein; EXPRESSED IN: 21 plant structures; EXPRESSED DURING: 13 growth stages; Has 35333 Blast hits to 34131 proteins in 2444 species: Archae - 798; Bacteria - 22429; Metazoa - 974; Fungi - 991; Plants - 531; Viruses - 0; Other Eukaryotes - 9610 (source: NCBI BLink).	35.2	not assigned.unknown
32	beta-alanine	met65	AT5G55380	248080_at	5	22447046	22447438		-0.629089	-0.569835	-0.578082	-0.84058	-0.894352	-0.612895	-0.551713	-0.813898	MBOAT (membrane bound O-acyl transferase) family protein	16.7	secondary metabolism.wax
33	beta-alanine	met65	AT5G53370	248263_at	5	21649683	21650257	PMEPCRF	-0.879782	-0.835648	-0.721888	-0.848048	-0.809936	-0.749819	-0.783584	-0.910486	pectin methylesterase PCR fragment F	10.8.1	cell wall.pectin*esterases.PME
34	beta-alanine	met65	AT5G51570	248410_at	5	20950053,20950121,20950552	20950648,20950861,20951231		0.922171	0.913811	0.609169	0.79845	0.730819	0.769252	0.854819	0.88802	SPFH/Band 7/PHB domain-containing membrane-associated protein family	35.1	not assigned.no ontology
35	beta-alanine	met65	AT5G51020	248459_at	5	20745567,20745700,20745807,20745899,20745992,20746096,20746173,20746265	20746335,20746385,20746479,20746514,20746612,20746672,20746824,20746824	CRL	-0.775139	-0.723914	-0.575279	-0.825824	-0.77777	-0.712486	-0.626811	-0.840597	crumpled leaf	35.2	not assigned.unknown
36	beta-alanine	met65	AT5G48540	248686_at	5	19669105	19669633		0.573259	0.89665	-0.702944	-0.713706	-0.674832	-0.633349	-0.834959	-0.737202	receptor-like protein kinase-related family protein	35.2	not assigned.unknown
37	beta-alanine	met65	AT5G46860	248813_at	5	19012345,19012407,19012499,19012599,19012679	19012836,19012950,19013012,19013170,19013218	VAM3	0.83144	0.806248	0.704995	0.862432	0.79171	0.750155	0.847502	0.91907	Syntaxin/t-SNARE family protein	31.4	cell.vesicle transport
38	beta-alanine	met65	AT5G46800	248838_at	5	18988801,18989289	18989419,18989496	BOU	-0.892195	-0.677046	-0.821772	-0.870253	-0.887697	-0.600914	-0.892074	-0.849123	Mitochondrial substrate carrier family protein	34.9	transport.metabolite transporters at the mitochondrial membrane
39	beta-alanine	met65	AT5G45170	248986_at	5	18270578,18270657,18270788,18270931,18271024,18271108	18271209,18271363,18271583,18271663,18271769,18271796		-0.75649	-0.652988	-0.873936	-0.82346	-0.801219	-0.605362	-0.943517	-0.731895	Haloacid dehalogenase-like hydrolase (HAD) superfamily protein	35.1	not assigned.no ontology
40	beta-alanine	met65	AT5G43750	249120_at	5	17580231,17580330,17580478,17580536,17580616	17580678,17580785,17580848,17580924,17581104	PnsB5	-0.759912	-0.642022	-0.898953	-0.720448	-0.667775	-0.670211	-0.920419	-0.719227	NAD(P)H dehydrogenase 18	35.2	not assigned.unknown
41	beta-alanine	met65	AT5G42070	249230_at	5	16819150,16819160,16819325	16819570,16819914,16820100		-0.80728	-0.690417	-0.638779	-0.747309	-0.619038	-0.641679	-0.925373	-0.827148	unknown protein; FUNCTIONS IN: molecular_function unknown; INVOLVED IN: biological_process unknown; LOCATED IN: chloroplast thylakoid membrane, chloroplast; EXPRESSED IN: 21 plant structures; EXPRESSED DURING: 13 growth stages; Has 30201 Blast hits to 17322 proteins in 780 species: Archae - 12; Bacteria - 1396; Metazoa - 17338; Fungi - 3422; Plants - 5037; Viruses - 0; Other Eukaryotes - 2996 (so…	35.2	not assigned.unknown
42	beta-alanine	met65	AT5G39410	249456_at	5	15768470	15768982		0.910641	0.905986	0.598907	0.811002	0.819396	0.794597	0.838518	0.900656	Saccharopine dehydrogenase	35.2	not assigned.unknown
43	beta-alanine	met65	AT5G38520	249524_at	5	15422366,15422380,15422513,15422690	15422773,15422842,15422923,15423194		-0.860254	-0.739386	-0.784228	-0.839981	-0.693836	-0.642386	-0.91978	-0.831759	alpha/beta-Hydrolases superfamily protein	35.1	not assigned.no ontology
44	beta-alanine	met65	AT5G37790	249588_at	5	15008433,15008786,15008897	15009044,15009132,15009164		-0.839959	-0.790959	-0.556547	-0.85141	-0.832646	-0.617156	-0.706834	-0.725095	Protein kinase superfamily protein	29.4.1.56	protein.postranslational modification.kinase.receptor like cytoplasmatic kinase VI
45	beta-alanine	met65	AT5G23390	249825_at	5	7870745,7870949,7871041,7871284	7871407,7871519,7871596,7871596		0.647104	0.717363	0.627633	0.805383	0.681501	0.670977	0.74245	0.832943	Plant protein of unknown function (DUF639)	35.2	not assigned.unknown
46	beta-alanine	met65	AT5G23060	249876_at	5	7736768,7736994,7737074,7737205	7737285,7737426,7737577,7737583	CaS	-0.949865	-0.882451	-0.73543	-0.873996	-0.77375	-0.70277	-0.908574	-0.763755	calcium sensing receptor	35.2	not assigned.unknown
47	beta-alanine	met65	AT5G18130	250028_at	5	5995900,5996359	5997049,5997130		0.898345	0.616035	0.616767	0.916773	0.858304	0.799957	0.852612	0.808445	unknown protein; BEST Arabidopsis thaliana protein match is: unknown protein (TAIR:AT3G03870.2); Has 1807 Blast hits to 1807 proteins in 277 species: Archae - 0; Bacteria - 0; Metazoa - 736; Fungi - 347; Plants - 385; Viruses - 0; Other Eukaryotes - 339 (source: NCBI BLink).	35.2	not assigned.unknown
48	beta-alanine	met65	AT5G16380	250127_at	5	5360125	5360501		0.775075	0.795066	0.608152	0.878121	0.832252	0.728833	0.741523	0.895997	Protein of unknown function, DUF538	35.2	not assigned.unknown
49	beta-alanine	met65	AT5G14270	250191_at	5	4607642,4607712,4607807,4607873	4607983,4608125,4608254,4608494	BET9	0.791133	0.721346	0.558707	0.847863	0.895584	0.747021	0.846702	0.907427	bromodomain and extraterminal domain protein 9	27.3.52	RNA.regulation of transcription.Global transcription factor group
50	beta-alanine	met65	AT5G14550	250194_at	5	4691349,4691359,4691464,4691592,4691747,4691896,4691989	4692054,4692240,4692278,4692549,4692629,4692760,4692802		0.720003	0.762406	0.582194	0.815626	0.773954	0.768128	0.812997	0.922099	Core-2/I-branching beta-1,6-N-acetylglucosaminyltransferase family protein	35.2	not assigned.unknown
51	beta-alanine	met65	AT5G12150	250305_at	5	3924433,3924578,3924653,3924769	3924866,3924932,3925047,3925154		-0.789206	-0.636309	-0.739555	-0.834482	-0.712768	-0.691568	-0.84427	-0.70658	Rho GTPase activation protein (RhoGAP) with PH domain	30.5	signalling.G-proteins
52	beta-alanine	met65	AT5G10780	250401_at	5	3408456,3408550,3408702,3408758,3408944,3409097	3409306,3409403,3409525,3409590,3409721,3409759		0.834386	0.815175	0.575136	0.781481	0.881978	0.654025	0.752917	0.917837	CONTAINS InterPro DOMAIN/s: Uncharacterised conserved protein UCP017207, transmembrane protein 85 (InterPro:IPR016687), Protein of unknown function DUF1077 (InterPro:IPR009445); Has 30201 Blast hits to 17322 proteins in 780 species: Archae - 12; Bacteria - 1396; Metazoa - 17338; Fungi - 3422; Plants - 5037; Viruses - 0; Other Eukaryotes - 2996 (source: NCBI BLink).	35.1	not assigned.no ontology
53	beta-alanine	met65	AT5G10790	250405_at	5	3411968	3412558	UBP22	0.796087	0.691718	0.583718	0.712142	0.88505	0.571446	0.66441	0.784694	ubiquitin-specific protease 22	29.5.11.5	protein.degradation.ubiquitin.ubiquitin protease
54	beta-alanine	met65	AT5G10860	250409_at	5	3429195,3429315,3429419,3429479,3429561	3429634,3429720,3429801,3429882,3430105	CBSX3	0.908992	0.701302	0.784001	0.893712	0.851262	0.64502	0.915374	0.917647	Cystathionine beta-synthase (CBS) family protein	35.1	not assigned.no ontology
55	beta-alanine	met65	AT5G11150	250412_at	5	3546641,3546715,3546911,3547074	3547232,3547422,3547625,3547778	VAMP713	0.888768	0.903508	0.550381	0.749421	0.775957	0.707654	0.562004	0.834395	vesicle-associated membrane protein 713	31.4	cell.vesicle transport
56	beta-alanine	met65	AT5G09760	250490_at	5	3033831	3034362		-0.870854	-0.774408	-0.744859	-0.930999	-0.825865	-0.632594	-0.950721	-0.82745	Plant invertase/pectin methylesterase inhibitor superfamily	10.8.1	cell wall.pectin*esterases.PME
57	beta-alanine	met65	AT5G09660	250498_at	5	2993824,2993904,2993978,2994067,2994166	2994285,2994373,2994462,2994548,2994599	PMDH2	-0.61641	-0.844775	-0.842197	-0.857781	-0.675611	-0.622486	-0.897876	-0.834839	peroxisomal NAD-malate dehydrogenase 2	6.3	gluconeogenesis / glyoxylate cycle.Malate DH
58	beta-alanine	met65	AT5G08500	250522_at	5	2750652,2750715,2750859,2751078	2751172,2751339,2751445,2751448		0.681284	0.568463	0.621617	0.734223	0.606717	0.678167	0.677881	0.886544	Transmembrane CLPTM1 family protein	35.1	not assigned.no ontology
59	beta-alanine	met65	AT5G08050	250563_at	5	2578420,2578516	2578587,2578950		-0.744045	-0.645199	-0.763714	-0.79958	-0.617117	-0.578933	-0.911688	-0.69101	Protein of unknown function (DUF1118)	35.2	not assigned.unknown
60	beta-alanine	met65	AT5G08170	250570_at	5	2628665,2628773,2628863,2629021	2629101,2629333,2629423,2629459	EMB1873	-0.783481	-0.666868	-0.926663	-0.639104	-0.709845	-0.65399	-0.781349	-0.633407	porphyromonas-type peptidyl-arginine deiminase family protein	22.1.4	polyamine metabolism.synthesis.agmatine deiminase
61	beta-alanine	met65	AT5G06690	250649_at	5	2060744,2060749,2060872,2060889,2060981	2061047,2061136,2061210,2061583,2061877	WCRKC1	0.868458	0.783479	0.61387	0.894253	0.916697	0.703588	0.829313	0.941162	WCRKC thioredoxin 1	21.1	redox.thioredoxin
62	beta-alanine	met65	AT5G03240	250935_at	5	772159	772882	UBQ3	0.736886	0.776031	0.830273	0.778635	0.756431	0.607614	0.903647	0.795933	polyubiquitin 3	29.5.11.1	protein.degradation.ubiquitin.ubiquitin
63	beta-alanine	met65	AT5G03140	250981_at	5	737795	738337		-0.861607	-0.80766	-0.683004	-0.870553	-0.755806	-0.609416	-0.819453	-0.739895	Concanavalin A-like lectin protein kinase family protein	29.4	protein.postranslational modification
64	beta-alanine	met65	AT5G02120	251031_at	5	419177,419284,419357	419479,419565,419631	PDE335	-0.79675	-0.82808	-0.608196	-0.716268	-0.813854	-0.766727	-0.910492	-0.869981	one helix protein	1.1.1.2	PS.lightreaction.photosystem II.PSII polypeptide subunits
65	beta-alanine	met65	AT3G60190	251429_at	3	22244428,22244495,22244585,22244977	22245064,22245114,22245192,22245209	EDR3	0.859045	0.778457	0.639124	0.80194	0.923978	0.574675	0.789655	0.686361	DYNAMIN-like 1E	26.17	misc.dynamin
66	beta-alanine	met65	AT3G59350	251494_at	3	21934004,21934251,21934337,21934469	21934563,21934649,21934752,21934882		0.751972	0.822752	0.613154	0.77925	0.625566	0.643059	0.845751	0.91983	Protein kinase superfamily protein	29.4.1.58	protein.postranslational modification.kinase.receptor like cytoplasmatic kinase VIII
67	beta-alanine	met65	AT3G58680	251551_at	3	21707398,21707508,21707943,21708026	21708336,21708418,21708506,21708613	MBF1B	0.930613	0.743099	0.708304	0.841661	0.720017	0.705034	0.828535	0.92614	multiprotein bridging factor 1B	17.5.3	hormone metabolism.ethylene.induced-regulated-responsive-activated
68	beta-alanine	met65	AT3G56140	251719_at	3	20831841,20832147,20832280	20832393,20832520,20832582		-0.721727	-0.881396	0.760635	-0.650691	-0.83467	-0.757772	0.879233	-0.677179	Protein of unknown function (DUF399 and DUF3411)	35.2	not assigned.unknown
69	beta-alanine	met65	AT3G55800	251762_at	3	20710622,20710730,20710806,20710906	20710986,20711057,20711143,20711418	SBPASE	-0.790338	-0.78587	-0.924711	-0.907289	-0.837187	-0.659183	-0.915618	-0.890667	sedoheptulose-bisphosphatase	1.3.9	PS.calvin cycle.seduheptulose bisphosphatase
70	beta-alanine	met65	AT3G55330	251784_at	3	20514044,20514131,20514225,20514321,20514437,20514508	20514580,20514702,20514781,20514863,20514937,20514990	PPL1	-0.570699	-0.640858	-0.818866	-0.747499	-0.778318	-0.71966	-0.949823	-0.792569	PsbP-like protein 1	1.1.1.2	PS.lightreaction.photosystem II.PSII polypeptide subunits
71	beta-alanine	met65	AT3G55450	251789_at	3	20559130,20559148,20559228	20559351,20559539,20559878	PBL1	0.874359	0.835905	0.586997	0.888354	0.891129	0.782938	0.783998	0.940622	PBS1-like 1	29.4.1.57	protein.postranslational modification.kinase.receptor like cytoplasmatic kinase VII
72	beta-alanine	met65	AT3G53990	251927_at	3	19990662,19990763	19990845,19991010		0.896066	0.865727	0.687617	0.936077	0.921937	0.60381	0.750537	0.668771	Adenine nucleotide alpha hydrolases-like superfamily protein	20.2.2	stress.abiotic.cold
73	beta-alanine	met65	AT3G52720	252011_at	3	19538855,19538977,19539629,19539811	19539891,19539993,19540431,19540478	CAH1	-0.939881	-0.935335	-0.713143	-0.899781	-0.878005	-0.65763	-0.929892	-0.826386	alpha carbonic anhydrase 1	8.3	TCA / org transformation.carbonic anhydrases
74	beta-alanine	met65	AT3G51390	252091_at	3	19076773,19076803,19076919,19076952,19077077,19077186,19077298	19077381,19077485,19077568,19077662,19077727,19077801,19077948		0.723227	0.668574	0.756853	0.857489	0.886754	0.605979	0.805829	0.85277	DHHC-type zinc finger family protein	26.31	misc.zinc finger
75	beta-alanine	met65	AT3G50500	252166_at	3	18741896,18742095,18742170	18742268,18742378,18742419	SRK2D	0.90563	0.886088	0.749507	0.927882	0.93352	0.665394	0.854383	0.928472	SNF1-related protein kinase 2.2	29.4	protein.postranslational modification
76	beta-alanine	met65	AT3G48200	252353_at	3	17832951	17833540		-0.717663	-0.942594	-0.604043	-0.926014	-0.811688	-0.600511	-0.937525	-0.850728	unknown protein; FUNCTIONS IN: molecular_function unknown; INVOLVED IN: biological_process unknown; LOCATED IN: endomembrane system; EXPRESSED IN: 21 plant structures; EXPRESSED DURING: 13 growth stages; Has 210 Blast hits to 148 proteins in 42 species: Archae - 0; Bacteria - 118; Metazoa - 0; Fungi - 0; Plants - 48; Viruses - 0; Other Eukaryotes - 44 (source: NCBI BLink).	35.2	not assigned.unknown
77	beta-alanine	met65	AT3G48460	252363_at	3	17950058,17950137,17950499	17950680,17950761,17951049		-0.973569	-0.725481	-0.67062	-0.838748	-0.911306	-0.587799	-0.861473	-0.775588	GDSL-like Lipase/Acylhydrolase superfamily protein	26.28	misc.GDSL-motif lipase
78	beta-alanine	met65	AT3G46130	252534_at	3	16945697,16945750	16945854,16946375	MYB48	-0.673572	-0.68972	-0.566628	-0.784452	-0.774277	-0.630619	-0.782928	-0.737071	myb domain protein 48	27.3.25	RNA.regulation of transcription.MYB domain transcription factor family
79	beta-alanine	met65	AT4G39710	252853_at	4	18427307,18427331,18427414,18427482,18427559	18427619,18427799,18427891,18427978,18428215	PnsL4	-0.828114	-0.749521	-0.755091	-0.723806	-0.743905	-0.704076	-0.938472	-0.78777	FK506-binding protein 16-2	29.6	protein.folding
80	beta-alanine	met65	AT4G38950	252916_at	4	18154607,18154933	18155023,18155265		-0.885226	-0.871767	-0.790679	-0.89144	-0.848286	-0.671647	-0.905667	-0.83519	ATP binding microtubule motor family protein	31.1	cell.organisation
81	beta-alanine	met65	AT4G39090	252927_at	4	18215981,18216353	18216635,18216675	RD19A	0.840843	0.666418	0.629858	0.941673	0.966009	0.675232	0.803053	0.893122	Papain family cysteine protease	29.5.3	protein.degradation.cysteine protease
82	beta-alanine	met65	AT4G35790	253120_at	4	16955774,16956070,16956347	16956547,16956687,16956780	PLDDELTA	0.860713	0.82861	0.621704	0.851003	0.92068	0.633303	0.754791	0.895115	phospholipase D delta	11.9.3.1	lipid metabolism.lipid degradation.lysophospholipases.phospholipase D
83	beta-alanine	met65	AT4G34720	253200_at	4	16568224,16568355	16568453,16568700	VHA-C1	-0.669433	-0.789252	-0.596515	-0.812564	-0.746175	-0.714938	-0.884866	-0.694068	ATPase, F0/V0 complex, subunit C protein	34.1.1	transport.p- and v-ATPases.H+-transporting two-sector ATPase
84	beta-alanine	met65	AT4G32770	253394_at	4	15806979,15807053,15807144,15807260	15807357,15807506,15807611,15807790	VTE1	-0.906018	-0.872282	-0.872485	-0.878884	-0.733025	-0.718719	-0.847427	-0.873383	tocopherol cyclase, chloroplast / vitamin E deficient 1 (VTE1) / sucrose export defective 1 (SXD1)	16.1.3.4	secondary metabolism.isoprenoids.tocopherol biosynthesis.tocopherol cyclase
85	beta-alanine	met65	AT4G32340	253421_at	4	15612754,15612870,15613285	15613460,15613809,15614089		0.876788	0.810579	0.593348	0.844797	0.931389	0.701792	0.836437	0.919155	Tetratricopeptide repeat (TPR)-like superfamily protein	35.2	not assigned.unknown
86	beta-alanine	met65	AT4G31290	253522_at	4	15186941,15186959,15187077,15187153,15187265,15187321,15187402,15187458	15187548,15187588,15187705,15187776,15187873,15187952,15188088,15188262		0.671943	0.646618	0.90436	0.814202	0.844735	0.718101	0.920183	0.715584	ChaC-like family protein	34.14	transport.unspecified cations
87	beta-alanine	met65	AT4G31120	253558_at	4	15132198,15132268,15132354,15132447,15132542	15132629,15132725,15132830,15132947,15132957	SKB1	0.614019	0.667637	0.58704	0.694247	0.701921	0.778956	0.709002	0.866952	SHK1 binding protein 1	25	C1-metabolism
88	beta-alanine	met65	AT4G30610	253579_at	4	14947385,14947609,14947707,14947802	14948053,14948158,14948245,14948357	SCPL24	-0.778801	-0.604168	-0.711617	-0.814097	-0.859957	-0.706313	-0.767764	-0.636615	alpha/beta-Hydrolases superfamily protein	17.3.2.99	hormone metabolism.brassinosteroid.signal transduction.other
89	beta-alanine	met65	AT4G28080	253849_at	4	13949226	13949589		-0.867372	-0.882142	-0.597133	-0.868251	-0.84758	-0.639474	-0.856963	-0.691935	Tetratricopeptide repeat (TPR)-like superfamily protein	35.2	not assigned.unknown
90	beta-alanine	met65	AT4G26670	253981_at	4	13452362,13452458,13452848,13452912,13452993	13453065,13453167,13453220,13453341,13453561		0.918686	0.902952	0.566332	0.898076	0.872314	0.796539	0.794025	0.931696	Mitochondrial import inner membrane translocase subunit Tim17/Tim22/Tim23 family protein	29.3.2	protein.targeting.mitochondria
91	beta-alanine	met65	AT4G25970	254035_at	4	13187836,13187856,13188010,13188105,13188199,13188273,13188361	13188453,13188635,13188721,13188807,13188857,13189014,13189118	PSD3	0.930533	0.842574	0.772713	0.931111	0.897374	0.74498	0.864498	0.896998	phosphatidylserine decarboxylase 3	11.3.8	lipid metabolism.Phospholipid synthesis.phosphatidylserine decarboxylase
92	beta-alanine	met65	AT4G25500	254073_at	4	13026683,13027129	13027210,13027220	RSP35	0.848682	0.876655	0.787364	0.900025	0.88963	0.574992	0.924437	0.711581	arginine/serine-rich splicing factor 35	27.1.1	RNA.processing.splicing
93	beta-alanine	met65	AT4G24220	254157_at	4	12565883	12566418	VEP1	0.891833	0.893735	0.726048	0.862741	0.846865	0.698467	0.930056	0.839667	NAD(P)-binding Rossmann-fold superfamily protein	33.99	development.unspecified
94	beta-alanine	met65	AT4G22890	254298_at	4	12008433,12008434,12008519,12008595,12008689	12008851,12008931,12009028,12009106,12009152	PGR5-LIKE A	-0.880382	-0.809964	-0.791804	-0.867173	-0.739507	-0.705481	-0.895191	-0.733119	PGR5-LIKE A	1.1.40	PS.lightreaction.cyclic electron flow-chlororespiration
95	beta-alanine	met65	AT4G22570	254328_at	4	11882491,11882541,11882647,11882796,11882864	11882956,11884722,11884832,11885166,11885229	APT3	-0.872395	-0.887533	-0.791071	-0.891517	-0.845557	-0.69883	-0.882847	-0.849158	adenine phosphoribosyl transferase 3	23.3.1.1	nucleotide metabolism.salvage.phosphoribosyltransferases.aprt
96	beta-alanine	met65	AT4G19390	254580_at	4	10574907,10575112,10575208,10575350,10575450	10575531,10575720,10575797,10576047,10576113		0.926409	0.915383	0.657923	0.828383	0.789639	0.835418	0.855254	0.722411	Uncharacterised protein family (UPF0114)	35.2	not assigned.unknown
97	beta-alanine	met65	AT4G13250	254764_at	4	7684428,7684605,7684700,7684892	7684969,7685091,7685165,7685214	NYC1	0.937182	0.882861	0.641916	0.795482	0.776755	0.732404	0.877595	0.903385	NAD(P)-binding Rossmann-fold superfamily protein	26.22	misc.short chain dehydrogenase/reductase (SDR)
98	beta-alanine	met65	AT4G12590	254830_at	4	7451324,7451395,7451497,7451555,7451639,7451700,7451835	7451934,7452121,7452169,7452251,7452370,7452621,7452683		0.80577	0.551406	0.553484	0.723203	0.677218	0.641226	0.709173	0.854967	Protein of unknown function DUF106, transmembrane	35.2	not assigned.unknown
99	beta-alanine	met65	AT4G09350	255088_at	4	5931355,5931740	5931827,5931968	NdhT	-0.888336	-0.747624	-0.637828	-0.948966	-0.894842	-0.634468	-0.807613	-0.807782	Chaperone DnaJ-domain superfamily protein	20.2.1	stress.abiotic.heat
100	beta-alanine	met65	AT4G08300	255127_at	4	5246667,5246756,5247438,5247596	5247681,5247832,5247961,5248078		-0.961768	-0.76186	-0.786022	-0.697713	-0.687297	-0.634312	-0.829972	-0.75351	nodulin MtN21 /EamA-like transporter family protein	33.99	development.unspecified
101	beta-alanine	met65	AT4G05150	255221_at	4	2662087	2662489		0.837137	0.561168	0.710194	0.92135	0.943285	0.62034	0.830447	0.899094	Octicosapeptide/Phox/Bem1p family protein	35.1	not assigned.no ontology
102	beta-alanine	met65	AT4G02850	255450_at	4	1266732,1266732,1266815,1266815	1266934,1267095,1267173,1267413		-0.902209	-0.865059	-0.718883	-0.868739	-0.772045	-0.639981	-0.927284	-0.803469	phenazine biosynthesis PhzC/PhzF family protein	35.1	not assigned.no ontology
103	beta-alanine	met65	AT4G01450	255578_at	4	609761,609955,610045	610196,610361,610487		-0.890147	-0.581511	-0.879893	-0.688339	-0.64345	-0.627127	-0.853812	-0.877302	nodulin MtN21 /EamA-like transporter family protein	33.99	development.unspecified
104	beta-alanine	met65	AT4G01130	255607_at	4	487139,487181,487362,487632	487751,487751,488007,488007		0.780267	0.746779	0.59684	0.859518	0.93026	0.771009	0.681029	0.937051	GDSL-like Lipase/Acylhydrolase superfamily protein	26.5	misc.acyl transferases
105	beta-alanine	met65	AT1G16720	255764_at	1	5724897,5724897,5725001,5725001,5725126,5725206,5725309,5725398,5725537	5725602,5725669,5725725,5725825,5725902,5726051,5726098,5726177,5726236	HCF173	-0.830873	-0.926283	-0.772852	-0.676045	-0.761541	-0.824237	-0.928546	-0.826732	high chlorophyll fluorescence phenotype 173	35.2	not assigned.unknown
106	beta-alanine	met65	AT1G07010	256049_at	1	2154066,2154187,2154274,2154449,2154547	2154635,2154719,2154788,2154882,2154943	SLP1	-0.851802	-0.716739	-0.563252	-0.895073	-0.866227	-0.740195	-0.847349	-0.817933	Calcineurin-like metallo-phosphoesterase superfamily protein	26.27	misc.calcineurin-like phosphoesterase family protein
107	beta-alanine	met65	AT1G07180	256057_at	1	2205949,2206049,2206143,2206257	2206339,2206518,2206621,2206756	NDA1	-0.807594	-0.810564	-0.75986	-0.708747	-0.710688	-0.744465	-0.81477	-0.847203	alternative NAD(P)H dehydrogenase 1	9.2.1.4	mitochondrial electron transport / ATP synthesis.NADH-DH.type II.internal matrix
108	beta-alanine	met65	AT1G07040	256061_at	1	2161233,2161323,2161490,2161644,2161722	2161885,2161975,2162096,2162171,2162214		0.828557	0.824243	0.831715	0.867067	0.814659	0.619193	0.90907	0.907804	unknown protein; INVOLVED IN: biological_process unknown; LOCATED IN: chloroplast; EXPRESSED IN: 24 plant structures; EXPRESSED DURING: 14 growth stages; BEST Arabidopsis thaliana protein match is: unknown protein (TAIR:AT1G27030.1); Has 540 Blast hits to 538 proteins in 187 species: Archae - 0; Bacteria - 333; Metazoa - 0; Fungi - 0; Plants - 67; Viruses - 0; Other Eukaryotes - 140 (source: NCBI…	35.2	not assigned.unknown
109	beta-alanine	met65	AT1G18060	256076_at	1	6212082,6212355,6212485,6212544	6212650,6212832,6213168,6213217		-0.824073	-0.734552	-0.868811	-0.757363	-0.677075	-0.745788	-0.935697	-0.796412	unknown protein; INVOLVED IN: biological_process unknown; LOCATED IN: chloroplast; EXPRESSED IN: 22 plant structures; EXPRESSED DURING: 13 growth stages; Has 74 Blast hits to 74 proteins in 29 species: Archae - 0; Bacteria - 19; Metazoa - 0; Fungi - 0; Plants - 49; Viruses - 0; Other Eukaryotes - 6 (source: NCBI BLink).	35.2	not assigned.unknown
110	beta-alanine	met65	AT1G16850	256114_at	1	5765072,5765275	5765374,5765576		0.86582	0.918589	0.70953	0.682692	0.729891	0.748624	0.868682	0.809636	unknown protein; FUNCTIONS IN: molecular_function unknown; INVOLVED IN: response to salt stress; LOCATED IN: endomembrane system; EXPRESSED IN: leaf apex, leaf whorl, male gametophyte, flower, leaf; EXPRESSED DURING: LP.06 six leaves visible, LP.04 four leaves visible, LP.10 ten leaves visible, petal differentiation and expansion stage, LP.08 eight leaves visible; BEST Arabidopsis thaliana protei…	35.2	not assigned.unknown
111	beta-alanine	met65	AT1G56300	256221_at	1	21079022,21079162,21079415,21079471,21079659	21079729,21079862,21079949,21080055,21080147		0.763289	0.719054	0.576017	0.947685	0.961838	0.796274	0.793943	0.863692	Chaperone DnaJ-domain superfamily protein	20.2.1	stress.abiotic.heat
112	beta-alanine	met65	AT3G11110	256446_at	3	3480006	3480419		-0.719697	-0.593851	-0.572727	-0.779192	-0.625351	-0.570575	-0.762263	-0.65982	RING/U-box superfamily protein	29.5.11.4.2	protein.degradation.ubiquitin.E3.RING
113	beta-alanine	met65	AT1G75280	256454_at	1	28252622,28252830,28252907	28253110,28253192,28253287		-0.87265	-0.866533	-0.765223	-0.932999	-0.79081	-0.74164	-0.922959	-0.799923	NmrA-like negative transcriptional regulator family protein	16.8.5.1	secondary metabolism.flavonoids.isoflavones.isoflavone reductase
114	beta-alanine	met65	AT1G75210	256504_at	1	28226913,28226969,28227062,28227178,28227336,28227393,28227654,28227730,28227979	28228049,28228171,28228231,28228313,28228372,28228475,28228537,28228629,28228743		-0.807809	-0.769587	-0.766203	-0.871737	-0.693526	-0.77591	-0.857719	-0.809758	HAD-superfamily hydrolase, subfamily IG, 5'-nucleotidase	23.3	nucleotide metabolism.salvage
115	beta-alanine	met65	AT1G33260	256529_at	1	12065539	12066103		-0.739456	-0.628146	-0.667302	-0.856465	-0.861273	-0.583316	-0.798358	-0.661114	Protein kinase superfamily protein	30.2.99	signalling.receptor kinases.misc
116	beta-alanine	met65	AT3G52360	256674_at	3	19412356,19412463	19412556,19412692		-0.876568	-0.843829	-0.614061	-0.890699	-0.947599	-0.663043	-0.838277	-0.884104	unknown protein; FUNCTIONS IN: molecular_function unknown; INVOLVED IN: response to karrikin; LOCATED IN: endomembrane system; EXPRESSED IN: 23 plant structures; EXPRESSED DURING: 14 growth stages; BEST Arabidopsis thaliana protein match is: unknown protein (TAIR:AT2G35850.1); Has 34 Blast hits to 34 proteins in 10 species: Archae - 0; Bacteria - 0; Metazoa - 0; Fungi - 0; Plants - 34; Viruses - …	35.2	not assigned.unknown
117	beta-alanine	met65	AT3G52230	256680_at	3	19371353,19371609	19372245,19372292		-0.62452	-0.821071	-0.675042	-0.80644	-0.817172	-0.66001	-0.904293	-0.721996	unknown protein; FUNCTIONS IN: molecular_function unknown; INVOLVED IN: biological_process unknown; LOCATED IN: chloroplast outer membrane, chloroplast thylakoid membrane, chloroplast, chloroplast envelope; EXPRESSED IN: 24 plant structures; EXPRESSED DURING: 13 growth stages; Has 29 Blast hits to 29 proteins in 12 species: Archae - 0; Bacteria - 0; Metazoa - 3; Fungi - 0; Plants - 26; Viruses - …	35.2	not assigned.unknown
118	beta-alanine	met65	AT3G24190	257253_at	3	8746948,8747064,8747243	8747476,8747569,8747646		-0.832924	0.604594	-0.613384	-0.892918	-0.880043	-0.630007	-0.867615	-0.828511	Protein kinase superfamily protein	35.1.1	not assigned.no ontology.ABC1 family protein
119	beta-alanine	met65	AT3G26570	257311_at	3	9757850	9758383	PHT2;1	-0.932377	-0.914351	-0.649615	-0.881511	-0.78565	-0.767059	-0.878588	-0.839748	phosphate transporter 2;1	34.7	transport.phosphate
120	beta-alanine	met65	AT3G20270	257666_at	3	7070052,7070078,7070154,7070402	7070488,7070613,7070693,7070861		-0.727235	-0.669569	-0.637773	-0.750551	-0.833986	-0.878249	-0.869166	-0.750227	lipid-binding serum glycoprotein family protein	35.1	not assigned.no ontology
121	beta-alanine	met65	AT3G17020	257892_at	3	5802737,5802925,5803413	5803522,5803880,5804000		0.877392	0.852323	0.719877	0.930237	0.897325	0.765347	0.866725	0.932881	Adenine nucleotide alpha hydrolases-like superfamily protein	20.2.2	stress.abiotic.cold
122	beta-alanine	met65	AT3G25560	257959_at	3	9279700,9280011	9280105,9280366	NIK2	-0.864635	-0.859586	-0.611781	-0.793383	-0.690762	-0.640787	-0.905857	-0.737248	NSP-interacting kinase 2	30.2.2	signalling.receptor kinases.leucine rich repeat II
123	beta-alanine	met65	AT3G29030	258003_at	3	11011546,11011847	11012259,11012548	EXPA5	-0.679082	-0.748973	-0.769749	-0.700032	-0.612824	-0.58109	-0.928706	-0.750621	expansin A5	10.7	cell wall.modification
124	beta-alanine	met65	AT3G19480	258025_at	3	6754089	6754625		-0.795735	-0.749996	-0.885207	-0.828962	-0.859766	-0.702609	-0.909077	-0.745154	D-3-phosphoglycerate dehydrogenase	13.1.5.1.1	amino acid metabolism.synthesis.serine-glycine-cysteine group.serine.phosphoglycerate dehydrogenase
125	beta-alanine	met65	AT3G21175	258041_at	3	7423247,7423334,7423408,7423541,7423630,7423761	7424133,7424238,7424366,7424437,7424536,7424557	ZML1	0.849163	0.682196	0.634998	0.77748	0.808554	0.762832	0.909375	0.762849	ZIM-like 1	27.3.9	RNA.regulation of transcription.C2C2(Zn) GATA transcription factor family
126	beta-alanine	met65	AT3G15880	258268_at	3	5364797,5364987,5365076,5365242	5365362,5365550,5365685,5365725	WSIP2	-0.754582	-0.74672	-0.562203	-0.91685	-0.814567	-0.646861	-0.816593	-0.661434	WUS-interacting protein 2	33.99	development.unspecified
127	beta-alanine	met65	AT3G16175	258315_at	3	5480505,5480658,5480765	5480905,5481038,5481196		-0.776754	-0.584654	-0.613668	-0.778346	-0.858228	-0.693384	-0.762472	-0.770944	Thioesterase superfamily protein	11.9.4.5	lipid metabolism.lipid degradation.beta-oxidation.acyl-CoA thioesterase
128	beta-alanine	met65	AT3G16740	258435_at	3	5700052	5700623		0.8277	0.726038	0.74365	0.873676	0.789471	0.778051	0.895603	0.909213	F-box and associated interaction domains-containing protein	29.5.11.4.3.2	protein.degradation.ubiquitin.E3.SCF.FBOX
129	beta-alanine	met65	AT3G17330	258460_at	3	5917295	5917759	ECT6	-0.926025	-0.916236	-0.688584	-0.770773	-0.9127	-0.745801	-0.862011	-0.644252	evolutionarily conserved C-terminal region 6	35.2	not assigned.unknown
130	beta-alanine	met65	AT3G05880	258735_at	3	1756195,1756278	1756414,1756492	RCI2A	0.858745	0.892875	0.757628	0.80686	0.70287	0.744516	0.814489	0.831398	Low temperature and salt responsive protein family	20.2.3	stress.abiotic.drought/salt
131	beta-alanine	met65	AT3G10410	258970_at	3	3235548,3235664,3235771,3235904	3235995,3236253,3236422,3236479	SCPL49	0.825335	0.825213	0.625615	0.652012	0.627048	0.676848	0.792152	0.862821	SERINE CARBOXYPEPTIDASE-LIKE 49	29.5.5	protein.degradation.serine protease
132	beta-alanine	met65	AT3G01310	259118_at	3	94370,94609,94685,94759	94854,95021,95107,95132		0.867967	0.782455	0.687312	0.883578	0.950374	0.692646	0.817248	0.902978	Phosphoglycerate mutase-like family protein	35.2	not assigned.unknown
133	beta-alanine	met65	AT3G03640	259173_at	3	883093,883172,883262,883296,883384	883486,883573,883681,883806,883999	GLUC	0.834377	0.839712	0.640098	0.735052	0.801225	0.750719	0.673936	0.725867	beta glucosidase 25	26.3	misc.gluco-, galacto- and mannosidases
134	beta-alanine	met65	AT3G01550	259185_at	3	217029,217029,217122,217251,217359,217436	217521,217640,217728,217809,217911,217974	PPT2	-0.864493	-0.676719	-0.774967	-0.857674	-0.786436	-0.782176	-0.868784	-0.865807	phosphoenolpyruvate (pep)/phosphate translocator 2	34.8	transport.metabolite transporters at the envelope membrane
135	beta-alanine	met65	AT3G01060	259275_at	3	16863,17133,17209	17351,17430,17537		-0.94083	-0.804454	-0.611443	-0.776557	-0.633593	-0.779637	-0.860693	-0.889431	unknown protein; Has 640 Blast hits to 638 proteins in 201 species: Archae - 0; Bacteria - 293; Metazoa - 0; Fungi - 71; Plants - 72; Viruses - 0; Other Eukaryotes - 204 (source: NCBI BLink).	35.2	not assigned.unknown
136	beta-alanine	met65	AT3G05120	259302_at	3	1431730	1432275	GID1A	0.815334	0.728453	0.617519	0.839301	0.798776	0.739955	0.858517	0.855104	alpha/beta-Hydrolases superfamily protein	17.6.2	hormone metabolism.gibberelin.signal transduction
137	beta-alanine	met65	AT3G05190	259353_at	3	1473913,1473931,1474026,1474079,1474166,1474249,1474357	1474428,1474511,1474591,1474699,1474734,1474939,1475053		-0.733948	-0.709529	-0.613389	-0.695348	-0.773042	-0.589631	-0.833584	-0.689495	D-aminoacid aminotransferase-like PLP-dependent enzymes superfamily protein	26.26.1	misc.aminotransferases.aminotransferase class IV family protein
138	beta-alanine	met65	AT1G44000	259460_at	1	16708204,16708305,16708390	16708536,16708625,16708967		-0.918335	-0.918007	-0.641892	-0.829428	-0.786511	-0.734533	-0.897103	-0.812002	unknown protein; BEST Arabidopsis thaliana protein match is: unknown protein (TAIR:AT4G11911.1); Has 216 Blast hits to 212 proteins in 76 species: Archae - 0; Bacteria - 96; Metazoa - 0; Fungi - 0; Plants - 118; Viruses - 0; Other Eukaryotes - 2 (source: NCBI BLink).	35.2	not assigned.unknown
139	beta-alanine	met65	AT1G20630	259517_at	1	7148747,7149015,7149106,7149195	7149286,7149353,7149456,7149601	CAT1	0.91563	0.892664	0.560381	0.92741	0.939371	0.678393	0.602846	0.872139	catalase 1	21.6	redox.dismutases and catalases
140	beta-alanine	met65	AT1G29395	259789_at	1	10288439,10288510,10288604,10288673,10288742,10288806	10288935,10289030,10289176,10289313,10289397,10289416	COR414-TM1	0.921242	0.898044	0.794217	0.810488	0.863323	0.745241	0.836921	0.883877	COLD REGULATED 314 INNER MEMBRANE 1	35.1	not assigned.no ontology
141	beta-alanine	met65	AT1G72300	259853_at	1	27217789	27218203		-0.737956	-0.789339	-0.64861	-0.682806	-0.767676	-0.712381	-0.661705	-0.62558	Leucine-rich receptor-like protein kinase family protein	30.2.10	signalling.receptor kinases.leucine rich repeat X
142	beta-alanine	met65	AT1G76590	259977_at	1	28741137,28741181,28741268	28741483,28741586,28741847		0.823769	0.743414	0.669733	0.953709	0.924597	0.776661	0.864462	0.925467	PLATZ transcription factor family protein	27.3.99	RNA.regulation of transcription.unclassified
143	beta-alanine	met65	AT1G66330	260137_at	1	24729994,24730047,24730131,24730206,24730345	24730448,24730529,24730597,24730674,24730770		-0.725982	-0.628546	-0.587838	-0.644463	-0.835241	-0.794529	-0.922753	-0.657594	senescence-associated family protein	33.99	development.unspecified
144	beta-alanine	met65	AT1G52870	260155_at	1	19686227,19686317,19686688,19686828	19686914,19687201,19687281,19687308		-0.716918	-0.72129	-0.822265	-0.811258	-0.909285	-0.774096	-0.848461	-0.800859	Peroxisomal membrane 22 kDa (Mpv17/PMP22) family protein	35.1	not assigned.no ontology
145	beta-alanine	met65	AT1G70610	260308_at	1	26625342,26625376,26625456,26625530,26625615,26625896	26625966,26626030,26626105,26626165,26626251,26626262	TAP1	-0.777623	-0.629202	-0.808641	-0.831512	-0.772258	-0.798072	-0.870483	-0.820739	transporter associated with antigen processing protein 1	34.16	transport.ABC transporters and multidrug resistance systems
146	beta-alanine	met65	AT1G70580	260309_at	1	26614930,26615013,26615089,26615154,26615236	26615300,26615388,26615636,26615716,26615751	GGT2	-0.862543	-0.801189	-0.742963	-0.93819	-0.915716	-0.727988	-0.929893	-0.806629	alanine-2-oxoglutarate aminotransferase 2	1.2.3	PS.photorespiration.aminotransferases peroxisomal	13.1.1.3.1	amino acid metabolism.synthesis.central amino acid metabolism.alanine.alanine aminotransferase
147	beta-alanine	met65	AT1G55960	260603_at	1	20927974,20928246,20928360	20928556,20928728,20928746		-0.799787	-0.895825	-0.58791	-0.793668	-0.897968	-0.814509	-0.699783	-0.861488	Polyketide cyclase/dehydrase and lipid transport superfamily protein	30.9	signalling.lipids
148	beta-alanine	met65	AT1G32450	260693_at	1	11715469,11715747	11715842,11715996	NRT1.5	-0.70709	-0.866815	-0.731484	-0.678913	-0.672527	-0.751795	-0.526482	-0.625962	nitrate transporter 1.5	34.13	transport.peptides and oligopeptides
149	beta-alanine	met65	AT1G32520	260696_at	1	11758426,11758942	11759074,11759128		-0.777141	-0.666099	-0.620543	-0.867769	-0.846551	-0.604834	-0.763639	-0.765325	unknown protein; FUNCTIONS IN: molecular_function unknown; INVOLVED IN: biological_process unknown; LOCATED IN: chloroplast; EXPRESSED IN: 24 plant structures; EXPRESSED DURING: 15 growth stages; Has 143 Blast hits to 142 proteins in 34 species: Archae - 0; Bacteria - 0; Metazoa - 39; Fungi - 0; Plants - 56; Viruses - 0; Other Eukaryotes - 48 (source: NCBI BLink).	35.2	not assigned.unknown
150	beta-alanine	met65	AT1G78320	260805_at	1	29467599,29467928	29468044,29468243	GSTU23	-0.818212	-0.780443	-0.621971	-0.884447	-0.810581	-0.614119	-0.775281	-0.890211	glutathione S-transferase TAU 23	26.9	misc.glutathione S transferases
151	beta-alanine	met65	AT1G17455	261039_at	1	5997938	5998208	ELF4-L4	0.682891	0.55504	0.610089	0.880155	0.863186	0.803351	0.6351	0.658375	ELF4-like 4	35.2	not assigned.unknown
152	beta-alanine	met65	AT1G07420	261076_at	1	2279006,2279117,2279258,2279377	2279466,2279678,2279777,2279847	SMO2-1	0.70162	0.758194	0.600492	0.877358	0.88926	0.746781	0.772235	0.906676	sterol 4-alpha-methyl-oxidase 2-1	11.8.2	lipid metabolism.exotics (steroids, squalene etc).methylsterol monooxygenase
153	beta-alanine	met65	AT1G20020	261218_at	1	6943862,6943869,6943955,6944046,6944164	6944241,6944319,6944381,6944479,6944613	FNR2	0.728995	0.809639	-0.66328	0.747831	0.808293	0.665417	-0.783989	0.835883	ferredoxin-NADP(+)-oxidoreductase 2	1.1.5.3	PS.lightreaction.other electron carrier (ox/red).ferredoxin reductase
154	beta-alanine	met65	AT1G20010	261230_at	1	6938102	6938625	TUB5	0.88841	0.840038	0.617165	0.925804	0.955093	0.651353	0.763755	0.915812	tubulin beta-5 chain	31.1	cell.organisation
155	beta-alanine	met65	AT1G26665	261272_at	1	9214543,9214733,9214823,9214903,9214991	9215093,9215177,9215266,9215355,9215384		0.926844	0.805418	0.865949	0.791899	0.690193	0.736555	0.953808	0.884108	Mediator complex, subunit Med10	35.2	not assigned.unknown
156	beta-alanine	met65	AT1G07700	261417_at	1	2380367,2380782,2380871	2380924,2381014,2381107		-0.863199	-0.697642	-0.649971	-0.740032	-0.768821	-0.797137	-0.868892	-0.810464	Thioredoxin superfamily protein	21.1	redox.thioredoxin
157	beta-alanine	met65	AT1G14300	261524_at	1	4882703,4882713,4882817,4882930,4883045,4883176	4883277,4883390,4883492,4883637,4883930,4883962		0.71176	0.705233	0.610905	0.80535	0.656104	0.659413	0.846956	0.832772	ARM repeat superfamily protein	35.2	not assigned.unknown
158	beta-alanine	met65	AT1G01820	261534_at	1	296233,296248,296362,296535,296626,296700,296782	296862,296951,297025,297101,297175,297532,297615	PEX11C	0.874714	0.820975	0.73555	0.94011	0.840683	0.69548	0.930507	0.863002	peroxin 11c	31.1	cell.organisation
159	beta-alanine	met65	AT1G15980	261788_at	1	5490376,5490595,5490675,5490780	5490867,5490952,5491031,5491199	PnsB1	-0.733765	-0.809889	-0.886955	-0.833531	-0.716834	-0.721344	-0.904229	-0.775929	NDH-dependent cyclic electron flow 1	35.2	not assigned.unknown
160	beta-alanine	met65	AT1G65870	261914_at	1	24503626	24504104		-0.849905	-0.568125	-0.586862	-0.691999	-0.933487	-0.704499	-0.649189	-0.848984	Disease resistance-responsive (dirigent-like protein) family protein	20.1.7	stress.biotic.PR-proteins
161	beta-alanine	met65	AT1G35560	262028_at	1	13116177	13116693		-0.788345	-0.825544	-0.645362	-0.850114	-0.738689	-0.731919	-0.806229	-0.652719	TCP family transcription factor	27.3.29	RNA.regulation of transcription.TCP transcription factor family
162	beta-alanine	met65	AT1G02820	262113_at	1	623948,624134	624231,624297		-0.911195	0.700993	-0.684785	-0.792416	-0.741512	-0.675774	-0.855837	-0.828564	Late embryogenesis abundant 3 (LEA3) family protein	33.2	development.late embryogenesis abundant
163	beta-alanine	met65	AT1G27630	262296_at	1	9612969,9613060,9613142,9613314	9613392,9613537,9613780,9613900	CYCT1;3	0.770315	0.795809	0.553195	0.905624	0.908463	0.757209	0.708654	0.946826	cyclin T 1;3	31.3	cell.cycle
164	beta-alanine	met65	AT1G49470	262396_at	1	18310863	18311461		-0.823242	-0.759966	-0.640969	-0.7929	-0.627218	-0.579522	-0.833069	-0.636335	Family of unknown function (DUF716)	35.2	not assigned.unknown
165	beta-alanine	met65	AT1G11210	262452_at	1	3755883,3756261	3756371,3756583		0.70938	0.753474	0.584775	0.905137	0.926647	0.82789	0.830749	0.912344	Protein of unknown function (DUF761)	35.2	not assigned.unknown
166	beta-alanine	met65	AT1G50250	262473_at	1	18614416,18614619,18614708	18614879,18614991,18615170	FTSH1	-0.752932	-0.83689	-0.875864	-0.685478	-0.860345	-0.71217	-0.88316	-0.78525	FTSH protease 1	29.5.7	protein.degradation.metalloprotease
167	beta-alanine	met65	AT1G21680	262505_at	1	7614568	7615125		0.747043	0.655233	0.742168	0.818799	0.773073	0.755279	0.838456	0.944693	DPP6 N-terminal domain-like protein	35.1	not assigned.no ontology
168	beta-alanine	met65	AT1G13930	262609_at	1	4761091	4761523		0.633602	0.88778	-0.616165	0.710609	0.934362	0.7071	-0.754625	0.803987	Involved in response to salt stress. Knockout mutants are hypersensitive to salt stress.	20.2.3	stress.abiotic.drought/salt
169	beta-alanine	met65	AT1G75800	262727_at	1	28459368,28459727	28460213,28460437		0.676197	0.601444	0.711383	0.802664	0.905189	0.779279	0.768955	0.906708	Pathogenesis-related thaumatin superfamily protein	20.1	stress.biotic
170	beta-alanine	met65	AT1G20840	262797_at	1	7245144,7245557	7245641,7245766	TMT1	0.786074	0.819985	0.721856	0.830735	0.792404	0.64305	0.670034	0.814664	tonoplast monosaccharide transporter1	34.2	transport.sugars
171	beta-alanine	met65	AT1G13080	262826_at	1	4460297	4460806	CYP71B2	-0.736811	-0.827098	-0.558037	-0.743169	-0.726746	-0.657182	-0.899176	-0.627003	cytochrome P450, family 71, subfamily B, polypeptide 2	26.1	misc.cytochrome P450
172	beta-alanine	met65	AT1G14685	262848_at	1	5043332	5043922	BPC2	0.637144	0.582943	0.703523	0.827185	0.802221	0.656517	0.799415	0.766557	basic pentacysteine 2	27.3.84	RNA.regulation of transcription.BBR/BPC
173	beta-alanine	met65	AT1G79440	262892_at	1	29882875,29882909,29882982,29883088,29883190,29883275,29883400	29883500,29883663,29883695,29883795,29883827,29884043,29884120	SSADH1	0.875671	0.86917	0.664857	0.818167	0.777504	0.710634	0.848216	0.84421	aldehyde dehydrogenase 5F1	8.2.99	TCA / org transformation.other organic acid transformatons.misc
174	beta-alanine	met65	AT1G54350	263000_at	1	20289449,20289574,20289697	20289947,20290036,20290201	ABCD2	-0.921214	-0.784768	-0.755732	-0.644126	-0.630414	-0.633473	-0.90301	-0.713265	ABC transporter family protein	34.16	transport.ABC transporters and multidrug resistance systems
175	beta-alanine	met65	AT2G18170	263065_at	2	7908188	7908703	MPK7	0.832848	0.919814	0.659565	0.910264	0.929437	0.610137	0.854124	0.903915	MAP kinase 7	30.6	signalling.MAP kinases
176	beta-alanine	met65	AT2G27200	263082_at	2	11627390	11627866		0.816456	0.787768	0.637981	0.828534	0.864281	0.616104	0.845119	0.827612	P-loop containing nucleoside triphosphate hydrolases superfamily protein	29.2.2.1	protein.synthesis.ribosome biogenesis.export from nucleus	30.5	signalling.G-proteins
177	beta-alanine	met65	AT1G03055	263115_at	1	710281,710333,710695,710801,710955,711016	711092,711184,711263,711408,711505,711567		-0.772031	-0.635571	-0.645706	-0.924961	-0.927762	-0.727376	-0.762567	-0.752709	unknown protein; BEST Arabidopsis thaliana protein match is: unknown protein (TAIR:AT1G64680.1); Has 143 Blast hits to 143 proteins in 26 species: Archae - 0; Bacteria - 6; Metazoa - 0; Fungi - 0; Plants - 122; Viruses - 0; Other Eukaryotes - 15 (source: NCBI BLink).	35.2	not assigned.unknown
178	beta-alanine	met65	AT2G14170	263275_at	2	5977732,5977833,5977922,5978012,5978110,5978188,5978276,5978319	5978412,5978447,5978517,5978594,5978795,5978875,5978987,5979067	ALDH6B2	0.779776	0.736938	0.703566	0.903543	0.849049	0.572161	0.922655	0.867661	aldehyde dehydrogenase 6B2	13.2.4.3	amino acid metabolism.degradation.branched chain group.valine
179	beta-alanine	met65	AT2G40150	263386_at	2	16776429,16776449,16776536	16776694,16776775,16777101	TBL28	-0.786648	-0.859186	-0.722339	-0.820945	-0.746756	-0.578877	-0.885117	-0.734839	TRICHOME BIREFRINGENCE-LIKE 28	35.2	not assigned.unknown
180	beta-alanine	met65	AT2G04039	263410_at	2	1333483,1333565,1333640,1333703,1333778	1333983,1334125,1334197,1334284,1334409		-0.87827	-0.840756	-0.758485	-0.85244	-0.820788	-0.671478	-0.913197	-0.854963	unknown protein; FUNCTIONS IN: molecular_function unknown; LOCATED IN: chloroplast; EXPRESSED IN: 21 plant structures; EXPRESSED DURING: 13 growth stages; CONTAINS InterPro DOMAIN/s: Protein of unknown function DUF2996 (InterPro:IPR021374); Has 159 Blast hits to 159 proteins in 52 species: Archae - 0; Bacteria - 76; Metazoa - 0; Fungi - 0; Plants - 38; Viruses - 0; Other Eukaryotes - 45 (source: …	35.2	not assigned.unknown
181	beta-alanine	met65	AT2G22240	263433_at	2	9451932,9452083,9452166,9452354	9452454,9452630,9452716,9452730	MIPS2	-0.889177	-0.849189	-0.726775	-0.792359	-0.774259	-0.730262	-0.863957	-0.834909	myo-inositol-1-phosphate synthase 2	3.4.3	minor CHO metabolism.myo-inositol.InsP Synthases
182	beta-alanine	met65	AT2G21660	263548_at	2	9265554,9265893	9266203,9266316	GRP7	0.835651	0.856095	0.650203	0.87591	0.847417	0.715767	0.82932	0.883799	cold, circadian rhythm, and rna binding 2	27.4	RNA.RNA binding
183	beta-alanine	met65	AT1G04250	263664_at	1	1136553,1136620,1136934,1137145,1137460	1137598,1137740,1137801,1138303,1138303	IAA17	-0.79372	-0.683899	-0.764046	-0.839401	-0.60599	-0.662235	-0.849985	-0.850282	AUX/IAA transcriptional regulator family protein	27.3.40	RNA.regulation of transcription.Aux/IAA family
184	beta-alanine	met65	AT1G04350	263668_at	1	1165782,1165801,1165873	1166194,1166284,1166530		-0.887895	-0.880738	-0.576215	-0.896418	-0.864885	-0.713649	-0.822409	-0.8862	2-oxoglutarate (2OG) and Fe(II)-dependent oxygenase superfamily protein	17.5.1	hormone metabolism.ethylene.synthesis-degradation
185	beta-alanine	met65	AT2G21330	263761_at	2	9128482,9128694,9128777	9129046,9129133,9129152	FBA1	-0.929422	-0.76899	-0.665298	-0.902861	-0.768223	-0.583225	-0.914238	-0.794487	fructose-bisphosphate aldolase 1	1.3.6	PS.calvin cycle.aldolase
186	beta-alanine	met65	AT2G24540	263796_at	2	10427068	10427519	AFR	-0.608748	-0.602604	-0.602546	-0.844091	-0.825862	-0.72693	-0.698354	-0.837182	Galactose oxidase/kelch repeat superfamily protein	29.5.11.4.3.2	protein.degradation.ubiquitin.E3.SCF.FBOX
187	beta-alanine	met65	AT2G22450	264045_at	2	9531857,9531916,9532012,9532141	9532214,9532486,9532569,9532689		0.894236	0.903239	0.68571	0.904981	0.845902	0.791785	0.864902	0.936204	riboflavin biosynthesis protein, putative	18.3.1	Co-factor and vitamine metabolism.riboflavin.GTP cyclohydrolase II
188	beta-alanine	met65	AT1G22750	264207_at	1	8051304,8051361,8051455,8051556,8051830,8051973	8052062,8052113,8052233,8052306,8052391,8052430		-0.591262	-0.786388	-0.823759	-0.687841	-0.612928	-0.615877	-0.920965	-0.815429	unknown protein; FUNCTIONS IN: molecular_function unknown; INVOLVED IN: biological_process unknown; LOCATED IN: vacuole; EXPRESSED IN: 23 plant structures; EXPRESSED DURING: 15 growth stages; CONTAINS InterPro DOMAIN/s: Protein of unknown function DUF1475 (InterPro:IPR009943); Has 185 Blast hits to 155 proteins in 21 species: Archae - 0; Bacteria - 8; Metazoa - 3; Fungi - 0; Plants - 64; Viruses …	35.2	not assigned.unknown
189	beta-alanine	met65	AT1G10200	264462_at	1	3346679,3346883,3347021,3347110,3347198	3347241,3347341,3347437,3347629,3347710	WLIM1	0.835046	0.868208	0.708284	0.865359	0.858175	0.690694	0.747335	0.8583	GATA type zinc finger transcription factor family protein	27.3.67	RNA.regulation of transcription.putative transcription regulator
190	beta-alanine	met65	AT1G04530	264609_at	1	1234470,1234504,1234604,1234758,1234994	1235108,1235185,1235357,1235455,1235513	TPR4	-0.824271	-0.771807	-0.716802	-0.78603	-0.766267	-0.769961	-0.840914	-0.862418	Tetratricopeptide repeat (TPR)-like superfamily protein	35.2	not assigned.unknown
191	beta-alanine	met65	AT1G22850	264728_at	1	8080940,8081025,8081395,8081461,8081700	8081923,8082014,8082106,8082204,8082240		-0.824531	-0.816332	-0.747865	-0.858576	-0.728862	-0.623906	-0.827433	-0.726973	SNARE associated Golgi protein family	35.2	not assigned.unknown
192	beta-alanine	met65	AT1G62250	264738_at	1	22995622,22995644,22995814,22995919,22996058	22996230,22996324,22996482,22996572,22996693		-0.920026	-0.886208	-0.764073	-0.864974	-0.79685	-0.769814	-0.919555	-0.846095	unknown protein; LOCATED IN: chloroplast; EXPRESSED IN: 23 plant structures; EXPRESSED DURING: 15 growth stages; Has 30 Blast hits to 30 proteins in 13 species: Archae - 0; Bacteria - 0; Metazoa - 0; Fungi - 0; Plants - 30; Viruses - 0; Other Eukaryotes - 0 (source: NCBI BLink).	35.2	not assigned.unknown
193	beta-alanine	met65	AT1G77090	264959_at	1	28960577,28960640,28960746,28960973,28961091	28961202,28961287,28961390,28961602,28961657		-0.815856	-0.78102	-0.676821	-0.878728	-0.771227	-0.67505	-0.912363	-0.826163	Mog1/PsbP/DUF1795-like photosystem II reaction center PsbP family protein	1.1.1.2	PS.lightreaction.photosystem II.PSII polypeptide subunits
194	beta-alanine	met65	AT1G23740	265182_at	1	8398248,8398510,8398600	8398759,8398839,8398972	AOR	-0.94463	-0.904223	-0.666706	-0.888794	-0.801235	-0.665577	-0.796812	-0.881057	Oxidoreductase, zinc-binding dehydrogenase family protein	26.7	misc.oxidases - copper, flavone etc
195	beta-alanine	met65	AT2G28360	265271_at	2	12124714	12125189		0.678956	0.682397	0.609569	0.876162	0.832938	0.664818	0.670464	0.749683	SIT4 phosphatase-associated family protein	35.1	not assigned.no ontology
196	beta-alanine	met65	AT2G15890	265478_at	2	6921225,6921516,6921601	6921674,6921762,6921956	MEE14	0.746137	0.756405	0.601091	0.933952	0.932041	0.680126	0.81037	0.933763	maternal effect embryo arrest 14	35.2	not assigned.unknown
197	beta-alanine	met65	AT2G05630	265510_at	2	2083212,2083308,2083412,2083530,2083756	2083808,2083881,2083936,2084739,2084775	ATG8D	0.635121	0.581751	0.645803	0.719009	0.616882	0.799261	0.863496	0.885621	Ubiquitin-like superfamily protein	31.1	cell.organisation
198	beta-alanine	met65	AT2G37240	265959_at	2	15640255,15640294,15640411,15640471,15640572,15640663,15640761,15640840,15640933	15640969,15641057,15641116,15641203,15641248,15641326,15641458,15641543,15641558		-0.910877	-0.786294	-0.749049	-0.910199	-0.829501	-0.653406	-0.865069	-0.913556	Thioredoxin superfamily protein	35.1	not assigned.no ontology
199	beta-alanine	met65	AT2G41290	266391_at	2	17210605	17211063	SSL2	-0.956897	-0.802178	-0.707668	-0.855308	-0.763358	-0.69914	-0.838286	-0.868002	strictosidine synthase-like 2	16.4.1	secondary metabolism.N misc.alkaloid-like
200	beta-alanine	met65	AT2G38740	266413_at	2	16194665,16195071	16195179,16195261		-0.842411	-0.835081	-0.773984	-0.821369	-0.710294	-0.632889	-0.95976	-0.919776	Haloacid dehalogenase-like hydrolase (HAD) superfamily protein	35.1	not assigned.no ontology
201	beta-alanine	met65	AT2G19810	266695_at	2	8550932	8551494	OZF1	0.645306	0.743057	0.691079	0.778242	0.880319	0.693631	0.903197	0.772	CCCH-type zinc finger family protein	27.3.12	RNA.regulation of transcription.C3H zinc finger family
202	beta-alanine	met65	AT2G25930	266839_at	2	11062624	11063175	PYK20	0.831897	0.820803	0.633844	0.846082	0.77148	0.733462	0.874724	0.926786	hydroxyproline-rich glycoprotein family protein	27.3.47	RNA.regulation of transcription.ELF3
203	beta-alanine	met65	AT2G26080	266892_at	2	11109376,11109421,11109511,11109628,11109715,11109813	11109914,11110039,11110122,11110199,11110286,11110361	GLDP2	-0.790867	-0.723644	-0.779906	-0.848747	-0.8346	-0.727791	-0.874844	-0.875221	glycine decarboxylase P-protein 2	1.2.4.1	PS.photorespiration.glycine cleavage.P subunit	25	C1-metabolism
204	beta-alanine	met65	AT2G34310	267000_at	2	14478599,14478653	14478735,14479237		-0.86765	-0.824236	-0.568349	-0.742449	-0.833721	-0.685996	-0.931667	-0.646951	unknown protein; FUNCTIONS IN: molecular_function unknown; INVOLVED IN: biological_process unknown; LOCATED IN: cellular_component unknown; EXPRESSED IN: 24 plant structures; EXPRESSED DURING: 13 growth stages; BEST Arabidopsis thaliana protein match is: unknown protein (TAIR:AT1G29530.1); Has 1236 Blast hits to 680 proteins in 89 species: Archae - 0; Bacteria - 0; Metazoa - 473; Fungi - 0; Plant…	35.2	not assigned.unknown
205	beta-alanine	met65	AT2G34460	267005_at	2	14530005,14530023,14530097	14530489,14530568,14530703		-0.749018	-0.763883	-0.791112	-0.863783	-0.729124	-0.701327	-0.883441	-0.890123	NAD(P)-binding Rossmann-fold superfamily protein	35.1	not assigned.no ontology
206	beta-alanine	met65	AT2G38465	267036_at	2	16106393,16106518	16106682,16106809		0.878878	0.853669	0.583697	0.76749	0.648845	0.611631	0.870471	0.829448	unknown protein; FUNCTIONS IN: molecular_function unknown; INVOLVED IN: biological_process unknown; LOCATED IN: plasma membrane; EXPRESSED IN: 21 plant structures; EXPRESSED DURING: 11 growth stages; Has 16 Blast hits to 16 proteins in 8 species: Archae - 0; Bacteria - 0; Metazoa - 0; Fungi - 0; Plants - 16; Viruses - 0; Other Eukaryotes - 0 (source: NCBI BLink).	35.2	not assigned.unknown
207	beta-alanine	met65	AT2G41120	267063_at	2	17141462,17141701,17141796	17141943,17142030,17142138		-0.90053	-0.726018	-0.56846	-0.87894	-0.770731	-0.686717	-0.720258	-0.810907	unknown protein; INVOLVED IN: biological_process unknown; LOCATED IN: chloroplast; EXPRESSED IN: 19 plant structures; EXPRESSED DURING: 10 growth stages; CONTAINS InterPro DOMAIN/s: Protein of unknown function DUF309 (InterPro:IPR005500); Has 349 Blast hits to 349 proteins in 112 species: Archae - 2; Bacteria - 189; Metazoa - 0; Fungi - 0; Plants - 31; Viruses - 0; Other Eukaryotes - 127 (source:…	35.2	not assigned.unknown
208	beta-alanine	met65	AT2G02570	267268_at	2	698379,698525,698600,698728,698811	698987,699062,699137,699241,699269		0.889329	0.732541	0.802577	0.873354	0.763679	0.700506	0.939296	0.779235	nucleic acid binding;RNA binding	35.2	not assigned.unknown
209	beta-alanine	met65	AT2G19450	267280_at	2	8428181,8428278,8428423,8428504,8428609,8428629,8428714,8428776	8428860,8428907,8429031,8429093,8429175,8429225,8429351,8429427	TAG1	0.842661	0.833445	0.608254	0.889967	0.83586	0.783118	0.82092	0.939131	membrane bound O-acyl transferase (MBOAT) family protein	11.4	lipid metabolism.TAG synthesis
210	beta-alanine	met65	AT2G34710	267316_at	2	14639567,14639694,14639778,14639927	14640013,14640127,14640226,14640297	PHB-1D	-0.770168	-0.771308	-0.779337	-0.785329	-0.72479	-0.660162	-0.90221	-0.73598	Homeobox-leucine zipper family protein / lipid-binding START domain-containing protein	27.3.22	RNA.regulation of transcription.HB,Homeobox transcription factor family
211	beta-alanine	met65	AT2G33830	267461_at	2	14309783,14309804,14309891	14310083,14310196,14310282		0.793688	0.822562	0.624174	0.923802	0.852977	0.700773	0.847127	0.924492	Dormancy/auxin associated family protein	17.2.3	hormone metabolism.auxin.induced-regulated-responsive-activated
212	beta-alanine	met65	AT2G02760	267484_at	2	774321,774395,774487,774512,774604	774693,774778,774866,775021,775149	UBC2	0.697244	0.647899	0.87571	0.807628	0.836331	0.841657	0.893008	0.702577	ubiquiting-conjugating enzyme 2	29.5.11.3	protein.degradation.ubiquitin.E2
213	Phenylalanine	met32	AT3G50270	252199_at	3	18636690	18637175		0.669558	-0.805974	-0.619189	-0.743629	-0.652773	-0.67693	-0.815222	-0.625416	HXXXD-type acyl-transferase family protein	16.2	secondary metabolism.phenylpropanoids
214	Tyrosine	met52	AT1G32220	245793_at	1	11608984,11609017,11609101	11609226,11609311,11609551		-0.786269	-0.6624	-0.889271	-0.640465	-0.63464	-0.738443	-0.912641	-0.8566	NAD(P)-binding Rossmann-fold superfamily protein	35.2	not assigned.unknown
215	Tyrosine	met52	AT3G56240	251733_at	3	20863466,20863740,20863855	20863930,20864394,20864398	CCH	-0.641671	-0.576701	-0.70708	-0.71992	-0.608254	-0.812632	-0.857414	-0.810059	copper chaperone	15.2	metal handling.binding, chelation and storage
216	Tyrosine	met52	AT4G22890	254298_at	4	12008433,12008434,12008519,12008595,12008689	12008851,12008931,12009028,12009106,12009152	PGR5-LIKE A	-0.732741	-0.812645	-0.631845	-0.865308	-0.775256	-0.690406	-0.852185	-0.740716	PGR5-LIKE A	1.1.40	PS.lightreaction.cyclic electron flow-chlororespiration
217	Tyrosine	met52	AT3G01810	258997_at	3	291800,291966,292056	292169,292246,292535		-0.78322	-0.823763	-0.743061	-0.805779	-0.645034	-0.590011	-0.95373	-0.676354	FUNCTIONS IN: molecular_function unknown; INVOLVED IN: biological_process unknown; LOCATED IN: plasma membrane; EXPRESSED IN: 21 plant structures; EXPRESSED DURING: 13 growth stages; BEST Arabidopsis thaliana protein match is: nucleolar protein gar2-related (TAIR:AT2G42320.2); Has 1327 Blast hits to 470 proteins in 132 species: Archae - 2; Bacteria - 131; Metazoa - 139; Fungi - 114; Plants - 114;…	35.2	not assigned.unknown
218	Tyrosine	met52	AT2G28470	264078_at	2	12169069,12169154,12169246	12169591,12169663,12169776	BGAL8	-0.793046	-0.860608	-0.697211	-0.754657	-0.631465	-0.704065	-0.859081	-0.694133	beta-galactosidase 8	26.3.2	misc.gluco-, galacto- and mannosidases.beta-galactosidase
219	Tyrosine	met52	AT2G37460	265962_at	2	15726861,15726880,15726965,15727116	15727209,15727370,15727441,15727497		-0.578769	-0.706149	-0.614906	-0.795511	-0.68549	-0.80164	-0.710813	-0.657889	nodulin MtN21 /EamA-like transporter family protein	33.99	development.unspecified
