# Supplementary material for: Combined Use of Genome-Wide Association Data and Correlation Networks Unravels Key Regulators of Primary Metabolism in Arabidopsis thaliana
Source: PLoS Genet. 2016 Oct 19;12(10):e1006363. doi: 10.1371/journal.pgen.1006363 (PMC5070769; doi:10.1371/journal.pgen.1006363)
Supplement: S12 Table — (XLSX) [file pgen.1006363.s023.xlsx]

## Sheet: Sheet1
S12 Table List of common metabolite-transcript associations between GWAS and network analysis using the strict LOD threshold (LOD = 5.3).
NO	Metabolite	Gene	LOD	affy	description	common_GWASandNetwork_53	corr_21L	corr_21D	corr_4L	corr_4D	corr_32L	corr_32D	corr_21LL	corr_21HL	num_asso	BIN1	Des1	BIN2	Des2	21-L	21-D	4-L	4-D	32-L	32-D	21-LL	21-HL
1	Glutamate	AT1G08660	5.69944	264793_at	MALE GAMETOPHYTE DEFECTIVE 2	Glutamate and AT1G08660	0	0	-0.64105	0	0	0	0	0	1	29.7	protein.glycosylation	.	.	0	0	1	0	0	0	0	0
2	Glutamate	AT1G22060	5.56145	255948_at	LOCATED IN: vacuole; EXPRESSED IN: 23 plant structures; EXPRESSED DURING: 13 growth stages; BEST Arabidopsis thaliana protein match is: FBD, F-box and Leucine Rich Repeat domains containing protein (TAIR:AT1G22000.1); Has 84739 Blast hits to 38714 proteins in 2257 species: Archae - 1436; Bacteria - 11314; Metazoa - 40747; Fungi - 7706; Plants - 4675; Viruses - 308; Other Eukaryotes - 18553 (sourc…	Glutamate and AT1G22060	0	0	-0.668008	0	0	0	0	0	1	35.2	not assigned.unknown	.	.	0	0	1	0	0	0	0	0
3	Leucine	AT1G22930	5.35323	264772_at	T-complex protein 11	Leucine and AT1G22930	0	0	0	0.561198	0	0.868777	0	0	2	35.1	not assigned.no ontology	.	.	0	0	0	1	0	1	0	0
4	Leucine	AT1G22970	5.35323	264722_at	unknown protein; BEST Arabidopsis thaliana protein match is: unknown protein (TAIR:AT1G71150.1); Has 134 Blast hits to 132 proteins in 48 species: Archae - 0; Bacteria - 0; Metazoa - 66; Fungi - 10; Plants - 48; Viruses - 0; Other Eukaryotes - 10 (source: NCBI BLink).	Leucine and AT1G22970	0	0	0	0	0	0.566331	0	0	1	35.2	not assigned.unknown	.	.	0	0	0	0	0	1	0	0
5	Leucine	AT1G22985	5.35323	264726_at	Integrase-type DNA-binding superfamily protein	Leucine and AT1G22985	0	0	0	0	0	0.584578	0	0	1	27.3.3	RNA.regulation of transcription.AP2/EREBP, APETALA2/Ethylene-responsive element binding protein family	.	.	0	0	0	0	0	1	0	0
6	Leucine	AT1G22990	5.35323	264729_at	Heavy metal transport/detoxification superfamily protein	Leucine and AT1G22990	0	0.838933	0	0	0.732406	0.810715	0	0	3	15.2	metal handling.binding, chelation and storage	.	.	0	1	0	0	1	1	0	0
7	Leucine	AT1G23020	5.35323	264751_at	ferric reduction oxidase 3	Leucine and AT1G23020	0	0	-0.575654	0	0	0.729906	0	0	2	15.1	metal handling.acquisition	.	.	0	0	1	0	0	1	0	0
8	Aspartate	AT1G47570	5.53851	262428_at	RING/U-box superfamily protein	Aspartate and AT1G47570	0	0	0	0	0	-0.57361	0	0	1	29.5.11.4.2	protein.degradation.ubiquitin.E3.RING	.	.	0	0	0	0	0	1	0	0
9	Nicotinic acid	AT2G19270	5.39555	267330_at	CONTAINS InterPro DOMAIN/s: Mitotic checkpoint protein PRCC, C-terminal (InterPro:IPR018800); Has 930 Blast hits to 533 proteins in 146 species: Archae - 0; Bacteria - 18; Metazoa - 327; Fungi - 143; Plants - 61; Viruses - 0; Other Eukaryotes - 381 (source: NCBI BLink).	Nicotinic acid and AT2G19270	0	0.66014	0	0	0	0	0	0	1	35.2	not assigned.unknown	.	.	0	1	0	0	0	0	0	0
10	Nicotinic acid	AT2G19350	5.39555	267278_at	Eukaryotic protein of unknown function (DUF872)	Nicotinic acid and AT2G19350	0	0.718266	0	0	0	0	0	0	1	35.2	not assigned.unknown	.	.	0	1	0	0	0	0	0	0
11	Fructose	AT2G40670	5.76715	266078_at	response regulator 16	Fructose and AT2G40670	0	0	-0.790453	0.693638	0	0	0	0	2	27.3.5	RNA.regulation of transcription.ARR	.	.	0	0	1	1	0	0	0	0
12	Fructose	AT2G40690	5.76715	266058_at	NAD-dependent glycerol-3-phosphate dehydrogenase family protein	Fructose and AT2G40690	0	0	0	0	0	0.566666	0	0	1	11.5.2	lipid metabolism.glyceral metabolism.Glycerol-3-phosphate dehydrogenase (NAD+)	.	.	0	0	0	0	0	1	0	0
13	Fructose	AT2G40700	5.76715	266076_at	P-loop containing nucleoside triphosphate hydrolases superfamily protein	Fructose and AT2G40700	0	0	0.929381	-0.551792	0	0	0	0	2	29.2.2.2.1	protein.synthesis.ribosome biogenesis.Assembly factors.DExD-box helicases	29.2.2.3.1	protein.synthesis.ribosome biogenesis.Pre-rRNA processing and modifications.snoRNPs	0	0	1	1	0	0	0	0
14	Fructose	AT2G40730	5.76715	266053_at	Protein kinase family protein with ARM repeat domain	Fructose and AT2G40730	0	-0.637802	0	0	0	0	0	0	1	29.4	protein.postranslational modification	.	.	0	1	0	0	0	0	0	0
15	Fructose	AT2G40750	5.76715	257382_at	WRKY DNA-binding protein 54	Fructose and AT2G40750	-0.627067	0	0	0	0	0.738267	0	0	2	27.3.32	RNA.regulation of transcription.WRKY domain transcription factor family	.	.	1	0	0	0	0	1	0	0
16	Fructose	AT2G40760	5.76715	266051_at	Rhodanese/Cell cycle control phosphatase superfamily protein	Fructose and AT2G40760	0	-0.734225	0	0	0	-0.707507	0	0	2	26.23	misc.rhodanese	.	.	0	1	0	0	0	1	0	0
17	Lysine	AT3G02320	6.90202	259075_at	N2,N2-dimethylguanosine tRNA methyltransferase	Lysine and AT3G02320	0	0	0	0.802381	0	0	0	0	1	27.3.99	RNA.regulation of transcription.unclassified	.	.	0	0	0	1	0	0	0	0
18	Lysine	AT3G02340	6.90202	256326_at	RING/U-box superfamily protein	Lysine and AT3G02340	0	0.697048	0.887764	0.847105	-0.634807	0.782326	0	0	5	29.5.11.4.2	protein.degradation.ubiquitin.E3.RING	.	.	0	1	1	1	1	1	0	0
19	Lysine	AT3G02350	6.90202	256327_at	galacturonosyltransferase 9	Lysine and AT3G02350	0	0	-0.830821	0	0	0	0	0	1	26.2	misc.UDP glucosyl and glucoronyl transferases	.	.	0	0	1	0	0	0	0	0
20	Lysine	AT3G02360	6.90202	256328_at	6-phosphogluconate dehydrogenase family protein	Lysine and AT3G02360	0	0.760787	0.7367	0	0	0.687903	0	0	3	7.1.3	OPP.oxidative PP.6-phosphogluconate dehydrogenase	.	.	0	1	1	0	0	1	0	0
21	Lysine	AT3G02380	6.90202	258497_at	CONSTANS-like 2	Lysine and AT3G02380	0	0	0.758309	0	0	0	0	0.708259	2	33.99	development.unspecified	.	.	0	0	1	0	0	0	0	1
22	Lysine	AT3G02400	6.90202	258476_at	SMAD/FHA domain-containing protein	Lysine and AT3G02400	0	0	0	0	0	0	0	0.657197	1	27.3.67	RNA.regulation of transcription.putative transcription regulator	.	.	0	0	0	0	0	0	0	1
23	Lysine	AT3G02420	6.90202	258488_at	unknown protein; FUNCTIONS IN: molecular_function unknown; INVOLVED IN: biological_process unknown; LOCATED IN: membrane; EXPRESSED IN: 25 plant structures; EXPRESSED DURING: 15 growth stages; CONTAINS InterPro DOMAIN/s: Uncharacterised protein family UPF0121 (InterPro:IPR005344); Has 72 Blast hits to 71 proteins in 25 species: Archae - 0; Bacteria - 0; Metazoa - 2; Fungi - 2; Plants - 60; Viruse…	Lysine and AT3G02420	0	0.736935	-0.676496	0	0	0.609695	0	0	3	35.2	not assigned.unknown	.	.	0	1	1	0	0	1	0	0
24	Lysine	AT3G02460	6.90202	258496_at	Ypt/Rab-GAP domain of gyp1p superfamily protein	Lysine and AT3G02460	0	0	0	0	0	0.583886	0	0	1	30.5	signalling.G-proteins	.	.	0	0	0	0	0	1	0	0
25	Lysine	AT3G02490	6.90202	258502_at	Pentatricopeptide repeat (PPR) superfamily protein	Lysine and AT3G02490	0	0	-0.714691	0	0	0	0	0	1	35.1.5	not assigned.no ontology.pentatricopeptide (PPR) repeat-containing protein	.	.	0	0	1	0	0	0	0	0
26	Gluconic acid	AT3G24800	5.42527	257598_at	proteolysis 1	Gluconic acid and AT3G24800	0	0	0.555384	0	0	0	0	0	1	29.5.11.4.2	protein.degradation.ubiquitin.E3.RING	.	.	0	0	1	0	0	0	0	0
27	Gluconic acid	AT3G24810	5.42527	257619_at	Cyclin-dependent kinase inhibitor family protein	Gluconic acid and AT3G24810	0	0	0.6061	0	0	0	0	0	1	31.3	cell.cycle	.	.	0	0	1	0	0	0	0	0
28	Erythritol	AT4G00880	5.33314	255645_at	SAUR-like auxin-responsive protein family	Erythritol and AT4G00880	0	0	0	0	0	-0.510664	0	0	1	17.2.3	hormone metabolism.auxin.induced-regulated-responsive-activated	.	.	0	0	0	0	0	1	0	0
29	Fucose	AT4G09650	5.77469	255046_at	ATP synthase delta-subunit gene	Fucose and AT4G09650	0	0	0	0	0	0.70396	0	0	1	1.1.4.7	PS.lightreaction.ATP synthase.delta chain	.	.	0	0	0	0	0	1	0	0
30	Fucose	AT4G09670	5.77469	255047_at	Oxidoreductase family protein	Fucose and AT4G09670	0	0	0	0	-0.677354	-0.647581	0	0	2	35.1	not assigned.no ontology	.	.	0	0	0	0	1	1	0	0
31	Fucose	AT4G09680	5.77469	255044_at	conserved telomere maintenance component 1	Fucose and AT4G09680	0	0	0	0	0	-0.591906	0	0	1	35.2	not assigned.unknown	.	.	0	0	0	0	0	1	0	0
32	Leucine	AT4G14320	12.6254	245311_at	Zinc-binding ribosomal protein family protein	Leucine and AT4G14320	0	0	0	0	0	-0.916959	0	0	1	29.2.1.2.2.536	protein.synthesis.ribosomal protein.eukaryotic.60S subunit.L36A	.	.	0	0	0	0	0	1	0	0
33	Leucine	AT4G14330	12.6254	245607_at	P-loop containing nucleoside triphosphate hydrolases superfamily protein	Leucine and AT4G14330	0	-0.632132	0	0	-0.630586	0	0	0	2	31.1	cell.organisation	.	.	0	1	0	0	1	0	0	0
34	Leucine	AT4G14360	12.6254	245274_at	S-adenosyl-L-methionine-dependent methyltransferases superfamily protein	Leucine and AT4G14360	0	0	0	-0.780343	0	-0.634025	0	0	2	20.2.3	stress.abiotic.drought/salt	.	.	0	0	0	1	0	1	0	0
35	Leucine	AT4G14365	12.6254	245329_at	XB3 ortholog 4 in Arabidopsis thaliana	Leucine and AT4G14365	0	0	0.624682	0	0	0	0	0	1	31.1	cell.organisation	.	.	0	0	1	0	0	0	0	0
36	Leucine	AT4G14385	12.6254	245261_at	FUNCTIONS IN: molecular_function unknown; INVOLVED IN: biological_process unknown; LOCATED IN: vacuole; EXPRESSED IN: 24 plant structures; EXPRESSED DURING: 15 growth stages; CONTAINS InterPro DOMAIN/s: Histone H4 acetyltransferase, NuA4 complex, Eaf6 (InterPro:IPR015418); Has 30201 Blast hits to 17322 proteins in 780 species: Archae - 12; Bacteria - 1396; Metazoa - 17338; Fungi - 3422; Plants - …	Leucine and AT4G14385	0	0.719053	0	0.550442	0	0.59053	0	0	3	35.2	not assigned.unknown	.	.	0	1	0	1	0	1	0	0
37	Leucine	AT4G14400	12.6254	245265_at	ankyrin repeat family protein	Leucine and AT4G14400	0	0	0	0	0	-0.754954	0	0	1	31.5.1	cell.cell death.plants	.	.	0	0	0	0	0	1	0	0
38	Leucine	AT4G14410	12.6254	245331_at	basic helix-loop-helix (bHLH) DNA-binding superfamily protein	Leucine and AT4G14410	0	0	0	0	0	0.563215	0	0	1	27.3.6	RNA.regulation of transcription.bHLH,Basic Helix-Loop-Helix family	.	.	0	0	0	0	0	1	0	0
39	Leucine	AT4G14430	12.6254	245359_at	indole-3-butyric acid response 10	Leucine and AT4G14430	0	0.793274	0	0	0	0.841219	0	0	2	11.9.4.3	lipid metabolism.lipid degradation.beta-oxidation.enoyl CoA hydratase	13.2.6.3	amino acid metabolism.degradation.aromatic aa.tryptophan	0	1	0	0	0	1	0	0
40	Leucine	AT4G14440	12.6254	245612_at	3-hydroxyacyl-CoA dehydratase 1	Leucine and AT4G14440	0	0	0	0	0	-0.73821	0	0	1	11.9.4.3	lipid metabolism.lipid degradation.beta-oxidation.enoyl CoA hydratase	13.2.6.3	amino acid metabolism.degradation.aromatic aa.tryptophan	0	0	0	0	0	1	0	0
41	Isoleucine	AT4G14470	5.42749	245615_at	transposable element gene	Isoleucine and AT4G14470	0	0	0	0	0	0.731213	0	0	1	28.1	DNA.synthesis/chromatin structure	.	.	0	0	0	0	0	1	0	0
42	Isoleucine	AT4G14490	5.42749	245617_at	SMAD/FHA domain-containing protein	Isoleucine and AT4G14490	0	0	0	0	0	0.792986	0	0	1	35.1	not assigned.no ontology	.	.	0	0	0	0	0	1	0	0
43	Isoleucine	AT4G14510	5.42749	245618_at	CRM family member 3B	Isoleucine and AT4G14510	0	0	0	0	0	-0.739142	0	0	1	35.2	not assigned.unknown	.	.	0	0	0	0	0	1	0	0
44	Isoleucine	AT4G14550	5.42749	245593_at	indole-3-acetic acid inducible 14	Isoleucine and AT4G14550	0	0	0	0.57294	0	0	0	0	1	27.3.40	RNA.regulation of transcription.Aux/IAA family	.	.	0	0	0	1	0	0	0	0
45	Isoleucine	AT4G14560	5.42749	245397_at	indole-3-acetic acid inducible	Isoleucine and AT4G14560	0	0	-0.679233	0.58568	0	0	0	0	2	27.3.40	RNA.regulation of transcription.Aux/IAA family	.	.	0	0	1	1	0	0	0	0
46	Asparagine	AT4G38660	5.51612	252954_at	Pathogenesis-related thaumatin superfamily protein	Asparagine and AT4G38660	0	0	0	0	0	-0.719214	0	0	1	20.1	stress.biotic	.	.	0	0	0	0	0	1	0	0
47	Asparagine	AT4G38740	5.51612	252973_s_at	rotamase CYP 1	Asparagine and AT4G38740	0	0	0	0	0	-0.574944	0	0	1	31.3.1	cell.cycle.peptidylprolyl isomerase	.	.	0	0	0	0	0	1	0	0
48	GABA	AT4G39940	7.35476	252870_at	APS-kinase 2	GABA and AT4G39940	0	-0.663979	0	0	0	-0.649385	-0.660352	0	3	14.15	S-assimilation.AKN	.	.	0	1	0	0	0	1	1	0
49	GABA	AT4G39950	7.35476	252827_at	cytochrome P450, family 79, subfamily B, polypeptide 2	GABA and AT4G39950	0	0	0	0	0	-0.808846	0	0	1	16.5.1.1.3.1	secondary metabolism.sulfur-containing.glucosinolates.synthesis.indole.CYP79B2 monooxygenase	26.1	misc.cytochrome P450	0	0	0	0	0	1	0	0
50	GABA	AT4G39955	7.35476	252822_at	alpha/beta-Hydrolases superfamily protein	GABA and AT4G39955	0	0	-0.694094	0	0	0.72796	0	0	2	35.1	not assigned.no ontology	.	.	0	0	1	0	0	1	0	0
51	GABA	AT4G39960	7.35476	252828_at	Molecular chaperone Hsp40/DnaJ family protein	GABA and AT4G39960	0	-0.626473	0	0	0	0	0	0	1	20.2.1	stress.abiotic.heat	.	.	0	1	0	0	0	0	0	0
52	GABA	AT4G39970	7.35476	252876_at	Haloacid dehalogenase-like hydrolase (HAD) superfamily protein	GABA and AT4G39970	0	-0.624397	-0.708142	0	0	-0.876858	0	0	3	35.1	not assigned.no ontology	.	.	0	1	1	0	0	1	0	0
53	GABA	AT4G39980	7.35476	252831_at	3-deoxy-D-arabino-heptulosonate 7-phosphate synthase 1	GABA and AT4G39980	0	0	0	0	0	-0.632409	0	0	1	13.1.6.1.1	amino acid metabolism.synthesis.aromatic aa.chorismate.3-deoxy-D-arabino-heptulosonate 7-phosphate synthase	.	.	0	0	0	0	0	1	0	0
54	GABA	AT4G39990	7.35476	252875_at	RAB GTPase homolog A4B	GABA and AT4G39990	0	0	0	0	0	-0.879677	0	0	1	30.5	signalling.G-proteins	.	.	0	0	0	0	0	1	0	0
55	GABA	AT4G40000	7.35476	252871_at	S-adenosyl-L-methionine-dependent methyltransferases superfamily protein	GABA and AT4G40000	0	0	0.809395	0	0	0	0	0	1	35.1	not assigned.no ontology	.	.	0	0	1	0	0	0	0	0
56	Valine	AT5G11900	5.31411	250343_at	Translation initiation factor SUI1 family protein	Valine and AT5G11900	0	-0.619578	0.784035	0	0	-0.714899	0	0	3	29.2.3	protein.synthesis.initiation	.	.	0	1	1	0	0	1	0	0
57	Valine	AT5G11930	5.31411	250344_at	Thioredoxin superfamily protein	Valine and AT5G11930	0	0	-0.565368	0	0	-0.671595	0	0	2	21.4	redox.glutaredoxins	.	.	0	0	1	0	0	1	0	0
58	Valine	AT5G11950	5.31411	250346_at	Putative lysine decarboxylase family protein	Valine and AT5G11950	0	0	0	0	0	-0.550179	-0.648525	0	2	35.2	not assigned.unknown	.	.	0	0	0	0	0	1	1	0
59	Valine	AT5G11960	5.31411	250347_at	Protein of unknown function (DUF803)	Valine and AT5G11960	0	0.593295	0	0	0	0.617416	0	0	2	35.2	not assigned.unknown	.	.	0	1	0	0	0	1	0	0
60	Valine	AT5G11980	5.31411	250297_at	conserved oligomeric Golgi complex component-related / COG complex component-related	Valine and AT5G11980	0	0	0.55195	0	0	-0.843685	0	0	2	3.5	minor CHO metabolism.others	.	.	0	0	1	0	0	1	0	0
61	Nicotinic acid	AT5G14780	6.16019	246595_at	formate dehydrogenase	Nicotinic acid and AT5G14780	0	0.793936	0	0	0	0	0	0	1	25.1	C1-metabolism.formate dehydrogenase	.	.	0	1	0	0	0	0	0	0
62	Nicotinic acid	AT5G14800	6.16019	246594_at	pyrroline-5- carboxylate (P5C) reductase	Nicotinic acid and AT5G14800	0	0.716001	0	0	0	0	0	0	1	13.2.2.3	amino acid metabolism.degradation.glutamate family.arginine	.	.	0	1	0	0	0	0	0	0
63	Citramalate	AT5G22630	5.98249	249910_at	arogenate dehydratase 5	Citramalate and AT5G22630	0	0	0	0	0	0.663478	0	0	1	13.1.6.3.1	amino acid metabolism.synthesis.aromatic aa.phenylalanine.arogenate dehydratase / prephenate dehydratase	.	.	0	0	0	0	0	1	0	0
64	Citramalate	AT5G22640	5.98249	249900_at	MORN (Membrane Occupation and Recognition Nexus) repeat-containing protein	Citramalate and AT5G22640	0	0	0	0	0	0.667048	0	0	1	33.99	development.unspecified	.	.	0	0	0	0	0	1	0	0
65	Citramalate	AT5G22650	5.98249	249901_at	histone deacetylase 2B	Citramalate and AT5G22650	0	0	0	0	0	-0.520892	0	0	1	27.3.55	RNA.regulation of transcription.HDA	.	.	0	0	0	0	0	1	0	0
66	Citramalate	AT5G22700	5.98249	249904_at	F-box/RNI-like/FBD-like domains-containing protein	Citramalate and AT5G22700	0	0	0	0	0	-0.794155	0	0	1	29.5.11.4.3.2	protein.degradation.ubiquitin.E3.SCF.FBOX	.	.	0	0	0	0	0	1	0	0
67	Citramalate	AT5G22720	5.98249	249905_at	F-box/RNI-like superfamily protein	Citramalate and AT5G22720	0	0	0	0	0	-0.82337	0	0	1	29.5.11.4.3.2	protein.degradation.ubiquitin.E3.SCF.FBOX	.	.	0	0	0	0	0	1	0	0
68	Citramalate	AT5G22730	5.98249	249906_at	F-box/RNI-like/FBD-like domains-containing protein	Citramalate and AT5G22730	0	-0.654348	0	0	0	0	0	0	1	29.5.11.4.3.2	protein.degradation.ubiquitin.E3.SCF.FBOX	.	.	0	1	0	0	0	0	0	0
69	Isoleucine	AT5G42240	5.38295	249216_at	serine carboxypeptidase-like 42	Isoleucine and AT5G42240	0	-0.610246	0	0	-0.625845	-0.897459	0	0	3	29.5.5	protein.degradation.serine protease	.	.	0	1	0	0	1	1	0	0
70	Isoleucine	AT5G42250	5.38295	249242_at	Zinc-binding alcohol dehydrogenase family protein	Isoleucine and AT5G42250	0	0	0	0	-0.658879	0	0	0	1	26.11	misc.alcohol dehydrogenases	.	.	0	0	0	0	1	0	0	0
71	Leucine	AT5G55100	5.60147	248106_at	SWAP (Suppressor-of-White-APricot)/surp domain-containing protein	Leucine and AT5G55100	0	0	0	0	0	0.576975	0	0	1	27.1	RNA.processing	.	.	0	0	0	0	0	1	0	0
72	Leucine	AT5G55120	5.60147	248091_at	galactose-1-phosphate guanylyltransferase (GDP)s;GDP-D-glucose phosphorylases;quercetin 4'-O-glucosyltransferases	Leucine and AT5G55120	0	0	0	-0.564876	0.722684	0	0	0	2	21.2.1.2	redox.ascorbate and glutathione.ascorbate.GDP-L-galactose-hexose-1-phosphate guanyltransferase	.	.	0	0	0	1	1	0	0	0
73	Leucine	AT5G55130	5.60147	248108_at	co-factor for nitrate, reductase and xanthine dehydrogenase 5	Leucine and AT5G55130	0	0	0	0	0.675155	0	0	0	1	18.1	Co-factor and vitamine metabolism.molybdenum cofactor	.	.	0	0	0	0	1	0	0	0
74	Leucine	AT5G55140	5.60147	248102_at	ribosomal protein L30 family protein	Leucine and AT5G55140	0	0.726998	0	0	0	0.750981	0	0	2	29.2.1.1.3.2.30	protein.synthesis.ribosomal protein.prokaryotic.unknown organellar.50S subunit.L30	.	.	0	1	0	0	0	1	0	0
75	Leucine	AT5G55160	5.60147	248103_at	small ubiquitin-like modifier 2	Leucine and AT5G55160	0	0.628649	0	0	0	0.668537	0	0	2	29.5.11.1	protein.degradation.ubiquitin.ubiquitin	.	.	0	1	0	0	0	1	0	0
76	Leucine	AT5G55180	5.60147	248100_at	O-Glycosyl hydrolases family 17 protein	Leucine and AT5G55180	0	-0.89294	0	0	-0.856663	-0.970015	0	0	3	26.4	misc.beta 1,3 glucan hydrolases	.	.	0	1	0	0	1	1	0	0
77	Leucine	AT5G55190	5.60147	248107_at	RAN GTPase 3	Leucine and AT5G55190	0	0.688293	0	0	0	0.636396	0	0	2	30.5	signalling.G-proteins	.	.	0	1	0	0	0	1	0	0
78	Leucine	AT5G55200	5.60147	248101_at	Co-chaperone GrpE family protein	Leucine and AT5G55200	0	-0.561948	0	0	0.738333	0	0	0	2	29.6	protein.folding	.	.	0	1	0	0	1	0	0	0
79	Leucine	AT5G55220	5.60147	248094_at	trigger factor type chaperone family protein	Leucine and AT5G55220	0	-0.935149	0	-0.712949	0	-0.93264	0	0	3	29.6	protein.folding	.	.	0	1	0	1	0	1	0	0
80	Glutamate	AT5G64140	5.43874	247267_at	ribosomal protein S28	Glutamate and AT5G64140	0	0	0.647674	0	0	0	0	0	1	29.2.1.2.1.28	protein.synthesis.ribosomal protein.eukaryotic.40S subunit.S28	.	.	0	0	1	0	0	0	0	0
81	Glutamate	AT5G64150	5.43874	247329_at	RNA methyltransferase family protein	Glutamate and AT5G64150	0	0	0.638075	0	0	0	0	0	1	35.1	not assigned.no ontology	.	.	0	0	1	0	0	0	0	0
82	Shikimate	AT5G64780	5.62779	247255_at	Uncharacterised conserved protein UCP009193	Shikimate and AT5G64780	0.60482	0	0	0	0.7556	0.815992	0	0	3	35.2	not assigned.unknown	.	.	1	0	0	0	1	1	0	0
83	Shikimate	AT5G64800	5.62779	247254_at	CLAVATA3/ESR-RELATED 21	Shikimate and AT5G64800	0	0	0	0.576551	0	0	0	0	1	33.99	development.unspecified	.	.	0	0	0	1	0	0	0	0
84	Shikimate	AT5G64813	5.62779	247221_at	Ras-related small GTP-binding family protein	Shikimate and AT5G64813	0	-0.695837	0	0	0	0	0	0	1	30.5	signalling.G-proteins	.	.	0	1	0	0	0	0	0	0
85	Shikimate	AT5G64830	5.62779	247209_at	programmed cell death 2 C-terminal domain-containing protein	Shikimate and AT5G64830	0	-0.749174	0.580904	0	0	-0.753375	0	0	3	31.5.1	cell.cell death.plants	.	.	0	1	1	0	0	1	0	0
86	Shikimate	AT5G64840	5.62779	247222_at	general control non-repressible 5	Shikimate and AT5G64840	0	0.908404	0	0	0	0.961141	0	0	2	34.16	transport.ABC transporters and multidrug resistance systems	.	.	0	1	0	0	0	1	0	0
87	Shikimate	AT5G64850	5.62779	247214_at	FUNCTIONS IN: molecular_function unknown; INVOLVED IN: biological_process unknown; LOCATED IN: plasma membrane; EXPRESSED IN: 22 plant structures; EXPRESSED DURING: 13 growth stages; CONTAINS InterPro DOMAIN/s: RPM1-interacting protein 4, defence response (InterPro:IPR008700); BEST Arabidopsis thaliana protein match is: unknown protein (TAIR:AT5G09960.1); Has 30201 Blast hits to 17322 proteins in…	Shikimate and AT5G64850	0	0.794718	0	0	0.837467	0.962991	0.640583	0	4	35.2	not assigned.unknown	.	.	0	1	0	0	1	1	1	0
88	Shikimate	AT5G64860	5.62779	247216_at	disproportionating enzyme	Shikimate and AT5G64860	-0.607907	-0.896219	0	-0.620833	0	-0.761528	0	0	4	2.2.2.4	major CHO metabolism.degradation.starch.D enzyme	.	.	1	1	0	1	0	1	0	0
89	Shikimate	AT5G64880	5.62779	247211_at	unknown protein; Has 30201 Blast hits to 17322 proteins in 780 species: Archae - 12; Bacteria - 1396; Metazoa - 17338; Fungi - 3422; Plants - 5037; Viruses - 0; Other Eukaryotes - 2996 (source: NCBI BLink).	Shikimate and AT5G64880	0	-0.891657	0	0	0	-0.892758	0	0	2	35.2	not assigned.unknown	.	.	0	1	0	0	0	1	0	0
90	Shikimate	AT5G64900	5.62779	247213_at	precursor of peptide 1	Shikimate and AT5G64900	0	0.6625	0	0.77348	0	0.790052	0	0	3	20.1.5	stress.biotic.regulation of transcription	.	.	0	1	0	1	0	1	0	0
91	GABA	AT5G67320	6.69842	247002_at	WD-40 repeat family protein	GABA and AT5G67320	0	0.708936	0	0	0.735058	0	0	0	2	20.2.2	stress.abiotic.cold	27.3.55	RNA.regulation of transcription.HDA	0	1	0	0	1	0	0	0
92	GABA	AT5G67330	6.69842	247001_at	natural resistance associated macrophage protein 4	GABA and AT5G67330	0	-0.671211	0	0	0	-0.528021	0	0	2	34.12	transport.metal	.	.	0	1	0	0	0	1	0	0
93	GABA	AT5G67360	6.69842	246990_at	Subtilase family protein	GABA and AT5G67360	0	-0.804306	0	0	0	0	0	0	1	29.5.1	protein.degradation.subtilases	.	.	0	1	0	0	0	0	0	0
94	GABA	AT5G67380	6.69842	247000_at	casein kinase alpha 1	GABA and AT5G67380	0	0.639405	0	0	0.650523	0.617994	0	0	3	29.4	protein.postranslational modification	.	.	0	1	0	0	1	1	0	0
95	GABA	AT5G67390	6.69842	246997_at	unknown protein; BEST Arabidopsis thaliana protein match is: Plant protein of unknown function (DUF863) (TAIR:AT1G69360.1); Has 1807 Blast hits to 1807 proteins in 277 species: Archae - 0; Bacteria - 0; Metazoa - 736; Fungi - 347; Plants - 385; Viruses - 0; Other Eukaryotes - 339 (source: NCBI BLink).	GABA and AT5G67390	0	-0.61557	0	0	0	0	0	0	1	35.2	not assigned.unknown	.	.	0	1	0	0	0	0	0	0
96	Isoleucine	AT4G14320	12.6254	245311_at	Zinc-binding ribosomal protein family protein	Isoleucine and AT4G14320	0	0	0	0	0	-0.894263	0	0	1	29.2.1.2.2.536	protein.synthesis.ribosomal protein.eukaryotic.60S subunit.L36A	.	.	0	0	0	0	0	1	0	0
97	Isoleucine	AT4G14330	12.6254	245607_at	P-loop containing nucleoside triphosphate hydrolases superfamily protein	Isoleucine and AT4G14330	0	-0.565374	0	0	0	0	0	0	1	31.1	cell.organisation	.	.	0	1	0	0	0	0	0	0
98	Isoleucine	AT4G14360	12.6254	245274_at	S-adenosyl-L-methionine-dependent methyltransferases superfamily protein	Isoleucine and AT4G14360	0	0	0	-0.741529	0	-0.627001	0	0	2	20.2.3	stress.abiotic.drought/salt	.	.	0	0	0	1	0	1	0	0
99	Isoleucine	AT4G14380	12.6254	245610_at	unknown protein; Has 22 Blast hits to 22 proteins in 8 species: Archae - 0; Bacteria - 0; Metazoa - 1; Fungi - 1; Plants - 18; Viruses - 0; Other Eukaryotes - 2 (source: NCBI BLink).	Isoleucine and AT4G14380	0	0	0	0	0	0.553203	0	0	1	35.2	not assigned.unknown	.	.	0	0	0	0	0	1	0	0
100	Isoleucine	AT4G14385	12.6254	245261_at	FUNCTIONS IN: molecular_function unknown; INVOLVED IN: biological_process unknown; LOCATED IN: vacuole; EXPRESSED IN: 24 plant structures; EXPRESSED DURING: 15 growth stages; CONTAINS InterPro DOMAIN/s: Histone H4 acetyltransferase, NuA4 complex, Eaf6 (InterPro:IPR015418); Has 30201 Blast hits to 17322 proteins in 780 species: Archae - 12; Bacteria - 1396; Metazoa - 17338; Fungi - 3422; Plants - …	Isoleucine and AT4G14385	0	0.669431	0	0.56507	0	0.523354	0	0	3	35.2	not assigned.unknown	.	.	0	1	0	1	0	1	0	0
101	Isoleucine	AT4G14400	12.6254	245265_at	ankyrin repeat family protein	Isoleucine and AT4G14400	0	0	0.615201	0	0	-0.72991	0	0	2	31.5.1	cell.cell death.plants	.	.	0	0	1	0	0	1	0	0
102	Isoleucine	AT4G14410	12.6254	245331_at	basic helix-loop-helix (bHLH) DNA-binding superfamily protein	Isoleucine and AT4G14410	0	0	0	0	0	0.588602	0	0	1	27.3.6	RNA.regulation of transcription.bHLH,Basic Helix-Loop-Helix family	.	.	0	0	0	0	0	1	0	0
103	Isoleucine	AT4G14430	12.6254	245359_at	indole-3-butyric acid response 10	Isoleucine and AT4G14430	0	0.749044	0	0	0	0.79804	0	0	2	11.9.4.3	lipid metabolism.lipid degradation.beta-oxidation.enoyl CoA hydratase	13.2.6.3	amino acid metabolism.degradation.aromatic aa.tryptophan	0	1	0	0	0	1	0	0
104	Isoleucine	AT4G14440	12.6254	245612_at	3-hydroxyacyl-CoA dehydratase 1	Isoleucine and AT4G14440	0	0	0	0	0	-0.704399	0	0	1	11.9.4.3	lipid metabolism.lipid degradation.beta-oxidation.enoyl CoA hydratase	13.2.6.3	amino acid metabolism.degradation.aromatic aa.tryptophan	0	0	0	0	0	1	0	0
105	Leucine	AT4G14470	5.42749	245615_at	transposable element gene	Leucine and AT4G14470	0	0	0	0	0	0.66217	0	0	1	28.1	DNA.synthesis/chromatin structure	.	.	0	0	0	0	0	1	0	0
106	Leucine	AT4G14490	5.42749	245617_at	SMAD/FHA domain-containing protein	Leucine and AT4G14490	0	0	0	0	0	0.690322	0	0	1	35.1	not assigned.no ontology	.	.	0	0	0	0	0	1	0	0
107	Leucine	AT4G14500	5.42749	245269_at	Polyketide cyclase/dehydrase and lipid transport superfamily protein	Leucine and AT4G14500	0	0	0	0.557856	0	0	0	0	1	35.1	not assigned.no ontology	.	.	0	0	0	1	0	0	0	0
108	Leucine	AT4G14510	5.42749	245618_at	CRM family member 3B	Leucine and AT4G14510	0	0	0	0	0	-0.764497	0	0	1	35.2	not assigned.unknown	.	.	0	0	0	0	0	1	0	0
109	Leucine	AT4G14540	5.42749	245592_at	nuclear factor Y, subunit B3	Leucine and AT4G14540	0	0	0	0	0	-0.560494	0	0	1	27.3.15	RNA.regulation of transcription.CCAAT box binding factor family, HAP3	.	.	0	0	0	0	0	1	0	0
110	Leucine	AT5G11900	5.31411	250343_at	Translation initiation factor SUI1 family protein	Leucine and AT5G11900	0	-0.663676	0	0	0	-0.729563	0	0	2	29.2.3	protein.synthesis.initiation	.	.	0	1	0	0	0	1	0	0
111	Leucine	AT5G11930	5.31411	250344_at	Thioredoxin superfamily protein	Leucine and AT5G11930	0	0	0	0	0	-0.713802	0	0	1	21.4	redox.glutaredoxins	.	.	0	0	0	0	0	1	0	0
112	Leucine	AT5G11950	5.31411	250346_at	Putative lysine decarboxylase family protein	Leucine and AT5G11950	0	-0.560856	0	0	0	-0.589546	0	0	2	35.2	not assigned.unknown	.	.	0	1	0	0	0	1	0	0
113	Leucine	AT5G11960	5.31411	250347_at	Protein of unknown function (DUF803)	Leucine and AT5G11960	0	0.659682	0	0	0	0.651928	0	0	2	35.2	not assigned.unknown	.	.	0	1	0	0	0	1	0	0
114	Leucine	AT5G11970	5.31411	250301_at	Protein of unknown function (DUF3511)	Leucine and AT5G11970	0	0	0.614224	0	0	0	0	0	1	35.2	not assigned.unknown	.	.	0	0	1	0	0	0	0	0
115	Leucine	AT5G11980	5.31411	250297_at	conserved oligomeric Golgi complex component-related / COG complex component-related	Leucine and AT5G11980	0	0	0	0	0	-0.813862	0	0	1	3.5	minor CHO metabolism.others	.	.	0	0	0	0	0	1	0	0
116	myo-inositol	AT4G14380	12.6254	245610_at	unknown protein; Has 22 Blast hits to 22 proteins in 8 species: Archae - 0; Bacteria - 0; Metazoa - 1; Fungi - 1; Plants - 18; Viruses - 0; Other Eukaryotes - 2 (source: NCBI BLink).	myo-inositol and AT4G14380	0	0	0	0	0	-0.628029	0	0	1	35.2	not assigned.unknown	.	.	0	0	0	0	0	1	0	0
117	myo-inositol	AT4G14420	12.6254	245340_at	HR-like lesion-inducing protein-related	myo-inositol and AT4G14420	0	0	0	0	0	0	0	-0.642727	1	35.1	not assigned.no ontology	.	.	0	0	0	0	0	0	0	1
