# Supplementary material for: Combined Use of Genome-Wide Association Data and Correlation Networks Unravels Key Regulators of Primary Metabolism in Arabidopsis thaliana
Source: PLoS Genet. 2016 Oct 19;12(10):e1006363. doi: 10.1371/journal.pgen.1006363 (PMC5070769; doi:10.1371/journal.pgen.1006363)
Supplement: S13 Table — (XLSX) [file pgen.1006363.s024.xlsx]

## Sheet: Sheet1
S13 Table List of common transcript-metabolite associations between GWAS and network analysis using the suggested LOD threshold (LOD = 4.5).
NO	Metabolite	Gene	LOD	affy	description	common_GWASandNetwork_44	corr_21L	corr_21D	corr_4L	corr_4D	corr_32L	corr_32D	corr_21LL	corr_21HL	num_asso	BIN1	Des1	BIN2	Des2	21-L	21-D	4-L	4-D	32-L	32-D	21-LL	21-HL
1	Citrulline/Arginine	AT1G02560	4.58133	260912_at	nuclear encoded CLP protease 5	Citrulline/Arginine and AT1G02560	0	0	0	0	0	-0.663678	0	0	1	29.5.5	protein.degradation.serine protease	.	.	0	0	0	0	0	1	0	0
2	Citrulline/Arginine	AT1G02620	4.58133	260930_at	Ras-related small GTP-binding family protein	Citrulline/Arginine and AT1G02620	0	0	0	0	0	0.926937	0	0	1	30.5	signalling.G-proteins	.	.	0	0	0	0	0	1	0	0
3	Citrulline/Arginine	AT1G02640	4.58133	260914_at	beta-xylosidase 2	Citrulline/Arginine and AT1G02640	0	0	-0.637932	-0.762208	0	0	0	0	2	10.6.2	cell wall.degradation.mannan-xylose-arabinose-fucose	.	.	0	0	1	1	0	0	0	0
4	Citrulline/Arginine	AT1G02660	4.58133	260915_at	alpha/beta-Hydrolases superfamily protein	Citrulline/Arginine and AT1G02660	0	0	0	-0.689946	0	0	0	0	1	11.9.2.1	lipid metabolism.lipid degradation.lipases.triacylglycerol lipase	.	.	0	0	0	1	0	0	0	0
5	Glycine	AT1G05690	4.74681	257451_at	BTB and TAZ domain protein 3	Glycine and AT1G05690	0	0.673637	0	0	0	0	0.675573	0	2	29.5.11.4.5.2	protein.degradation.ubiquitin.E3.BTB/POZ Cullin3.BTB/POZ	.	.	0	1	0	0	0	0	1	0
6	Glycine	AT1G05710	4.74681	263179_at	basic helix-loop-helix (bHLH) DNA-binding superfamily protein	Glycine and AT1G05710	0	0	0	0.714888	0	0	0	0	1	17.5.3	hormone metabolism.ethylene.induced-regulated-responsive-activated	.	.	0	0	0	1	0	0	0	0
7	Glycine	AT1G05720	4.74681	263181_at	selenoprotein family protein	Glycine and AT1G05720	0.681643	0	0.608219	0	0	0	-0.782789	0	3	35.1	not assigned.no ontology	.	.	1	0	1	0	0	0	1	0
8	Glycine	AT1G05750	4.74681	261310_at	Tetratricopeptide repeat (TPR)-like superfamily protein	Glycine and AT1G05750	0	-0.632971	0	0	0	0	0	0	1	35.1.5	not assigned.no ontology.pentatricopeptide (PPR) repeat-containing protein	.	.	0	1	0	0	0	0	0	0
9	Ornithine	AT1G07610	5.16657	261410_at	metallothionein 1C	Ornithine and AT1G07610	0	-0.638674	0	0	0	-0.704167	0	0	2	15.2	metal handling.binding, chelation and storage	.	.	0	1	0	0	0	1	0	0
10	Ornithine	AT1G07615	5.16657	261435_at	GTP-binding protein Obg/CgtA	Ornithine and AT1G07615	0	0	0.686064	0	0	0	0	0	1	35.1	not assigned.no ontology	.	.	0	0	1	0	0	0	0	0
11	Ornithine	AT1G07650	5.16657	261434_at	Leucine-rich repeat transmembrane protein kinase	Ornithine and AT1G07650	0	0	0	-0.601152	0	0	0	0	1	30.2.8.2	signalling.receptor kinases.leucine rich repeat VIII.VIII-2	.	.	0	0	0	1	0	0	0	0
12	Ornithine	AT1G07700	5.16657	261417_at	Thioredoxin superfamily protein	Ornithine and AT1G07700	0	0	0	0	0	-0.760471	0	0	1	21.1	redox.thioredoxin	.	.	0	0	0	0	0	1	0	0
13	Glutamate	AT1G08660	5.69944	264793_at	MALE GAMETOPHYTE DEFECTIVE 2	Glutamate and AT1G08660	0	0	-0.64105	0	0	0	0	0	1	29.7	protein.glycosylation	.	.	0	0	1	0	0	0	0	0
14	Phenylalanine	AT1G11930	4.67248	264349_at	Predicted pyridoxal phosphate-dependent enzyme, YBL036C type	Phenylalanine and AT1G11930	0	0	0	0	0	0.736038	0	0	1	35.1	not assigned.no ontology	.	.	0	0	0	0	0	1	0	0
15	Phenylalanine	AT1G11940	4.67248	257422_at	Core-2/I-branching beta-1,6-N-acetylglucosaminyltransferase family protein	Phenylalanine and AT1G11940	0	0	0	0.55512	0	0	0	0	1	35.2	not assigned.unknown	.	.	0	0	0	1	0	0	0	0
16	Phenylalanine	AT1G11950	4.67248	264390_at	Transcription factor jumonji (jmjC) domain-containing protein	Phenylalanine and AT1G11950	0	0	0	-0.601368	0	0	0	0.574167	2	27.3.57	RNA.regulation of transcription.JUMONJI family	.	.	0	0	0	1	0	0	0	1
17	Phenylalanine	AT1G11960	4.67248	264389_at	ERD (early-responsive to dehydration stress) family protein	Phenylalanine and AT1G11960	0	0	0	-0.787852	0	0	0	0.594199	2	20.2.3	stress.abiotic.drought/salt	.	.	0	0	0	1	0	0	0	1
18	Phenylalanine	AT1G12000	4.67248	264386_at	Phosphofructokinase family protein	Phenylalanine and AT1G12000	0	-0.698309	0	0	0	-0.654562	0	0	2	4.1.5	glycolysis.cytosolic branch.pyrophosphate-fructose-6-P phosphotransferase	.	.	0	1	0	0	0	1	0	0
19	Phenylalanine	AT1G12010	4.67248	264346_at	2-oxoglutarate (2OG) and Fe(II)-dependent oxygenase superfamily protein	Phenylalanine and AT1G12010	0	0.806714	-0.588807	0	0	0.681373	0	0	3	17.5.1.2	hormone metabolism.ethylene.synthesis-degradation.1-aminocyclopropane-1-carboxylate oxidase	.	.	0	1	1	0	0	1	0	0
20	Phenylalanine	AT1G12020	4.67248	264385_at	unknown protein; BEST Arabidopsis thaliana protein match is: unknown protein (TAIR:AT1G62422.1); Has 89 Blast hits to 88 proteins in 16 species: Archae - 0; Bacteria - 0; Metazoa - 0; Fungi - 0; Plants - 87; Viruses - 0; Other Eukaryotes - 2 (source: NCBI BLink).	Phenylalanine and AT1G12020	0	0	0	0.858187	0	-0.747148	0.631243	0	3	35.2	not assigned.unknown	.	.	0	0	0	1	0	1	1	0
21	Galactinol	AT1G13750	4.53819	256100_at	Purple acid phosphatases superfamily protein	Galactinol and AT1G13750	0	0	0	0	-0.626827	0	0	0	1	26.13	misc.acid and other phosphatases	.	.	0	0	0	0	1	0	0	0
22	Galactinol	AT1G13810	4.53819	259422_at	Restriction endonuclease, type II-like superfamily protein	Galactinol and AT1G13810	0	0	0.630769	0	0.664484	0	0	0	2	35.2	not assigned.unknown	.	.	0	0	1	0	1	0	0	0
23	Isoleucine	AT1G14700	4.75445	262830_at	purple acid phosphatase 3	Isoleucine and AT1G14700	0	0	0	-0.661049	0	-0.737682	0	0	2	26.13	misc.acid and other phosphatases	.	.	0	0	0	1	0	1	0	0
24	Isoleucine	AT1G14710	4.75445	262849_at	hydroxyproline-rich glycoprotein family protein	Isoleucine and AT1G14710	0	0	0	-0.621136	0	0	0	0	1	35.1.41	not assigned.no ontology.hydroxyproline rich proteins	.	.	0	0	0	1	0	0	0	0
25	Isoleucine	AT1G14720	4.75445	262842_at	xyloglucan endotransglucosylase/hydrolase 28	Isoleucine and AT1G14720	0	-0.589877	0	0	0	-0.776936	0	0	2	10.7	cell wall.modification	.	.	0	1	0	0	0	1	0	0
26	Isoleucine	AT1G14740	4.75445	262845_at	Protein of unknown function (DUF1423)	Isoleucine and AT1G14740	0	0	0	0	0	0.587419	0.712694	0	2	35.2	not assigned.unknown	.	.	0	0	0	0	0	1	1	0
27	Aspartate	AT1G16720	4.98313	255764_at	high chlorophyll fluorescence phenotype 173	Aspartate and AT1G16720	0	-0.736774	0	-0.648746	0	-0.918512	0	0	3	35.2	not assigned.unknown	.	.	0	1	0	1	0	1	0	0
28	Aspartate	AT1G16730	4.98313	255763_at	unknown protein 6	Aspartate and AT1G16730	0	-0.728343	-0.686751	-0.593384	0	-0.607639	0	0	4	35.2	not assigned.unknown	.	.	0	1	1	1	0	1	0	0
29	Aspartate	AT1G16740	4.98313	255767_at	Ribosomal protein L20	Aspartate and AT1G16740	0	0	0	0	0	-0.840666	0	0	1	29.2.1.1.3.2.20	protein.synthesis.ribosomal protein.prokaryotic.unknown organellar.50S subunit.L20	.	.	0	0	0	0	0	1	0	0
30	Aspartate	AT1G16750	4.98313	255766_at	Protein of unknown function, DUF547	Aspartate and AT1G16750	0	-0.729424	0	-0.682155	0	-0.548367	0	0	3	35.2	not assigned.unknown	.	.	0	1	0	1	0	1	0	0
31	Aspartate	AT1G16780	4.98313	255760_at	Inorganic H pyrophosphatase family protein	Aspartate and AT1G16780	0	0	0	-0.770897	0	0.502227	0	0	2	34.3	transport.H+ transporting pyrophosphatase	.	.	0	0	0	1	0	1	0	0
32	Aspartate	AT1G16790	4.98313	255759_at	ribosomal protein-related	Aspartate and AT1G16790	0	-0.756327	0	0	0	-0.852475	0	0	2	29.2.1.99.99	protein.synthesis.ribosomal protein.unknown.unknown	.	.	0	1	0	0	0	1	0	0
33	Aspartate	AT1G16810	4.98313	256113_at	unknown protein; CONTAINS InterPro DOMAIN/s: Protein of unknown function DUF1754, eukaryotic (InterPro:IPR013865); Has 395 Blast hits to 394 proteins in 162 species: Archae - 0; Bacteria - 0; Metazoa - 181; Fungi - 91; Plants - 65; Viruses - 0; Other Eukaryotes - 58 (source: NCBI BLink).	Aspartate and AT1G16810	0	0	0.603182	0	0	0.831696	0	0	2	35.2	not assigned.unknown	.	.	0	0	1	0	0	1	0	0
34	Aspartate	AT1G16820	4.98313	256111_at	vacuolar ATP synthase catalytic subunit-related / V-ATPase-related / vacuolar proton pump-related	Aspartate and AT1G16820	0	0	0	0	0	0.508418	0	0	1	34.1	transport.p- and v-ATPases	.	.	0	0	0	0	0	1	0	0
35	Aspartate	AT1G16840	4.98313	256117_at	unknown protein; BEST Arabidopsis thaliana protein match is: unknown protein (TAIR:AT1G78890.1); Has 71 Blast hits to 71 proteins in 12 species: Archae - 0; Bacteria - 0; Metazoa - 0; Fungi - 0; Plants - 71; Viruses - 0; Other Eukaryotes - 0 (source: NCBI BLink).	Aspartate and AT1G16840	0.601083	0.628109	0.579017	0	0	0.586257	0	0	4	35.2	not assigned.unknown	.	.	1	1	1	0	0	1	0	0
36	Glutamate	AT1G22060	5.56145	255948_at	LOCATED IN: vacuole; EXPRESSED IN: 23 plant structures; EXPRESSED DURING: 13 growth stages; BEST Arabidopsis thaliana protein match is: FBD, F-box and Leucine Rich Repeat domains containing protein (TAIR:AT1G22000.1); Has 84739 Blast hits to 38714 proteins in 2257 species: Archae - 1436; Bacteria - 11314; Metazoa - 40747; Fungi - 7706; Plants - 4675; Viruses - 308; Other Eukaryotes - 18553 (sourc…	Glutamate and AT1G22060	0	0	-0.668008	0	0	0	0	0	1	35.2	not assigned.unknown	.	.	0	0	1	0	0	0	0	0
37	Leucine	AT1G22930	5.35323	264772_at	T-complex protein 11	Leucine and AT1G22930	0	0	0	0.561198	0	0.868777	0	0	2	35.1	not assigned.no ontology	.	.	0	0	0	1	0	1	0	0
38	Leucine	AT1G22970	5.35323	264722_at	unknown protein; BEST Arabidopsis thaliana protein match is: unknown protein (TAIR:AT1G71150.1); Has 134 Blast hits to 132 proteins in 48 species: Archae - 0; Bacteria - 0; Metazoa - 66; Fungi - 10; Plants - 48; Viruses - 0; Other Eukaryotes - 10 (source: NCBI BLink).	Leucine and AT1G22970	0	0	0	0	0	0.566331	0	0	1	35.2	not assigned.unknown	.	.	0	0	0	0	0	1	0	0
39	Leucine	AT1G22985	5.35323	264726_at	Integrase-type DNA-binding superfamily protein	Leucine and AT1G22985	0	0	0	0	0	0.584578	0	0	1	27.3.3	RNA.regulation of transcription.AP2/EREBP, APETALA2/Ethylene-responsive element binding protein family	.	.	0	0	0	0	0	1	0	0
40	Leucine	AT1G22990	5.35323	264729_at	Heavy metal transport/detoxification superfamily protein	Leucine and AT1G22990	0	0.838933	0	0	0.732406	0.810715	0	0	3	15.2	metal handling.binding, chelation and storage	.	.	0	1	0	0	1	1	0	0
41	Leucine	AT1G23020	5.35323	264751_at	ferric reduction oxidase 3	Leucine and AT1G23020	0	0	-0.575654	0	0	0.729906	0	0	2	15.1	metal handling.acquisition	.	.	0	0	1	0	0	1	0	0
42	Tyrosine	AT1G26690	5.00986	261269_at	emp24/gp25L/p24 family/GOLD family protein	Tyrosine and AT1G26690	0	0	0	0	0	0.549178	0	0	1	34.99	transport.misc	.	.	0	0	0	0	0	1	0	0
43	Tyrosine	AT1G26740	5.00986	261268_at	Ribosomal L32p protein family	Tyrosine and AT1G26740	0	0	0	0	0	0	0	0.752317	1	29.2.1.1.3.2.32	protein.synthesis.ribosomal protein.prokaryotic.unknown organellar.50S subunit.L32	.	.	0	0	0	0	0	0	0	1
44	Tyrosine	AT1G26750	5.00986	261267_at	unknown protein; Has 44 Blast hits to 44 proteins in 16 species: Archae - 0; Bacteria - 0; Metazoa - 0; Fungi - 0; Plants - 44; Viruses - 0; Other Eukaryotes - 0 (source: NCBI BLink).	Tyrosine and AT1G26750	0	-0.760082	0	0	0	-0.921482	0	0.704476	3	35.2	not assigned.unknown	.	.	0	1	0	0	0	1	0	1
45	Tyrosine	AT1G26770	5.00986	261266_at	expansin A10	Tyrosine and AT1G26770	0	0	0	0	0	-0.775872	0	0.649575	2	10.7	cell wall.modification	.	.	0	0	0	0	0	1	0	1
46	Sucrose	AT1G27290	4.98273	264445_at	unknown protein; Has 44 Blast hits to 44 proteins in 12 species: Archae - 0; Bacteria - 0; Metazoa - 0; Fungi - 0; Plants - 44; Viruses - 0; Other Eukaryotes - 0 (source: NCBI BLink).	Sucrose and AT1G27290	0	-0.834082	0	0	0	-0.820486	0	0	2	35.2	not assigned.unknown	.	.	0	1	0	0	0	1	0	0
47	Sucrose	AT1G27300	4.98273	264447_at	unknown protein; Has 54 Blast hits to 54 proteins in 19 species: Archae - 0; Bacteria - 0; Metazoa - 11; Fungi - 6; Plants - 34; Viruses - 0; Other Eukaryotes - 3 (source: NCBI BLink).	Sucrose and AT1G27300	0	-0.631031	0	-0.769927	0	-0.635516	0	0	3	35.2	not assigned.unknown	.	.	0	1	0	1	0	1	0	0
48	Sucrose	AT1G27310	4.98273	264446_at	nuclear transport factor 2A	Sucrose and AT1G27310	0	0	0	0	0	-0.568952	0	0	1	29.3.1	protein.targeting.nucleus	.	.	0	0	0	0	0	1	0	0
49	Sucrose	AT1G27320	4.98273	264448_at	histidine kinase 3	Sucrose and AT1G27320	0	0	0	0	0	-0.554168	0	0	1	17.4.2	hormone metabolism.cytokinin.signal transduction	.	.	0	0	0	0	0	1	0	0
50	Sucrose	AT1G27360	4.98273	264444_at	squamosa promoter-like 11	Sucrose and AT1G27360	0	0	0	0	0	0.544014	0	0	1	33.3	development.squamosa promoter binding like (SPL)	.	.	0	0	0	0	0	1	0	0
51	Sucrose	AT1G27370	4.98273	264489_at	squamosa promoter binding protein-like 10	Sucrose and AT1G27370	0	0	0	0	0	0.514061	0	0	1	33.3	development.squamosa promoter binding like (SPL)	.	.	0	0	0	0	0	1	0	0
52	Sucrose	AT1G27385	4.98273	264443_at	unknown protein; FUNCTIONS IN: molecular_function unknown; INVOLVED IN: biological_process unknown; LOCATED IN: chloroplast; EXPRESSED IN: 24 plant structures; EXPRESSED DURING: 13 growth stages; CONTAINS InterPro DOMAIN/s: Protein of unknown function DUF493 (InterPro:IPR007454); Has 76 Blast hits to 76 proteins in 23 species: Archae - 0; Bacteria - 6; Metazoa - 0; Fungi - 0; Plants - 69; Viruses…	Sucrose and AT1G27385	0	0.571232	0	0	0	0	0	0	1	35.2	not assigned.unknown	.	.	0	1	0	0	0	0	0	0
53	Sucrose	AT1G27460	4.98273	264449_at	no pollen germination related 1	Sucrose and AT1G27460	0	0	0	0.595677	0	0.628938	0	0	2	30.3	signalling.calcium	.	.	0	0	0	1	0	1	0	0
54	Sucrose	AT1G27480	4.98273	264442_at	alpha/beta-Hydrolases superfamily protein	Sucrose and AT1G27480	0	0	0	0	0	0.617057	0	0	1	11.8.10	lipid metabolism.exotics (steroids, squalene etc).phosphatidylcholinesterol O-acyltransferase	.	.	0	0	0	0	0	1	0	0
55	Sucrose	AT1G27510	4.98273	264437_at	Protein of unknown function (DUF3506)	Sucrose and AT1G27510	0	-0.751488	0	0	0	-0.662591	0	0	2	35.2	not assigned.unknown	.	.	0	1	0	0	0	1	0	0
56	Palmitic acid	AT1G27760	4.95539	261651_at	interferon-related developmental regulator family protein / IFRD protein family	Palmitic acid and AT1G27760	0	0	0	0.615281	0	0	0	0	1	35.1	not assigned.no ontology	.	.	0	0	0	1	0	0	0	0
57	Palmitic acid	AT1G27770	4.95539	261650_at	autoinhibited Ca2+-ATPase 1	Palmitic acid and AT1G27770	0	0	0	0.571154	0	0	0	0	1	34.21	transport.calcium	.	.	0	0	0	1	0	0	0	0
58	Threonine	AT1G31150	4.83928	263700_at	Domain of unknown function (DUF1985)	Threonine and AT1G31150	0	0	0	0	0	-0.596285	0	0	1	35.2	not assigned.unknown	.	.	0	0	0	0	0	1	0	0
59	Threonine	AT1G31160	4.83928	263701_at	HISTIDINE TRIAD NUCLEOTIDE-BINDING 2	Threonine and AT1G31160	0	0	0	0	0	-0.71012	0	0	1	29.4	protein.postranslational modification	.	.	0	0	0	0	0	1	0	0
60	Hydroxyproline	AT1G31550	4.86911	256489_at	GDSL-like Lipase/Acylhydrolase superfamily protein	Hydroxyproline and AT1G31550	0	0	0	0	0	-0.632691	0	0	1	26.28	misc.GDSL-motif lipase	.	.	0	0	0	0	0	1	0	0
61	Hydroxyproline	AT1G31580	4.86911	256497_at	ECS1	Hydroxyproline and AT1G31580	0	0	0	0	0	-0.764855	0	0	1	20.1	stress.biotic	.	.	0	0	0	0	0	1	0	0
62	Hydroxyproline	AT1G31600	4.86911	256493_at	RNA-binding (RRM/RBD/RNP motifs) family protein	Hydroxyproline and AT1G31600	0	0	0	0	0	0.616403	0	0	1	35.1	not assigned.no ontology	.	.	0	0	0	0	0	1	0	0
63	Hydroxyproline	AT1G31650	4.86911	246576_at	RHO guanyl-nucleotide exchange factor 14	Hydroxyproline and AT1G31650	0	0	0.767189	0	0	0	0	0	1	30.5	signalling.G-proteins	.	.	0	0	1	0	0	0	0	0
64	Hydroxyproline	AT1G31660	4.86911	246575_at	CONTAINS InterPro DOMAIN/s: Bystin (InterPro:IPR007955); Has 475 Blast hits to 467 proteins in 210 species: Archae - 0; Bacteria - 9; Metazoa - 155; Fungi - 139; Plants - 55; Viruses - 0; Other Eukaryotes - 117 (source: NCBI BLink).	Hydroxyproline and AT1G31660	0	0	-0.587408	0	0	0	0	0	1	35.1	not assigned.no ontology	.	.	0	0	1	0	0	0	0	0
65	Hydroxyproline	AT1G31690	4.86911	246573_at	Copper amine oxidase family protein	Hydroxyproline and AT1G31690	0	0	-0.746349	0	0	-0.576042	0	0	2	26.7	misc.oxidases - copper, flavone etc	.	.	0	0	1	0	0	1	0	0
66	Hydroxyproline	AT1G31710	4.86911	246601_at	Copper amine oxidase family protein	Hydroxyproline and AT1G31710	0	0	0	0	0	-0.688633	0	0	1	26.7	misc.oxidases - copper, flavone etc	.	.	0	0	0	0	0	1	0	0
67	Glycine	AT1G32220	4.76018	245793_at	NAD(P)-binding Rossmann-fold superfamily protein	Glycine and AT1G32220	-0.80449	0	-0.648184	0	-0.888795	0	0	-0.651358	4	35.2	not assigned.unknown	.	.	1	0	1	0	1	0	0	1
68	Glycine	AT1G32230	4.76018	245796_at	WWE protein-protein interaction domain protein family	Glycine and AT1G32230	0.596095	0	0	0	0.639605	0	0	0	2	20.2.5	stress.abiotic.light	.	.	1	0	0	0	1	0	0	0
69	Glycine	AT1G32240	4.76018	245758_at	Homeodomain-like superfamily protein	Glycine and AT1G32240	0	0	0.708967	0	0	0.593548	0.663115	0	3	27.3.20	RNA.regulation of transcription.G2-like transcription factor family, GARP	.	.	0	0	1	0	0	1	1	0
70	Glycine	AT1G32270	4.76018	260703_at	syntaxin, putative	Glycine and AT1G32270	0	0	0	0	0	0.538457	0	0	1	31.4	cell.vesicle transport	.	.	0	0	0	0	0	1	0	0
71	Leucine	AT1G32520	5.28329	260696_at	unknown protein; FUNCTIONS IN: molecular_function unknown; INVOLVED IN: biological_process unknown; LOCATED IN: chloroplast; EXPRESSED IN: 24 plant structures; EXPRESSED DURING: 15 growth stages; Has 143 Blast hits to 142 proteins in 34 species: Archae - 0; Bacteria - 0; Metazoa - 39; Fungi - 0; Plants - 56; Viruses - 0; Other Eukaryotes - 48 (source: NCBI BLink).	Leucine and AT1G32520	0	0	0	0	0	-0.541842	0	0	1	35.2	not assigned.unknown	.	.	0	0	0	0	0	1	0	0
72	Leucine	AT1G32530	5.28329	260697_at	RING/U-box superfamily protein	Leucine and AT1G32530	0	0	0	0.574745	-0.657676	0	0	0	2	29.5.11.4.2	protein.degradation.ubiquitin.E3.RING	.	.	0	0	0	1	1	0	0	0
73	Leucine	AT1G32540	5.28329	256469_at	lsd one like 1	Leucine and AT1G32540	0	0	0	-0.722732	-0.728152	0	0	0	2	27.3.99	RNA.regulation of transcription.unclassified	.	.	0	0	0	1	1	0	0	0
74	Leucine	AT1G32550	5.28329	256468_at	2Fe-2S ferredoxin-like superfamily protein	Leucine and AT1G32550	0	-0.813417	0	0	-0.773783	-0.919836	-0.64218	0	4	26.3	misc. other Ferredoxins and Rieske domain	.	.	0	1	0	0	1	1	1	0
75	Leucine	AT1G32580	5.28329	256466_at	plastid developmental protein DAG, putative	Leucine and AT1G32580	0	0	0	0	0	0.743939	0	0	1	33.99	development.unspecified	.	.	0	0	0	0	0	1	0	0
76	Aspartate	AT1G32790	5.03041	261709_at	CTC-interacting domain 11	Aspartate and AT1G32790	0	0.743536	0	0	0	0.861912	0	0	2	27.4	RNA.RNA binding	.	.	0	1	0	0	0	1	0	0
77	Phenylalanine	AT1G36940	4.75845	261292_at	unknown protein; Has 21 Blast hits to 21 proteins in 8 species: Archae - 0; Bacteria - 0; Metazoa - 0; Fungi - 0; Plants - 21; Viruses - 0; Other Eukaryotes - 0 (source: NCBI BLink).	Phenylalanine and AT1G36940	-0.603378	0	0	0	0	0	0	0	1	35.2	not assigned.unknown	.	.	1	0	0	0	0	0	0	0
78	Phenylalanine	AT1G36980	4.75845	261293_at	unknown protein; CONTAINS InterPro DOMAIN/s: Uncharacterised protein family UPF0220 (InterPro:IPR007919); Has 424 Blast hits to 424 proteins in 159 species: Archae - 0; Bacteria - 0; Metazoa - 228; Fungi - 120; Plants - 62; Viruses - 0; Other Eukaryotes - 14 (source: NCBI BLink).	Phenylalanine and AT1G36980	0	0.810691	0	0	0	0.757932	0	0	2	35.2	not assigned.unknown	.	.	0	1	0	0	0	1	0	0
79	Shikimate	AT1G42470	4.57243	262264_at	Patched family protein	Shikimate and AT1G42470	0	0	-0.659485	0	0	0	0	0	1	35.1	not assigned.no ontology	.	.	0	0	1	0	0	0	0	0
80	Shikimate	AT1G42480	4.57243	256543_at	unknown protein; FUNCTIONS IN: molecular_function unknown; INVOLVED IN: biological_process unknown; LOCATED IN: endomembrane system; EXPRESSED IN: 24 plant structures; EXPRESSED DURING: 13 growth stages; CONTAINS InterPro DOMAIN/s: Protein of unknown function DUF3456 (InterPro:IPR021852); Has 177 Blast hits to 177 proteins in 59 species: Archae - 0; Bacteria - 0; Metazoa - 140; Fungi - 0; Plants …	Shikimate and AT1G42480	0	0.751528	0	0.854887	0	0.637765	0	0	3	35.2	not assigned.unknown	.	.	0	1	0	1	0	1	0	0
81	Succinic acid	AT1G42960	4.65476	259627_at	expressed protein localized to the inner membrane of the chloroplast.	Succinic acid and AT1G42960	0	0	0.653008	0	0	0	0	0	1	35.2	not assigned.unknown	.	.	0	0	1	0	0	0	0	0
82	Succinic acid	AT1G42970	4.65476	259625_at	glyceraldehyde-3-phosphate dehydrogenase B subunit	Succinic acid and AT1G42970	0	0	0.615838	0	0	0	0	0.667385	2	1.3.4	PS.calvin cycle.GAP	.	.	0	0	1	0	0	0	0	1
83	myo-inositol	AT1G45150	4.79495	260936_at	unknown protein; Has 219 Blast hits to 202 proteins in 78 species: Archae - 0; Bacteria - 166; Metazoa - 0; Fungi - 0; Plants - 36; Viruses - 0; Other Eukaryotes - 17 (source: NCBI BLink).	myo-inositol and AT1G45150	0	0	0	0	0	-0.576157	0	0.626826	2	35.2	not assigned.unknown	.	.	0	0	0	0	0	1	0	1
84	Aspartate	AT1G47570	5.53851	262428_at	RING/U-box superfamily protein	Aspartate and AT1G47570	0	0	0	0	0	-0.57361	0	0	1	29.5.11.4.2	protein.degradation.ubiquitin.E3.RING	.	.	0	0	0	0	0	1	0	0
85	Gluconic acid	AT1G48090	4.97021	260719_at	calcium-dependent lipid-binding family protein	Gluconic acid and AT1G48090	0	0	0	0	0	0	0	0.600278	1	35.1.19	not assigned.no ontology.C2 domain-containing protein	.	.	0	0	0	0	0	0	0	1
86	Shikimate	AT1G53200	4.73985	260641_at	unknown protein; Has 21 Blast hits to 21 proteins in 9 species: Archae - 0; Bacteria - 2; Metazoa - 0; Fungi - 0; Plants - 19; Viruses - 0; Other Eukaryotes - 0 (source: NCBI BLink).	Shikimate and AT1G53200	0	-0.807156	0.771967	-0.731171	0	-0.854768	0	0	4	35.2	not assigned.unknown	.	.	0	1	1	1	0	1	0	0
87	Shikimate	AT1G53210	4.73985	260587_at	sodium/calcium exchanger family protein / calcium-binding EF hand family protein	Shikimate and AT1G53210	0	-0.842679	0	-0.701864	0	-0.780563	0	0	3	30.3	signalling.calcium	.	.	0	1	0	1	0	1	0	0
88	Shikimate	AT1G53230	4.73985	260618_at	TEOSINTE BRANCHED 1, cycloidea and PCF transcription factor 3	Shikimate and AT1G53230	0	0	0.556725	0	0	0.776889	0	0	2	33.99	development.unspecified	.	.	0	0	1	0	0	1	0	0
89	Shikimate	AT1G53240	4.73985	260615_at	Lactate/malate dehydrogenase family protein	Shikimate and AT1G53240	0	0.792961	0	0.637532	0	0.881493	0	0	3	8.1.9	TCA / org transformation.TCA.malate DH	.	.	0	1	0	1	0	1	0	0
90	Shikimate	AT1G53280	4.73985	260616_at	Class I glutamine amidotransferase-like superfamily protein	Shikimate and AT1G53280	0	0	-0.705395	0.83114	0	-0.878242	0	0	3	35.1	not assigned.no ontology	.	.	0	0	1	1	0	1	0	0
91	Shikimate	AT1G53290	4.73985	260644_at	Galactosyltransferase family protein	Shikimate and AT1G53290	0	0	0	0	0.702329	0.786152	0	0	2	29.7	protein.glycosylation	.	.	0	0	0	0	1	1	0	0
92	Shikimate	AT1G53300	4.73985	260645_at	tetratricopetide-repeat thioredoxin-like 1	Shikimate and AT1G53300	0	0	0	0.669575	0	0.55847	0	0	2	21.1	redox.thioredoxin	.	.	0	0	0	1	0	1	0	0
93	Leucine	AT1G55805	4.51176	264546_at	BolA-like family protein	Leucine and AT1G55805	0	0	0	0	0	0.736024	0	0	1	35.1	not assigned.no ontology	.	.	0	0	0	0	0	1	0	0
94	Leucine	AT1G55810	4.51176	264561_at	uridine kinase-like 3	Leucine and AT1G55810	0	0.64038	0	0	0	0.892991	0	0	2	23.3.1.3	nucleotide metabolism.salvage.phosphoribosyltransferases.upp	.	.	0	1	0	0	0	1	0	0
95	Leucine	AT1G55820	4.51176	264560_at	Kinase-related protein of unknown function (DUF1296)	Leucine and AT1G55820	0	0	0	0	0	0.542458	0	0	1	35.1.41	not assigned.no ontology.hydroxyproline rich proteins	.	.	0	0	0	0	0	1	0	0
96	Galactinol	AT1G56580	4.5947	245629_at	Protein of unknown function, DUF538	Galactinol and AT1G56580	0	0	0	0	0.663795	0	0	0	1	35.2	not assigned.unknown	.	.	0	0	0	0	1	0	0	0
97	Galactinol	AT1G56610	4.5947	245678_at	Protein with RNI-like/FBD-like domains	Galactinol and AT1G56610	0	-0.58643	-0.562789	0	0	0	0	0	2	31.4	cell.vesicle transport	.	.	0	1	1	0	0	0	0	0
98	Lysine	AT1G60390	4.73878	264277_at	polygalacturonase 1	Lysine and AT1G60390	0	0	0.595053	0	0	0	0	0	1	10.6.3	cell wall.degradation.pectate lyases and polygalacturonases	.	.	0	0	1	0	0	0	0	0
99	Lysine	AT1G60420	4.73878	264219_at	DC1 domain-containing protein	Lysine and AT1G60420	0	0.569237	0	0	0	0.894937	0	0	2	35.1.26	not assigned.no ontology.DC1 domain containing protein	.	.	0	1	0	0	0	1	0	0
100	Lysine	AT1G60430	4.73878	264220_at	actin-related protein C3	Lysine and AT1G60430	0	0.789369	0	0	0	0.909286	0	0	2	31.1	cell.organisation	.	.	0	1	0	0	0	1	0	0
101	Lysine	AT1G60440	4.73878	264244_at	pantothenate kinase 1	Lysine and AT1G60440	0	0	0.886983	0	0	0	0	0	1	18.4.5	Co-factor and vitamine metabolism.pantothenate.pantothenate kinase (PANK)	.	.	0	0	1	0	0	0	0	0
102	Lysine	AT1G60460	4.73878	264964_at	unknown protein; FUNCTIONS IN: molecular_function unknown; INVOLVED IN: biological_process unknown; LOCATED IN: endomembrane system; EXPRESSED IN: 6 plant structures; EXPRESSED DURING: petal differentiation and expansion stage, E expanded cotyledon stage, D bilateral stage; Has 23 Blast hits to 23 proteins in 8 species: Archae - 0; Bacteria - 0; Metazoa - 0; Fungi - 0; Plants - 23; Viruses - 0; O…	Lysine and AT1G60460	0	0	0	0	0	0.531429	0	0	1	35.2	not assigned.unknown	.	.	0	0	0	0	0	1	0	0
103	Glycine	AT1G62730	4.77211	262641_at	Terpenoid synthases superfamily protein	Glycine and AT1G62730	0	0	0.780885	0	0	0	0	0.727695	2	35.2	not assigned.unknown	.	.	0	0	1	0	0	0	0	1
104	Glycine	AT1G62740	4.77211	262691_at	stress-inducible protein, putative	Glycine and AT1G62740	0	0	0.804459	0	0	0	0	0	1	20	stress	.	.	0	0	1	0	0	0	0	0
105	Glycine	AT1G62750	4.77211	262645_at	Translation elongation factor EFG/EF2 protein	Glycine and AT1G62750	0	0	0	0	0	0	0.758055	0	1	29.2.4	protein.synthesis.elongation	.	.	0	0	0	0	0	0	1	0
106	Glycine	AT1G62790	4.77211	262694_at	Bifunctional inhibitor/lipid-transfer protein/seed storage 2S albumin superfamily protein	Glycine and AT1G62790	0	0	0	0	0	0	-0.74605	0	1	26.21	misc.protease inhibitor/seed storage/lipid transfer protein (LTP) family protein	.	.	0	0	0	0	0	0	1	0
107	Glycine	AT1G62800	4.77211	262646_at	aspartate aminotransferase 4	Glycine and AT1G62800	-0.655891	0	-0.729477	0	0	0	0	0	2	13.1.1.2.1	amino acid metabolism.synthesis.central amino acid metabolism.aspartate.aspartate aminotransferase	.	.	1	0	1	0	0	0	0	0
108	Glycine	AT1G62810	4.77211	262667_at	Copper amine oxidase family protein	Glycine and AT1G62810	0	0	0	0	0	0	0	-0.639856	1	26.7	misc.oxidases - copper, flavone etc	.	.	0	0	0	0	0	0	0	1
109	Glycine	AT1G62820	4.77211	262639_at	Calcium-binding EF-hand family protein	Glycine and AT1G62820	-0.738045	0	-0.629725	0	0	0	0	0	2	30.3	signalling.calcium	.	.	1	0	1	0	0	0	0	0
110	Glycine	AT1G62830	4.77211	262668_at	LSD1-like 1	Glycine and AT1G62830	0	0	0	0.567083	0	0	0	0	1	26.7	misc.oxidases - copper, flavone etc	.	.	0	0	0	1	0	0	0	0
111	Fumaric acid	AT1G68560	4.76078	262230_at	alpha-xylosidase 1	Fumaric acid and AT1G68560	0	0	0	0	0	0	0	0.67616	1	26.3.1	misc.gluco-, galacto- and mannosidases.alpha-galactosidase	.	.	0	0	0	0	0	0	0	1
112	Fumaric acid	AT1G68660	4.76078	262287_at	Ribosomal protein L12/ ATP-dependent Clp protease adaptor protein ClpS family protein	Fumaric acid and AT1G68660	0	0	0	0	0	0	0	-0.68563	1	29.2.1.1.3.2.1712	protein.synthesis.ribosomal protein.prokaryotic.unknown organellar.50S subunit.L7/L12	.	.	0	0	0	0	0	0	0	1
113	Glucose	AT1G72280	4.87521	259852_at	endoplasmic reticulum oxidoreductins 1	Glucose and AT1G72280	0	0	0.623096	-0.605421	0	0	0	0	2	29.3.4.1	protein.targeting.secretory pathway.ER	.	.	0	0	1	1	0	0	0	0
114	Glucose	AT1G72300	4.87521	259853_at	Leucine-rich receptor-like protein kinase family protein	Glucose and AT1G72300	0.596093	0.691683	0	0.566284	0	0.567016	0	0	4	30.2.10	signalling.receptor kinases.leucine rich repeat X	.	.	1	1	0	1	0	1	0	0
115	Glucose	AT1G72310	4.87521	260454_at	RING/U-box superfamily protein	Glucose and AT1G72310	0	0.606432	0	0	0	0.624083	0	0	2	29.5.11.4.2	protein.degradation.ubiquitin.E3.RING	.	.	0	1	0	0	0	1	0	0
116	Glucose	AT1G72320	4.87521	260398_at	pumilio 23	Glucose and AT1G72320	0	-0.633171	0.692925	-0.625171	0	0	0	0	3	35.1.12	not assigned.no ontology.pumilio/Puf RNA-binding domain-containing protein	.	.	0	1	1	1	0	0	0	0
117	Glucose	AT1G72340	4.87521	260428_at	NagB/RpiA/CoA transferase-like superfamily protein	Glucose and AT1G72340	0	-0.728919	0	-0.849351	0	-0.515747	0	0	3	29.2.3	protein.synthesis.initiation	.	.	0	1	0	1	0	1	0	0
118	Glucose	AT1G72360	4.87521	260451_at	Integrase-type DNA-binding superfamily protein	Glucose and AT1G72360	0	0	0	-0.800297	0	0	0	0	1	27.3.3	RNA.regulation of transcription.AP2/EREBP, APETALA2/Ethylene-responsive element binding protein family	.	.	0	0	0	1	0	0	0	0
119	Glucose	AT1G72370	4.87521	260426_at	40s ribosomal protein SA	Glucose and AT1G72370	0	0	0.606853	0	0	0	0	0	1	29.2.1.2.1.31	protein.synthesis.ribosomal protein.eukaryotic.40S subunit.SA	.	.	0	0	1	0	0	0	0	0
120	Galactinol	AT1G79110	4.88579	264091_at	zinc ion binding	Galactinol and AT1G79110	0	0	0.713367	0	0.640576	0	0	0	2	29.5.11.4.2	protein.degradation.ubiquitin.E3.RING	.	.	0	0	1	0	1	0	0	0
121	Galactinol	AT1G79160	4.88579	264130_at	unknown protein; BEST Arabidopsis thaliana protein match is: unknown protein (TAIR:AT1G16500.1); Has 104 Blast hits to 102 proteins in 13 species: Archae - 0; Bacteria - 0; Metazoa - 0; Fungi - 0; Plants - 104; Viruses - 0; Other Eukaryotes - 0 (source: NCBI BLink).	Galactinol and AT1G79160	0	0	0.65077	0	0	0	0	0	1	35.2	not assigned.unknown	.	.	0	0	1	0	0	0	0	0
122	Galactinol	AT1G79190	4.88579	264128_at	ARM repeat superfamily protein	Galactinol and AT1G79190	0	0	0.573925	0	0	0	0	0	1	35.2	not assigned.unknown	.	.	0	0	1	0	0	0	0	0
123	Hydroxyproline	AT1G79430	4.70468	262921_at	Homeodomain-like superfamily protein	Hydroxyproline and AT1G79430	0	0	0.717171	0	0	0	0	0	1	27.3.20	RNA.regulation of transcription.G2-like transcription factor family, GARP	.	.	0	0	1	0	0	0	0	0
124	Hydroxyproline	AT1G79440	4.70468	262892_at	aldehyde dehydrogenase 5F1	Hydroxyproline and AT1G79440	0	0	-0.777628	0	0	0.619745	0	0	2	8.2.99	TCA / org transformation.other organic acid transformatons.misc	.	.	0	0	1	0	0	1	0	0
125	Hydroxyproline	AT1G79460	4.70468	262891_at	Terpenoid cyclases/Protein prenyltransferases superfamily protein	Hydroxyproline and AT1G79460	0	0	0	0	0	-0.644325	0	0	1	17.6.1.2	hormone metabolism.gibberelin.synthesis-degradation.ent-kaurene synthase	.	.	0	0	0	0	0	1	0	0
126	Hydroxyproline	AT1G79470	4.70468	262943_at	Aldolase-type TIM barrel family protein	Hydroxyproline and AT1G79470	0	0	-0.616085	0	0	0	0	0	1	23.1.2.30	nucleotide metabolism.synthesis.purine.IMP dehydrogenase	.	.	0	0	1	0	0	0	0	0
127	Hydroxyproline	AT1G79490	4.70468	262941_at	Pentatricopeptide repeat (PPR) superfamily protein	Hydroxyproline and AT1G79490	0	0	-0.666486	0	0	0	0	0	1	33.99	development.unspecified	.	.	0	0	1	0	0	0	0	0
128	Hydroxyproline	AT1G79510	4.70468	262945_at	Uncharacterized conserved protein (DUF2358)	Hydroxyproline and AT1G79510	0	0	0	0	0	-0.685661	0	0	1	35.2	not assigned.unknown	.	.	0	0	0	0	0	1	0	0
129	Hydroxyproline	AT1G79520	4.70468	262940_at	Cation efflux family protein	Hydroxyproline and AT1G79520	0	0	0.673407	0	0	0	0	0	1	34.12	transport.metal	.	.	0	0	1	0	0	0	0	0
130	Malic acid	AT2G01170	4.6925	265790_at	bidirectional amino acid transporter 1	Malic acid and AT2G01170	0	0	0	0	0.693803	0	0.752815	0.713868	3	34.3	transport.amino acids	.	.	0	0	0	0	1	0	1	1
131	Malic acid	AT2G01260	4.6925	265734_at	Protein of unknown function (DUF789)	Malic acid and AT2G01260	0	0	0	0	0	0	0	-0.719905	1	35.2	not assigned.unknown	.	.	0	0	0	0	0	0	0	1
132	Malic acid	AT2G01270	4.6925	265739_at	quiescin-sulfhydryl oxidase 2	Malic acid and AT2G01270	0	-0.631999	0	0	0	0	0	0.679124	2	21.1.2	redox.thioredoxin.QSOX	.	.	0	1	0	0	0	0	0	1
133	Sucrose	AT2G01320	4.70468	265741_at	ABC-2 type transporter family protein	Sucrose and AT2G01320	0	-0.586883	0	0	0	-0.63769	0	0	2	34.16	transport.ABC transporters and multidrug resistance systems	.	.	0	1	0	0	0	1	0	0
134	Sucrose	AT2G01350	4.70468	265738_at	quinolinate phoshoribosyltransferase	Sucrose and AT2G01350	0	0	0	0	0	0.556252	0	0	1	18	Co-factor and vitamine metabolism	.	.	0	0	0	0	0	1	0	0
135	Sucrose	AT2G01400	4.70468	266355_at	unknown protein; Has 19 Blast hits to 19 proteins in 6 species: Archae - 0; Bacteria - 0; Metazoa - 0; Fungi - 0; Plants - 19; Viruses - 0; Other Eukaryotes - 0 (source: NCBI BLink).	Sucrose and AT2G01400	0	0	0	0	0	-0.726646	0	0	1	35.2	not assigned.unknown	.	.	0	0	0	0	0	1	0	0
136	Sucrose	AT2G01410	4.70468	266345_at	NHL domain-containing protein	Sucrose and AT2G01410	0	0	0	0	0	0.544476	0	0	1	35.2	not assigned.unknown	.	.	0	0	0	0	0	1	0	0
137	Gluconic acid	AT2G02710	4.84626	267477_at	PAS/LOV protein B	Gluconic acid and AT2G02710	0	0	0	0	0	-0.539961	0	0	1	30.11	signalling.light	.	.	0	0	0	0	0	1	0	0
138	Gluconic acid	AT2G02730	4.84626	267475_at	Protein of unknown function (DUF1664)	Gluconic acid and AT2G02730	0	0	-0.560187	0	0	0	0	-0.613262	2	35.2	not assigned.unknown	.	.	0	0	1	0	0	0	0	1
139	Gluconic acid	AT2G02740	4.84626	267474_at	ssDNA-binding transcriptional regulator	Gluconic acid and AT2G02740	0	0	0	0	0	0	0	-0.716437	1	27.3.82	RNA.regulation of transcription.plant TF (pbf2)	.	.	0	0	0	0	0	0	0	1
140	Gluconic acid	AT2G02760	4.84626	267484_at	ubiquiting-conjugating enzyme 2	Gluconic acid and AT2G02760	0	0	0	0	0	-0.552135	0	-0.647383	2	29.5.11.3	protein.degradation.ubiquitin.E2	.	.	0	0	0	0	0	1	0	1
141	Hydroxyproline	AT2G04340	4.75932	263808_at	unknown protein; Has 24 Blast hits to 24 proteins in 10 species: Archae - 0; Bacteria - 0; Metazoa - 0; Fungi - 0; Plants - 24; Viruses - 0; Other Eukaryotes - 0 (source: NCBI BLink).	Hydroxyproline and AT2G04340	0	0	0	0	0	0.584664	0	0	1	35.2	not assigned.unknown	.	.	0	0	0	0	0	1	0	0
142	Hydroxyproline	AT2G04360	4.75932	263859_at	unknown protein; FUNCTIONS IN: molecular_function unknown; LOCATED IN: chloroplast; EXPRESSED IN: 22 plant structures; EXPRESSED DURING: 13 growth stages; Has 35333 Blast hits to 34131 proteins in 2444 species: Archae - 798; Bacteria - 22429; Metazoa - 974; Fungi - 991; Plants - 531; Viruses - 0; Other Eukaryotes - 9610 (source: NCBI BLink).	Hydroxyproline and AT2G04360	0	0	0	0	0	-0.696038	0	0	1	35.2	not assigned.unknown	.	.	0	0	0	0	0	1	0	0
143	Hydroxyproline	AT2G04400	4.75932	263807_at	Aldolase-type TIM barrel family protein	Hydroxyproline and AT2G04400	0	0	0	0	0	-0.599376	0	0	1	13.1.6.5.4	amino acid metabolism.synthesis.aromatic aa.tryptophan.indole-3-glycerol phosphate synthase	.	.	0	0	0	0	0	1	0	0
144	Hydroxyproline	AT2G04450	4.75932	263852_at	nudix hydrolase homolog 6	Hydroxyproline and AT2G04450	0	0	0	0	-0.708331	0	0	0	1	23.3.3	nucleotide metabolism.salvage.NUDIX hydrolases	.	.	0	0	0	0	1	0	0	0
145	Citrulline/Arginine	AT2G13540	4.80836	263727_at	ARM repeat superfamily protein	Citrulline/Arginine and AT2G13540	0	0	0.651944	0	0	-0.693292	0	0	2	29.2.3	protein.synthesis.initiation	.	.	0	0	1	0	0	1	0	0
146	Citrulline/Arginine	AT2G13560	4.80836	263717_at	NAD-dependent malic enzyme 1	Citrulline/Arginine and AT2G13560	0	-0.669551	0	0	0	-0.57635	0	0	2	8.2.10	TCA / org transformation.other organic acid transformatons.malic	.	.	0	1	0	0	0	1	0	0
147	Aspartate	AT2G16595	4.59979	265356_at	Translocon-associated protein (TRAP), alpha subunit	Aspartate and AT2G16595	0	0	0	0.584207	0	0.674491	0	0	2	35.1	not assigned.no ontology	.	.	0	0	0	1	0	1	0	0
148	Aspartate	AT2G16600	4.59979	265352_at	rotamase CYP 3	Aspartate and AT2G16600	0	0	0	0.697277	0	0.642456	0	0	2	31.3.1	cell.cycle.peptidylprolyl isomerase	.	.	0	0	0	1	0	1	0	0
149	Aspartate	AT2G16630	4.59979	265411_at	Pollen Ole e 1 allergen and extensin family protein	Aspartate and AT2G16630	0	-0.585225	0	-0.614113	0	-0.84206	0	0	3	35.1.42	not assigned.no ontology.proline rich family	.	.	0	1	0	1	0	1	0	0
150	Aspartate	AT2G16640	4.59979	265412_at	multimeric translocon complex in the outer envelope membrane 132	Aspartate and AT2G16640	0	0.62111	0	0	0	0.785888	0	0	2	29.3.3	protein.targeting.chloroplast	.	.	0	1	0	0	0	1	0	0
151	Gluconic acid	AT2G17020	5.29772	263578_at	F-box/RNI-like superfamily protein	Gluconic acid and AT2G17020	0	0	0.631964	0	0	-0.536205	0	0	2	29.5.11.4.3.2	protein.degradation.ubiquitin.E3.SCF.FBOX	.	.	0	0	1	0	0	1	0	0
152	Gluconic acid	AT2G17033	5.29772	263550_at	pentatricopeptide (PPR) repeat-containing protein	Gluconic acid and AT2G17033	0	0	0	0	0	0.512598	0	0	1	35.1.5	not assigned.no ontology.pentatricopeptide (PPR) repeat-containing protein	.	.	0	0	0	0	0	1	0	0
153	Gluconic acid	AT2G17040	5.29772	263584_at	NAC domain containing protein 36	Gluconic acid and AT2G17040	0	0	0.550044	0	0	0	0	0	1	33.99	development.unspecified	.	.	0	0	1	0	0	0	0	0
154	Gluconic acid	AT2G17110	5.29772	263551_at	Protein of unknown function (DUF630 and DUF632)	Gluconic acid and AT2G17110	0	0	0	0	0	-0.550882	0	0	1	35.2	not assigned.unknown	.	.	0	0	0	0	0	1	0	0
155	Gluconic acid	AT2G17150	5.29772	263573_at	Plant regulator RWP-RK family protein	Gluconic acid and AT2G17150	0	0	0.665799	0	0	0	0	0.723824	2	27.3.60	RNA.regulation of transcription.NIN-like bZIP-related family	.	.	0	0	1	0	0	0	0	1
156	Gluconic acid	AT2G17230	5.29772	263421_at	EXORDIUM like 5	Gluconic acid and AT2G17230	0	0	0	0	0	0	0	-0.580075	1	17.3.2.99	hormone metabolism.brassinosteroid.signal transduction.other	33.99	development.unspecified	0	0	0	0	0	0	0	1
157	Gluconic acid	AT2G17250	5.29772	263415_at	CCAAT-binding factor	Gluconic acid and AT2G17250	0	0	0	0	0	0	0	-0.680834	1	33.99	development.unspecified	.	.	0	0	0	0	0	0	0	1
158	Gluconic acid	AT2G17260	5.29772	264853_at	glutamate receptor 2	Gluconic acid and AT2G17260	0	0	0.588166	0	0	0	0	0	1	30.1	signalling.in sugar and nutrient physiology	.	.	0	0	1	0	0	0	0	0
159	Gluconic acid	AT2G17265	5.29772	264855_at	homoserine kinase	Gluconic acid and AT2G17265	0	0	0.643503	0	0	0	0	0	1	13.1.3.6.1.4	amino acid metabolism.synthesis.aspartate family.misc.homoserine.homoserine kinase	.	.	0	0	1	0	0	0	0	0
160	Citramalate	AT2G17370	4.50051	264856_at	3-hydroxy-3-methylglutaryl-CoA reductase 2	Citramalate and AT2G17370	0	0	0	0	-0.692353	0	0	0	1	16.1.2.3	secondary metabolism.isoprenoids.mevalonate pathway.HMG-CoA reductase	.	.	0	0	0	0	1	0	0	0
161	Citramalate	AT2G17380	4.50051	264847_at	associated protein 19	Citramalate and AT2G17380	0	-0.608228	0	0	0	-0.519233	0	0	2	31.4	cell.vesicle transport	.	.	0	1	0	0	0	1	0	0
162	Citramalate	AT2G17390	4.50051	264875_at	ankyrin repeat-containing 2B	Citramalate and AT2G17390	0	0	0	0	0	-0.683726	0	0	1	27.3.39	RNA.regulation of transcription.AtSR Transcription Factor family	.	.	0	0	0	0	0	1	0	0
163	Citramalate	AT2G17440	4.50051	264908_at	plant intracellular ras group-related LRR 5	Citramalate and AT2G17440	0	0	0	0	0	-0.531593	0	0	1	35.1	not assigned.no ontology	.	.	0	0	0	0	0	1	0	0
164	Aspartate	AT2G17990	4.60051	265807_at	BEST Arabidopsis thaliana protein match is: kinectin-related (TAIR:AT5G66250.3); Has 7578 Blast hits to 6129 proteins in 783 species: Archae - 220; Bacteria - 1045; Metazoa - 3605; Fungi - 575; Plants - 442; Viruses - 38; Other Eukaryotes - 1653 (source: NCBI BLink).	Aspartate and AT2G17990	0	0.720237	0	0	0	0.8954	0	0	2	35.2	not assigned.unknown	.	.	0	1	0	0	0	1	0	0
165	Aspartate	AT2G18030	4.60051	265804_at	Peptide methionine sulfoxide reductase family protein	Aspartate and AT2G18030	0	0	0	0	0	-0.570539	0	0	1	29.4	protein.postranslational modification	.	.	0	0	0	0	0	1	0	0
166	Aspartate	AT2G18040	4.60051	265818_at	peptidylprolyl cis/trans isomerase, NIMA-interacting 1	Aspartate and AT2G18040	0	0	0	0	0	-0.634945	0	0	1	31.3.1	cell.cycle.peptidylprolyl isomerase	.	.	0	0	0	0	0	1	0	0
167	Aspartate	AT2G18050	4.60051	265817_at	histone H1-3	Aspartate and AT2G18050	0	0.650827	0	0	0	0.911561	0	0	2	28.1.3.1	DNA.synthesis/chromatin structure.histone.H1	.	.	0	1	0	0	0	1	0	0
168	Aspartate	AT2G18090	4.60051	265810_at	PHD finger family protein / SWIB complex BAF60b domain-containing protein / GYF domain-containing protein	Aspartate and AT2G18090	0	0.654218	0	0.653674	0	0.745148	0	0	3	27.3.67	RNA.regulation of transcription.putative transcription regulator	.	.	0	1	0	1	0	1	0	0
169	Nicotinic acid	AT2G19270	5.39555	267330_at	CONTAINS InterPro DOMAIN/s: Mitotic checkpoint protein PRCC, C-terminal (InterPro:IPR018800); Has 930 Blast hits to 533 proteins in 146 species: Archae - 0; Bacteria - 18; Metazoa - 327; Fungi - 143; Plants - 61; Viruses - 0; Other Eukaryotes - 381 (source: NCBI BLink).	Nicotinic acid and AT2G19270	0	0.66014	0	0	0	0	0	0	1	35.2	not assigned.unknown	.	.	0	1	0	0	0	0	0	0
170	Nicotinic acid	AT2G19350	5.39555	267278_at	Eukaryotic protein of unknown function (DUF872)	Nicotinic acid and AT2G19350	0	0.718266	0	0	0	0	0	0	1	35.2	not assigned.unknown	.	.	0	1	0	0	0	0	0	0
171	Palmitic acid	AT2G20490	4.51391	263371_at	nucleolar RNA-binding Nop10p family protein	Palmitic acid and AT2G20490	0	0	0	0	0	0	0	0.590869	1	29.2.2.3.1	protein.synthesis.ribosome biogenesis.Pre-rRNA processing and modifications.snoRNPs	.	.	0	0	0	0	0	0	0	1
172	Palmitic acid	AT2G20500	4.51391	263370_at	unknown protein; FUNCTIONS IN: molecular_function unknown; INVOLVED IN: biological_process unknown; LOCATED IN: mitochondrion; EXPRESSED IN: 21 plant structures; EXPRESSED DURING: 13 growth stages; Has 13 Blast hits to 13 proteins in 5 species: Archae - 0; Bacteria - 0; Metazoa - 0; Fungi - 0; Plants - 13; Viruses - 0; Other Eukaryotes - 0 (source: NCBI BLink).	Palmitic acid and AT2G20500	0	-0.579513	0	0	0	0	0	0	1	35.2	not assigned.unknown	.	.	0	1	0	0	0	0	0	0
173	Gluconic acid	AT2G21790	4.82811	263882_at	ribonucleotide reductase 1	Gluconic acid and AT2G21790	0	0	0	0	0	0	0	-0.61437	1	23.5.4	nucleotide metabolism.deoxynucleotide metabolism.ribonucleoside-diphosphate reductase	.	.	0	0	0	0	0	0	0	1
174	Gluconic acid	AT2G21860	4.82811	263873_at	violaxanthin de-epoxidase-related	Gluconic acid and AT2G21860	0	0	0	0	0	0.562173	0	0	1	16.1.4.21	secondary metabolism.isoprenoids.carotenoids.violaxanthin de-epoxidase	.	.	0	0	0	0	0	1	0	0
175	Gluconic acid	AT2G21870	4.82811	263874_at	copper ion binding;cobalt ion binding;zinc ion binding	Gluconic acid and AT2G21870	0	0	0	0	0	0	0	-0.651382	1	35.2	not assigned.unknown	.	.	0	0	0	0	0	0	0	1
176	Maltose	AT2G27080	5.27856	266316_at	Late embryogenesis abundant (LEA) hydroxyproline-rich glycoprotein family	Maltose and AT2G27080	0	0	0	0.785907	0.645778	0	0	0	2	35.1	not assigned.no ontology	.	.	0	0	0	1	1	0	0	0
177	Maltose	AT2G27090	5.27856	266304_at	Protein of unknown function (DUF630 and DUF632)	Maltose and AT2G27090	0	0	0.615328	0	0	0	0	0	1	35.2	not assigned.unknown	.	.	0	0	1	0	0	0	0	0
178	Maltose	AT2G27100	5.27856	266315_at	C2H2 zinc-finger protein SERRATE (SE)	Maltose and AT2G27100	0	0	0	0	0	0	0	-0.646295	1	27.3.11	RNA.regulation of transcription.C2H2 zinc finger family	.	.	0	0	0	0	0	0	0	1
179	Citramalate	AT2G27490	5.19092	265637_at	dephospho-CoA kinase family	Citramalate and AT2G27490	0	-0.582541	0	0	0	-0.556649	0	0	2	18.4.9	Co-factor and vitamine metabolism.pantothenate.dephospho-CoA kinase (DPCK)	.	.	0	1	0	0	0	1	0	0
180	Citramalate	AT2G27500	5.19092	265648_at	Glycosyl hydrolase superfamily protein	Citramalate and AT2G27500	0	0	0	0	0	-0.594141	0	0	1	26.4.1	misc.beta 1,3 glucan hydrolases.glucan endo-1,3-beta-glucosidase	.	.	0	0	0	0	0	1	0	0
181	Citramalate	AT2G27600	5.19092	266260_at	AAA-type ATPase family protein	Citramalate and AT2G27600	0	0	0	0	0	-0.589837	0	0	1	29.5.9	protein.degradation.AAA type	.	.	0	0	0	0	0	1	0	0
182	Ornithine	AT2G29360	5.23599	266293_at	NAD(P)-binding Rossmann-fold superfamily protein	Ornithine and AT2G29360	0	0	0	0	0	-0.783273	0	0	1	26.8	misc.nitrilases, *nitrile lyases, berberine bridge enzymes, reticuline oxidases, troponine reductases	.	.	0	0	0	0	0	1	0	0
183	Ornithine	AT2G29390	5.23599	266289_at	sterol 4-alpha-methyl-oxidase 2-2	Ornithine and AT2G29390	0	0	0	0	0	-0.577692	0	0	1	11.8.2	lipid metabolism.exotics (steroids, squalene etc).methylsterol monooxygenase	.	.	0	0	0	0	0	1	0	0
184	Ornithine	AT2G29400	5.23599	266238_at	type one protein phosphatase 1	Ornithine and AT2G29400	0	0	0	0.728089	0	0	0	0	1	29.4	protein.postranslational modification	.	.	0	0	0	1	0	0	0	0
185	Ornithine	AT2G29410	5.23599	266273_at	metal tolerance protein B1	Ornithine and AT2G29410	0	0	0	0	0	0	0.775223	0	1	34.12	transport.metal	.	.	0	0	0	0	0	0	1	0
186	Ornithine	AT2G29420	5.23599	266296_at	glutathione S-transferase tau 7	Ornithine and AT2G29420	0	0.645052	0	0	0	0.778571	0	0	2	26.9	misc.glutathione S transferases	.	.	0	1	0	0	0	1	0	0
187	Ornithine	AT2G29440	5.23599	266271_at	glutathione S-transferase tau 6	Ornithine and AT2G29440	0	0	0	0	0	-0.640971	0	0	1	26.9	misc.glutathione S transferases	.	.	0	0	0	0	0	1	0	0
188	Ornithine	AT2G29460	5.23599	266267_at	glutathione S-transferase tau 4	Ornithine and AT2G29460	0	0	0.684596	0	0	0	0	0	1	26.9	misc.glutathione S transferases	.	.	0	0	1	0	0	0	0	0
189	Ornithine	AT2G29470	5.23599	266270_at	glutathione S-transferase tau 3	Ornithine and AT2G29470	0	0.673124	0	0	0	0.836519	0	0	2	26.9	misc.glutathione S transferases	.	.	0	1	0	0	0	1	0	0
190	Ornithine	AT2G29500	5.23599	266294_at	HSP20-like chaperones superfamily protein	Ornithine and AT2G29500	0	0	0	0	0	-0.55835	0	0	1	20.2.1	stress.abiotic.heat	.	.	0	0	0	0	0	1	0	0
191	Ornithine	AT2G29510	5.23599	266268_at	Protein of unknown function (DUF3527)	Ornithine and AT2G29510	0	0	-0.556384	0	0	-0.667206	0	0	2	35.2	not assigned.unknown	.	.	0	0	1	0	0	1	0	0
192	Glycine	AT2G37460	4.66371	265962_at	nodulin MtN21 /EamA-like transporter family protein	Glycine and AT2G37460	-0.87255	0	-0.776105	0	0	0	0	-0.812423	3	33.99	development.unspecified	.	.	1	0	1	0	0	0	0	1
193	Glycine	AT2G37470	4.66371	265960_at	Histone superfamily protein	Glycine and AT2G37470	0	0	0	0	-0.739995	0	0	0	1	28.1.3.2.2	DNA.synthesis/chromatin structure.histone.core.H2B	.	.	0	0	0	0	1	0	0	0
194	Glycine	AT2G37510	4.66371	265964_at	RNA-binding (RRM/RBD/RNP motifs) family protein	Glycine and AT2G37510	0	0	0.642788	0	0	0	0	0.691787	2	27.4	RNA.RNA binding	.	.	0	0	1	0	0	0	0	1
195	Glycine	AT2G37520	4.66371	267163_at	Acyl-CoA N-acyltransferase with RING/FYVE/PHD-type zinc finger domain	Glycine and AT2G37520	0	0	0	-0.629425	0	0	0	0.629695	2	27.3.99	RNA.regulation of transcription.unclassified	.	.	0	0	0	1	0	0	0	1
196	Glycine	AT2G37540	4.66371	267169_at	NAD(P)-binding Rossmann-fold superfamily protein	Glycine and AT2G37540	0.640019	-0.734726	0	-0.724948	0	0	0	0	3	26.22	misc.short chain dehydrogenase/reductase (SDR)	.	.	1	1	0	1	0	0	0	0
197	Glycine	AT2G37560	4.66371	267173_at	origin recognition complex second largest subunit 2	Glycine and AT2G37560	0.661044	0.569812	0.807698	0	0	0.503929	0	0	4	31.3	cell.cycle	33.99	development.unspecified	1	1	1	0	0	1	0	0
198	Threonic acid	AT2G38270	4.58688	267090_at	CAX-interacting protein 2	Threonic acid and AT2G38270	0	0.603134	0	0	0	0	0	0	1	34.21	transport.calcium	.	.	0	1	0	0	0	0	0	0
199	Threonic acid	AT2G38310	4.58688	267034_at	PYR1-like 4	Threonic acid and AT2G38310	0	0	0	0	0	0	0	0.608141	1	35.1	not assigned.no ontology	.	.	0	0	0	0	0	0	0	1
200	Malic acid	AT2G39920	5.00551	267361_at	HAD superfamily, subfamily IIIB acid phosphatase	Malic acid and AT2G39920	0	0	0	0	0.670164	0	0.773832	0	2	26.13	misc.acid and other phosphatases	.	.	0	0	0	0	1	0	1	0
201	Malic acid	AT2G39940	5.00551	267346_at	RNI-like superfamily protein	Malic acid and AT2G39940	0	-0.61352	0	0	0	0	0	0	1	29.5.11.4.3.2	protein.degradation.ubiquitin.E3.SCF.FBOX	.	.	0	1	0	0	0	0	0	0
202	Malic acid	AT2G39970	5.00551	267363_at	Mitochondrial substrate carrier family protein	Malic acid and AT2G39970	-0.740873	0	0	0	0	0	0	0	1	34.17	transport.peroxisomes	.	.	1	0	0	0	0	0	0	0
203	Malic acid	AT2G39980	5.00551	267337_at	HXXXD-type acyl-transferase family protein	Malic acid and AT2G39980	-0.745582	0	0	0	0	0	-0.768588	-0.714361	3	16.8.1	secondary metabolism.flavonoids.anthocyanins	.	.	1	0	0	0	0	0	1	1
204	Malic acid	AT2G39990	5.00551	267338_at	eukaryotic translation initiation factor 2	Malic acid and AT2G39990	0	-0.691934	0	0	0	0	0	0	1	29.5.11.20	protein.degradation.ubiquitin.proteasom	.	.	0	1	0	0	0	0	0	0
205	Malic acid	AT2G40000	5.00551	267357_at	ortholog of sugar beet HS1 PRO-1 2	Malic acid and AT2G40000	0	0	0	0	0	0	0	-0.589659	1	35.2	not assigned.unknown	.	.	0	0	0	0	0	0	0	1
206	Fructose	AT2G40670	5.76715	266078_at	response regulator 16	Fructose and AT2G40670	0	0	-0.790453	0.693638	0	0	0	0	2	27.3.5	RNA.regulation of transcription.ARR	.	.	0	0	1	1	0	0	0	0
207	Fructose	AT2G40690	5.76715	266058_at	NAD-dependent glycerol-3-phosphate dehydrogenase family protein	Fructose and AT2G40690	0	0	0	0	0	0.566666	0	0	1	11.5.2	lipid metabolism.glyceral metabolism.Glycerol-3-phosphate dehydrogenase (NAD+)	.	.	0	0	0	0	0	1	0	0
208	Fructose	AT2G40700	5.76715	266076_at	P-loop containing nucleoside triphosphate hydrolases superfamily protein	Fructose and AT2G40700	0	0	0.929381	-0.551792	0	0	0	0	2	29.2.2.2.1	protein.synthesis.ribosome biogenesis.Assembly factors.DExD-box helicases	29.2.2.3.1	protein.synthesis.ribosome biogenesis.Pre-rRNA processing and modifications.snoRNPs	0	0	1	1	0	0	0	0
209	Fructose	AT2G40730	5.76715	266053_at	Protein kinase family protein with ARM repeat domain	Fructose and AT2G40730	0	-0.637802	0	0	0	0	0	0	1	29.4	protein.postranslational modification	.	.	0	1	0	0	0	0	0	0
210	Fructose	AT2G40750	5.76715	257382_at	WRKY DNA-binding protein 54	Fructose and AT2G40750	-0.627067	0	0	0	0	0.738267	0	0	2	27.3.32	RNA.regulation of transcription.WRKY domain transcription factor family	.	.	1	0	0	0	0	1	0	0
211	Fructose	AT2G40760	5.76715	266051_at	Rhodanese/Cell cycle control phosphatase superfamily protein	Fructose and AT2G40760	0	-0.734225	0	0	0	-0.707507	0	0	2	26.23	misc.rhodanese	.	.	0	1	0	0	0	1	0	0
212	Leucine	AT3G01270	4.67763	259269_at	Pectate lyase family protein	Leucine and AT3G01270	0	0	0	0	0	0.558679	0	0	1	10.6.3	cell wall.degradation.pectate lyases and polygalacturonases	.	.	0	0	0	0	0	1	0	0
213	Leucine	AT3G01280	4.67763	259270_at	voltage dependent anion channel 1	Leucine and AT3G01280	0	-0.647194	0	0	0	-0.758586	0	0	2	34.2	transport.porins	.	.	0	1	0	0	0	1	0	0
214	Leucine	AT3G01310	4.67763	259118_at	Phosphoglycerate mutase-like family protein	Leucine and AT3G01310	0	0	0	0	0	0.641964	0	0	1	35.2	not assigned.unknown	.	.	0	0	0	0	0	1	0	0
215	Tyrosine	AT3G02110	5.26582	258857_at	serine carboxypeptidase-like 25	Tyrosine and AT3G02110	0	0	-0.670333	-0.830702	0	-0.76657	-0.867386	0	4	29.5.5	protein.degradation.serine protease	.	.	0	0	1	1	0	1	1	0
216	Tyrosine	AT3G02120	5.26582	258859_at	hydroxyproline-rich glycoprotein family protein	Tyrosine and AT3G02120	0	-0.798072	0	0	-0.893146	-0.954591	0	0	3	35.1.41	not assigned.no ontology.hydroxyproline rich proteins	.	.	0	1	0	0	1	1	0	0
217	Tyrosine	AT3G02140	5.26582	259076_at	AFP2 (ABI five-binding protein 2) family protein	Tyrosine and AT3G02140	0	0	0	0	0.717985	0.623765	0	0	2	35.2	not assigned.unknown	.	.	0	0	0	0	1	1	0	0
218	Tyrosine	AT3G02150	5.26582	259129_at	plastid transcription factor 1	Tyrosine and AT3G02150	0	0	0	0	0	0.545668	0	0	1	27.3.29	RNA.regulation of transcription.TCP transcription factor family	.	.	0	0	0	0	0	1	0	0
219	Tyrosine	AT3G02170	5.26582	259104_at	longifolia2	Tyrosine and AT3G02170	0	0	0	0	-0.84201	0	0	-0.689477	2	35.2	not assigned.unknown	.	.	0	0	0	0	1	0	0	1
220	Tyrosine	AT3G02180	5.26582	259131_at	SPIRAL1-like3	Tyrosine and AT3G02180	0	0	-0.566298	0	0	-0.652614	0	0	2	33.99	development.unspecified	.	.	0	0	1	0	0	1	0	0
221	Tyrosine	AT3G02190	5.26582	259130_at	Ribosomal protein L39 family protein	Tyrosine and AT3G02190	0	0	0.717622	0	0	-0.547105	0	0	2	29.2.1.2.2.39	protein.synthesis.ribosomal protein.eukaryotic.60S subunit.L39	.	.	0	0	1	0	0	1	0	0
222	Tyrosine	AT3G02200	5.26582	259123_at	Proteasome component (PCI) domain protein	Tyrosine and AT3G02200	0	0.638259	0	0.566112	0	0.709637	0.782835	0	4	29.5.11.20	protein.degradation.ubiquitin.proteasom	.	.	0	1	0	1	0	1	1	0
223	Tyrosine	AT3G02210	5.26582	259122_at	COBRA-like protein 1 precursor	Tyrosine and AT3G02210	0	0	0	0	0	-0.51601	0	0	1	10.2.2	cell wall.cellulose synthesis.COBRA	.	.	0	0	0	0	0	1	0	0
224	Tyrosine	AT3G02220	5.26582	259121_at	unknown protein; CONTAINS InterPro DOMAIN/s: Protein of unknown function DUF2039 (InterPro:IPR019351); Has 215 Blast hits to 215 proteins in 94 species: Archae - 2; Bacteria - 2; Metazoa - 125; Fungi - 4; Plants - 38; Viruses - 0; Other Eukaryotes - 44 (source: NCBI BLink).	Tyrosine and AT3G02220	0	0	0.739847	0.60699	0	0.501443	0	0	3	35.2	not assigned.unknown	.	.	0	0	1	1	0	1	0	0
225	Lysine	AT3G02300	6.90202	259125_at	Regulator of chromosome condensation (RCC1) family protein	Lysine and AT3G02300	0	0.607503	0.690929	0	0	0.637923	0	0	3	31.2	cell.division	.	.	0	1	1	0	0	1	0	0
226	Lysine	AT3G02320	6.90202	259075_at	N2,N2-dimethylguanosine tRNA methyltransferase	Lysine and AT3G02320	0	0	0	0.802381	0	0	0	0	1	27.3.99	RNA.regulation of transcription.unclassified	.	.	0	0	0	1	0	0	0	0
227	Lysine	AT3G02340	6.90202	256326_at	RING/U-box superfamily protein	Lysine and AT3G02340	0	0.697048	0.887764	0.847105	-0.634807	0.782326	0	0	5	29.5.11.4.2	protein.degradation.ubiquitin.E3.RING	.	.	0	1	1	1	1	1	0	0
228	Lysine	AT3G02350	6.90202	256327_at	galacturonosyltransferase 9	Lysine and AT3G02350	0	0	-0.830821	0	0	0	0	0	1	26.2	misc.UDP glucosyl and glucoronyl transferases	.	.	0	0	1	0	0	0	0	0
229	Lysine	AT3G02360	6.90202	256328_at	6-phosphogluconate dehydrogenase family protein	Lysine and AT3G02360	0	0.760787	0.7367	0	0	0.687903	0	0	3	7.1.3	OPP.oxidative PP.6-phosphogluconate dehydrogenase	.	.	0	1	1	0	0	1	0	0
230	Lysine	AT3G02380	6.90202	258497_at	CONSTANS-like 2	Lysine and AT3G02380	0	0	0.758309	0	0	0	0	0.708259	2	33.99	development.unspecified	.	.	0	0	1	0	0	0	0	1
231	Lysine	AT3G02400	6.90202	258476_at	SMAD/FHA domain-containing protein	Lysine and AT3G02400	0	0	0	0	0	0	0	0.657197	1	27.3.67	RNA.regulation of transcription.putative transcription regulator	.	.	0	0	0	0	0	0	0	1
232	Lysine	AT3G02420	6.90202	258488_at	unknown protein; FUNCTIONS IN: molecular_function unknown; INVOLVED IN: biological_process unknown; LOCATED IN: membrane; EXPRESSED IN: 25 plant structures; EXPRESSED DURING: 15 growth stages; CONTAINS InterPro DOMAIN/s: Uncharacterised protein family UPF0121 (InterPro:IPR005344); Has 72 Blast hits to 71 proteins in 25 species: Archae - 0; Bacteria - 0; Metazoa - 2; Fungi - 2; Plants - 60; Viruse…	Lysine and AT3G02420	0	0.736935	-0.676496	0	0	0.609695	0	0	3	35.2	not assigned.unknown	.	.	0	1	1	0	0	1	0	0
233	Lysine	AT3G02460	6.90202	258496_at	Ypt/Rab-GAP domain of gyp1p superfamily protein	Lysine and AT3G02460	0	0	0	0	0	0.583886	0	0	1	30.5	signalling.G-proteins	.	.	0	0	0	0	0	1	0	0
234	Lysine	AT3G02490	6.90202	258502_at	Pentatricopeptide repeat (PPR) superfamily protein	Lysine and AT3G02490	0	0	-0.714691	0	0	0	0	0	1	35.1.5	not assigned.no ontology.pentatricopeptide (PPR) repeat-containing protein	.	.	0	0	1	0	0	0	0	0
235	Ornithine	AT3G06030	4.56352	258471_at	NPK1-related protein kinase 3	Ornithine and AT3G06030	0	-0.72691	0	0	0	-0.866242	0	0	2	29.4	protein.postranslational modification	.	.	0	1	0	0	0	1	0	0
236	Ornithine	AT3G06035	4.56352	258470_at	Glycoprotein membrane precursor GPI-anchored	Ornithine and AT3G06035	0	-0.604753	0.572472	0	0	-0.776825	0	0	3	35.2	not assigned.unknown	.	.	0	1	1	0	0	1	0	0
237	Ornithine	AT3G06040	4.56352	258466_at	Ribosomal protein L12/ ATP-dependent Clp protease adaptor protein ClpS family protein	Ornithine and AT3G06040	0	0	0	0	0	-0.686226	0	0	1	29.2.1.1.1.2.12	protein.synthesis.ribosomal protein.prokaryotic.chloroplast.50S subunit.L12	.	.	0	0	0	0	0	1	0	0
238	Ornithine	AT3G06050	4.56352	258469_at	peroxiredoxin IIF	Ornithine and AT3G06050	0	0	0	0	0	-0.95048	0	0	1	21.5	redox.peroxiredoxin	.	.	0	0	0	0	0	1	0	0
239	Ornithine	AT3G06060	4.56352	258467_at	NAD(P)-binding Rossmann-fold superfamily protein	Ornithine and AT3G06060	0	0	-0.552574	0	0	-0.6096	0	0	2	11.8.1	lipid metabolism.exotics (steroids, squalene etc).sphingolipids	.	.	0	0	1	0	0	1	0	0
240	Ornithine	AT3G06070	4.56352	258468_at	unknown protein; BEST Arabidopsis thaliana protein match is: unknown protein (TAIR:AT5G19190.1); Has 33 Blast hits to 33 proteins in 12 species: Archae - 0; Bacteria - 0; Metazoa - 1; Fungi - 0; Plants - 32; Viruses - 0; Other Eukaryotes - 0 (source: NCBI BLink).	Ornithine and AT3G06070	0	0	-0.746414	-0.784285	0	0	0	0	2	35.2	not assigned.unknown	.	.	0	0	1	1	0	0	0	0
241	Serine	AT3G06410	4.5479	258903_at	Zinc finger C-x8-C-x5-C-x3-H type family protein	Serine and AT3G06410	-0.645659	0	-0.622485	-0.652406	0	-0.65929	0	0	4	27.3.99	RNA.regulation of transcription.unclassified	.	.	1	0	1	1	0	1	0	0
242	Serine	AT3G06420	4.5479	258880_at	Ubiquitin-like superfamily protein	Serine and AT3G06420	0	0	0	0	0	0.563743	0	0	1	29.5.2	protein.degradation.autophagy	.	.	0	0	0	0	0	1	0	0
243	Serine	AT3G06450	4.5479	258913_at	HCO3- transporter family	Serine and AT3G06450	0.651873	0	-0.652806	0	0	0	0	0	2	34.18	transport.unspecified anions	.	.	1	0	1	0	0	0	0	0
244	Serine	AT3G06470	4.5479	258911_at	GNS1/SUR4 membrane protein family	Serine and AT3G06470	0	0	0	0	-0.715769	-0.528939	0	0	2	11.8.1	lipid metabolism.exotics (steroids, squalene etc).sphingolipids	.	.	0	0	0	0	1	1	0	0
245	Serine	AT3G06480	4.5479	258910_at	DEAD box RNA helicase family protein	Serine and AT3G06480	0	0	0	0	0	0.551531	0	0	1	27.1.2	RNA.processing.RNA helicase	.	.	0	0	0	0	0	1	0	0
246	Proline	AT3G11210	4.86039	256415_at	SGNH hydrolase-type esterase superfamily protein	Proline and AT3G11210	0	0	0	0	0	0	0	0.641965	1	26.28	misc.GDSL-motif lipase	.	.	0	0	0	0	0	0	0	1
247	Trehalose	AT3G13226	4.67651	257659_at	regulatory protein RecX family protein	Trehalose and AT3G13226	0	0	0	0	0	0.631118	0	0	1	28.2	DNA.repair	.	.	0	0	0	0	0	1	0	0
248	Trehalose	AT3G13230	4.67651	257658_at	RNA-binding KH domain-containing protein	Trehalose and AT3G13230	0	0	0	0	-0.746048	-0.556792	0	0	2	35.2	not assigned.unknown	.	.	0	0	0	0	1	1	0	0
249	Fructose	AT3G15160	4.53679	256888_at	unknown protein; Has 266 Blast hits to 264 proteins in 44 species: Archae - 0; Bacteria - 0; Metazoa - 58; Fungi - 0; Plants - 199; Viruses - 0; Other Eukaryotes - 9 (source: NCBI BLink).	Fructose and AT3G15160	0	0	-0.911461	0	0	0	0	0	1	35.2	not assigned.unknown	.	.	0	0	1	0	0	0	0	0
250	Fructose	AT3G15180	4.53679	256854_at	ARM repeat superfamily protein	Fructose and AT3G15180	0	0	0.718591	0	0	0	0	0	1	29.5.11.20	protein.degradation.ubiquitin.proteasom	.	.	0	0	1	0	0	0	0	0
251	Fructose	AT3G15190	4.53679	256855_at	chloroplast 30S ribosomal protein S20, putative	Fructose and AT3G15190	0	0.557782	0	0.687562	0	0.67368	0	0	3	29.2.1.1.1.1.20	protein.synthesis.ribosomal protein.prokaryotic.chloroplast.30S subunit.S20	.	.	0	1	0	1	0	1	0	0
252	Fructose	AT3G15210	4.53679	257053_at	ethylene responsive element binding factor 4	Fructose and AT3G15210	0	0	0	-0.679552	0	0	0	0	1	17.5.2	hormone metabolism.ethylene.signal transduction	.	.	0	0	0	1	0	0	0	0
253	Fructose	AT3G15220	4.53679	257078_at	Protein kinase superfamily protein	Fructose and AT3G15220	0	-0.652219	-0.737958	0	0	0	0	0	2	30.6	signalling.MAP kinases	.	.	0	1	1	0	0	0	0	0
254	Fructose	AT3G15260	4.53679	257050_at	Protein phosphatase 2C family protein	Fructose and AT3G15260	0	-0.796028	0.560821	0	0.740037	0	0	0	3	29.4	protein.postranslational modification	.	.	0	1	1	0	1	0	0	0
255	Fructose	AT3G15270	4.53679	257051_at	squamosa promoter binding protein-like 5	Fructose and AT3G15270	0	0.576269	-0.764934	0	0	0	0	0	2	33.3	development.squamosa promoter binding like (SPL)	.	.	0	1	1	0	0	0	0	0
256	Fructose	AT3G15290	4.53679	257052_at	3-hydroxyacyl-CoA dehydrogenase family protein	Fructose and AT3G15290	0	-0.849905	-0.87162	-0.648708	0	-0.927559	0	0	4	24.3	Biodegradation of Xenobiotics.3-hydroxybutyryl-CoA dehydrogenase	.	.	0	1	1	1	0	1	0	0
257	Palmitic acid	AT3G20770	4.85911	257981_at	Ethylene insensitive 3 family protein	Palmitic acid and AT3G20770	0	0.560172	0	0.706074	0	0	0	0	2	27.3.19	RNA.regulation of transcription.EIN3-like(EIL) transcription factor family	.	.	0	1	0	1	0	0	0	0
258	Palmitic acid	AT3G20800	4.85911	257984_at	Cell differentiation, Rcd1-like protein	Palmitic acid and AT3G20800	0	0	0	0.590715	0	0	0	0	1	27.3.99	RNA.regulation of transcription.unclassified	.	.	0	0	0	1	0	0	0	0
259	Palmitic acid	AT3G20810	4.85911	257985_at	2-oxoglutarate (2OG) and Fe(II)-dependent oxygenase superfamily protein	Palmitic acid and AT3G20810	0	0	0	0.787649	0	0	0	0	1	27.3.57	RNA.regulation of transcription.JUMONJI family	.	.	0	0	0	1	0	0	0	0
260	Palmitic acid	AT3G20820	4.85911	257974_at	Leucine-rich repeat (LRR) family protein	Palmitic acid and AT3G20820	0	0	-0.654483	-0.669697	0	0	0	0	2	35.1	not assigned.no ontology	.	.	0	0	1	1	0	0	0	0
261	Tyrosine	AT3G22660	4.7643	258316_at	rRNA processing protein-related	Tyrosine and AT3G22660	0	0	0.720348	0.627139	0.625873	0.51824	0	0	4	29.2.2.3.99	protein.synthesis.ribosome biogenesis.Pre-rRNA processing and modifications.misc	.	.	0	0	1	1	1	1	0	0
262	Tyrosine	AT3G22740	4.7643	258322_at	homocysteine S-methyltransferase 3	Tyrosine and AT3G22740	0	0	0	-0.581596	0	0	0	0	1	13.1.3.4.12	amino acid metabolism.synthesis.aspartate family.methionine.homocysteine S-methyltransferase	.	.	0	0	0	1	0	0	0	0
263	Tyrosine	AT3G22750	4.7643	258323_at	Protein kinase superfamily protein	Tyrosine and AT3G22750	0	0.828363	0	0	0	0.875373	0	0	2	29.4	protein.postranslational modification	.	.	0	1	0	0	0	1	0	0
264	Tyrosine	AT3G22760	4.7643	258326_at	Tesmin/TSO1-like CXC domain-containing protein	Tyrosine and AT3G22760	0	0	0	-0.654432	0	-0.825685	0	0	2	27.3.17	RNA.regulation of transcription.CPP(Zn),CPP1-related transcription factor family	.	.	0	0	0	1	0	1	0	0
265	Tyrosine	AT3G22770	4.7643	258340_at	F-box associated ubiquitination effector family protein	Tyrosine and AT3G22770	0	0	0	0	0	0.808698	0	0	1	29.5.11.4.3.2	protein.degradation.ubiquitin.E3.SCF.FBOX	.	.	0	0	0	0	0	1	0	0
266	Tyrosine	AT3G22780	4.7643	258324_at	Tesmin/TSO1-like CXC domain-containing protein	Tyrosine and AT3G22780	0	-0.679085	0	-0.618521	0	-0.75542	0	0	3	27.3.17	RNA.regulation of transcription.CPP(Zn),CPP1-related transcription factor family	.	.	0	1	0	1	0	1	0	0
267	Tyrosine	AT3G22790	4.7643	258341_at	Kinase interacting (KIP1-like) family protein	Tyrosine and AT3G22790	0	-0.562217	-0.751906	0	0	-0.73824	0	0	3	29.4	protein.postranslational modification	.	.	0	1	1	0	0	1	0	0
268	Glucose	AT3G23090	4.69532	257761_at	TPX2 (targeting protein for Xklp2) protein family	Glucose and AT3G23090	0.707174	0.843051	0	0	0.80486	0.929636	0.772233	0	5	35.2	not assigned.unknown	.	.	1	1	0	0	1	1	1	0
269	Glucose	AT3G23100	4.69532	257762_at	homolog of human DNA ligase iv-binding protein XRCC4	Glucose and AT3G23100	0	0	0	0.568754	0	0	0	0	1	28.2	DNA.repair	.	.	0	0	0	1	0	0	0	0
270	Gluconic acid	AT3G24800	5.42527	257598_at	proteolysis 1	Gluconic acid and AT3G24800	0	0	0.555384	0	0	0	0	0	1	29.5.11.4.2	protein.degradation.ubiquitin.E3.RING	.	.	0	0	1	0	0	0	0	0
271	Gluconic acid	AT3G24810	5.42527	257619_at	Cyclin-dependent kinase inhibitor family protein	Gluconic acid and AT3G24810	0	0	0.6061	0	0	0	0	0	1	31.3	cell.cycle	.	.	0	0	1	0	0	0	0	0
272	Leucine	AT3G27020	5.05551	257789_at	YELLOW STRIPE like 6	Leucine and AT3G27020	0	0.627954	0	-0.662743	0	0.882585	0	0	3	34.13	transport.peptides and oligopeptides	.	.	0	1	0	1	0	1	0	0
273	Leucine	AT3G27050	5.05551	257794_at	unknown protein; Has 43 Blast hits to 43 proteins in 17 species: Archae - 0; Bacteria - 0; Metazoa - 0; Fungi - 0; Plants - 40; Viruses - 0; Other Eukaryotes - 3 (source: NCBI BLink).	Leucine and AT3G27050	0	0	0	0	0	-0.861189	-0.642668	0	2	35.2	not assigned.unknown	.	.	0	0	0	0	0	1	1	0
274	Leucine	AT3G27060	5.05551	257809_at	Ferritin/ribonucleotide reductase-like family protein	Leucine and AT3G27060	0	-0.637022	0	0	0	-0.671079	0	0	2	23.5.4	nucleotide metabolism.deoxynucleotide metabolism.ribonucleoside-diphosphate reductase	.	.	0	1	0	0	0	1	0	0
275	Leucine	AT3G27080	5.05551	257792_at	translocase of outer membrane 20 kDa subunit 3	Leucine and AT3G27080	0	0	0	0	0	-0.603275	0	0	1	29.3.2	protein.targeting.mitochondria	.	.	0	0	0	0	0	1	0	0
276	Leucine	AT3G27090	5.05551	257790_at	DCD (Development and Cell Death) domain protein	Leucine and AT3G27090	0	0.559572	0	0.596659	0.68177	0.635043	0	0	4	35.1	not assigned.no ontology	.	.	0	1	0	1	1	1	0	0
277	Leucine	AT3G27100	5.05551	257780_at	FUNCTIONS IN: molecular_function unknown; INVOLVED IN: biological_process unknown; LOCATED IN: chloroplast envelope; EXPRESSED IN: 23 plant structures; EXPRESSED DURING: 13 growth stages; CONTAINS InterPro DOMAIN/s: Transcription factor, enhancer of yellow 2 (InterPro:IPR018783); Has 288 Blast hits to 288 proteins in 94 species: Archae - 0; Bacteria - 0; Metazoa - 197; Fungi - 20; Plants - 51; Vi…	Leucine and AT3G27100	0	0	0	0	0	0.794515	0	0	1	35.2	not assigned.unknown	.	.	0	0	0	0	0	1	0	0
278	Leucine	AT3G27110	5.05551	257791_at	Peptidase family M48 family protein	Leucine and AT3G27110	0	-0.663693	0	0	0	0	0	0	1	29.5	protein.degradation	.	.	0	1	0	0	0	0	0	0
279	Shikimate	AT3G29170	5.07283	258194_at	Eukaryotic protein of unknown function (DUF872)	Shikimate and AT3G29170	0	-0.594682	0	-0.568192	0	-0.589768	0	0	3	35.2	not assigned.unknown	.	.	0	1	0	1	0	1	0	0
280	Shikimate	AT3G29180	5.07283	256747_at	Protein of unknown function (DUF1336)	Shikimate and AT3G29180	0	-0.770451	-0.610476	0	0	-0.715921	0	0	3	35.2	not assigned.unknown	.	.	0	1	1	0	0	1	0	0
281	Shikimate	AT3G29185	5.07283	257773_at	Domain of unknown function (DUF3598)	Shikimate and AT3G29185	0	0	0	0	0	0.760872	0	0	1	35.2	not assigned.unknown	.	.	0	0	0	0	0	1	0	0
282	Shikimate	AT3G29200	5.07283	257746_at	chorismate mutase 1	Shikimate and AT3G29200	0	0.729781	0.754023	0.795069	0	0.587168	0	0	4	13.1.6.2.1	amino acid metabolism.synthesis.aromatic aa.phenylalanine and tyrosine.chorismate mutase	.	.	0	1	1	1	0	1	0	0
283	Shikimate	AT3G29230	5.07283	257744_at	Tetratricopeptide repeat (TPR)-like superfamily protein	Shikimate and AT3G29230	0	0.78207	0	0.748984	-0.622331	0.812381	0	0	4	35.1.5	not assigned.no ontology.pentatricopeptide (PPR) repeat-containing protein	.	.	0	1	0	1	1	1	0	0
284	Shikimate	AT3G29240	5.07283	257745_at	Protein of unknown function (DUF179)	Shikimate and AT3G29240	0	0	0	0	0	-0.677586	0	0	1	35.1	not assigned.no ontology	.	.	0	0	0	0	0	1	0	0
285	Serine	AT3G30300	5.06265	256706_at	O-fucosyltransferase family protein	Serine and AT3G30300	0	0	0	0.706185	0	0	0	0	1	17.2.3	hormone metabolism.auxin.induced-regulated-responsive-activated	.	.	0	0	0	1	0	0	0	0
286	Citramalate	AT3G44190	4.80251	252671_at	FAD/NAD(P)-binding oxidoreductase family protein	Citramalate and AT3G44190	0	0	0	0	0	0	0	-0.646403	1	35.1	not assigned.no ontology	.	.	0	0	0	0	0	0	0	1
287	Leucine	AT3G46030	5.03204	252560_at	Histone superfamily protein	Leucine and AT3G46030	0	-0.612284	0	0	-0.81269	-0.876785	0	0	3	28.1.3.2.2	DNA.synthesis/chromatin structure.histone.core.H2B	.	.	0	1	0	0	1	1	0	0
288	Leucine	AT3G46040	5.03204	252566_at	ribosomal protein S15A D	Leucine and AT3G46040	0	0.673558	0	0	0	0	0	0	1	29.2.1.2.1.515	protein.synthesis.ribosomal protein.eukaryotic.40S subunit.S15A	.	.	0	1	0	0	0	0	0	0
289	Leucine	AT3G46060	5.03204	252514_at	RAB GTPase homolog 8A	Leucine and AT3G46060	0	0	0	0.630471	0	0	0	0	1	30.5	signalling.G-proteins	.	.	0	0	0	1	0	0	0	0
290	Leucine	AT3G46100	5.03204	252516_at	Histidyl-tRNA synthetase 1	Leucine and AT3G46100	0	-0.566646	0	0	0	-0.754194	0	0	2	29.1.21	protein.aa activation.histidine-tRNA ligase	.	.	0	1	0	0	0	1	0	0
291	Leucine	AT3G46110	5.03204	252533_at	Domain of unknown function (DUF966)	Leucine and AT3G46110	0	0	0	0	-0.621485	-0.623768	0	0	2	35.2	not assigned.unknown	.	.	0	0	0	0	1	1	0	0
292	Leucine	AT3G48940	4.68739	252341_at	Remorin family protein	Leucine and AT3G48940	0	0	0	0	0	0.533939	0	0	1	27.3.99	RNA.regulation of transcription.unclassified	.	.	0	0	0	0	0	1	0	0
293	Leucine	AT3G48960	4.68739	252283_at	Ribosomal protein L13e family protein	Leucine and AT3G48960	0	0	0	0	0	0.68442	0	0	1	29.2.1.2.2.13	protein.synthesis.ribosomal protein.eukaryotic.60S subunit.L13	.	.	0	0	0	0	0	1	0	0
294	Leucine	AT3G48990	4.68739	252293_at	AMP-dependent synthetase and ligase family protein	Leucine and AT3G48990	0	0.551509	0	0	0	0.824027	0	0	2	11.1.8	lipid metabolism.FA synthesis and FA elongation.acyl coa ligase	.	.	0	1	0	0	0	1	0	0
295	Leucine	AT3G49000	4.68739	252292_at	RNA polymerase III subunit RPC82 family protein	Leucine and AT3G49000	0	0	0	0	0	-0.70753	0	0	1	27.2	RNA.transcription	.	.	0	0	0	0	0	1	0	0
296	Leucine	AT3G49010	4.68739	252294_at	breast basic conserved 1	Leucine and AT3G49010	0	0	0	0	0	-0.895382	0	0	1	29.2.1.2.2.13	protein.synthesis.ribosomal protein.eukaryotic.60S subunit.L13	.	.	0	0	0	0	0	1	0	0
297	GABA	AT3G50970	5.02171	252102_at	dehydrin family protein	GABA and AT3G50970	0	0.628114	0	0	0	0.690118	0	0	2	20.2.99	stress.abiotic.unspecified	.	.	0	1	0	0	0	1	0	0
298	GABA	AT3G51000	5.02171	252095_at	alpha/beta-Hydrolases superfamily protein	GABA and AT3G51000	0	0	0	0	0	0.835779	0	0	1	26.1	misc.misc2	.	.	0	0	0	0	0	1	0	0
299	GABA	AT3G51030	5.02171	252119_at	thioredoxin H-type 1	GABA and AT3G51030	0	0	0	0	0	-0.684607	0	0	1	21.1	redox.thioredoxin	.	.	0	0	0	0	0	1	0	0
300	GABA	AT3G51040	5.02171	252125_at	RTE1-homolog	GABA and AT3G51040	0	0.709649	0	0	0	0.679827	0	0	2	35.2	not assigned.unknown	.	.	0	1	0	0	0	1	0	0
301	Dehydroascorbic acid	AT3G52930	4.50386	252022_at	Aldolase superfamily protein	Dehydroascorbic acid and AT3G52930	0	0	0	0	0	0.546985	0	0	1	4.3.10	glycolysis.unclear/dually targeted.aldolase	.	.	0	0	0	0	0	1	0	0
302	Dehydroascorbic acid	AT3G52940	4.50386	251995_at	Ergosterol biosynthesis ERG4/ERG24 family	Dehydroascorbic acid and AT3G52940	0	0	0	0	0	0.534111	0	0	1	17.3.1.2.4	hormone metabolism.brassinosteroid.synthesis-degradation.sterols.FACKEL	.	.	0	0	0	0	0	1	0	0
303	Dehydroascorbic acid	AT3G52960	4.50386	251993_at	Thioredoxin superfamily protein	Dehydroascorbic acid and AT3G52960	0	0	0	0	0	0.682447	0	0	1	21.5	redox.peroxiredoxin	.	.	0	0	0	0	0	1	0	0
304	Ornithine	AT3G53270	4.63889	251980_at	Small nuclear RNA activating complex (SNAPc), subunit SNAP43 protein	Ornithine and AT3G53270	0	0	0.656578	0	0	-0.508119	0	0	2	29.5.5	protein.degradation.serine protease	.	.	0	0	1	0	0	1	0	0
305	Ornithine	AT3G53310	4.63889	251986_at	AP2/B3-like transcriptional factor family protein	Ornithine and AT3G53310	0	0.904064	0	0	0	0	0	0	1	27.3.41	RNA.regulation of transcription.B3 transcription factor family	.	.	0	1	0	0	0	0	0	0
306	Ornithine	AT3G53320	4.63889	251990_at	unknown protein; BEST Arabidopsis thaliana protein match is: unknown protein (TAIR:AT2G37070.1); Has 11044 Blast hits to 5993 proteins in 551 species: Archae - 8; Bacteria - 1486; Metazoa - 4078; Fungi - 1814; Plants - 348; Viruses - 112; Other Eukaryotes - 3198 (source: NCBI BLink).	Ornithine and AT3G53320	0	0	0	0	0	-0.523255	0	0	1	28.1	DNA.synthesis/chromatin structure	.	.	0	0	0	0	0	1	0	0
307	Ornithine	AT3G53360	4.63889	251965_at	Tetratricopeptide repeat (TPR)-like superfamily protein	Ornithine and AT3G53360	0	0	0	0	0	0.520184	0	0	1	35.1.5	not assigned.no ontology.pentatricopeptide (PPR) repeat-containing protein	.	.	0	0	0	0	0	1	0	0
308	Glutamate	AT3G57660	4.63091	251593_at	nuclear RNA polymerase A1	Glutamate and AT3G57660	0	0	0.590397	0	0	0	0	0	1	27.2	RNA.transcription	.	.	0	0	1	0	0	0	0	0
309	Citramalate	AT3G61160	4.91125	251358_at	Protein kinase superfamily protein	Citramalate and AT3G61160	0	0	0	0	0	-0.572595	0	0	1	29.4	protein.postranslational modification	.	.	0	0	0	0	0	1	0	0
310	Citramalate	AT3G61180	4.91125	251314_at	RING/U-box superfamily protein	Citramalate and AT3G61180	0	0	0	0	0	-0.565361	0	0	1	29.5.11.4.2	protein.degradation.ubiquitin.E3.RING	.	.	0	0	0	0	0	1	0	0
311	Citramalate	AT3G61200	4.91125	251307_at	Thioesterase superfamily protein	Citramalate and AT3G61200	0	-0.598491	0	0	0	0	0	0	1	35.1	not assigned.no ontology	.	.	0	1	0	0	0	0	0	0
312	Citramalate	AT3G61210	4.91125	251360_at	S-adenosyl-L-methionine-dependent methyltransferases superfamily protein	Citramalate and AT3G61210	0	0	0	0	0	-0.670303	0	0	1	33.99	development.unspecified	.	.	0	0	0	0	0	1	0	0
313	Citramalate	AT3G61220	4.91125	251309_at	NAD(P)-binding Rossmann-fold superfamily protein	Citramalate and AT3G61220	0	0	0	0	0	0.614157	0	-0.607492	2	26.22	misc.short chain dehydrogenase/reductase (SDR)	.	.	0	0	0	0	0	1	0	1
314	Maltose	AT3G61890	4.50384	251272_at	homeobox 12	Maltose and AT3G61890	0	0	0.582592	0	0	0	0	0.60382	2	27.3.22	RNA.regulation of transcription.HB,Homeobox transcription factor family	.	.	0	0	1	0	0	0	0	1
315	Maltose	AT3G61960	4.50384	251273_at	Protein kinase superfamily protein	Maltose and AT3G61960	0	-0.700306	-0.659996	0	0	-0.681039	0	0	3	29.4	protein.postranslational modification	.	.	0	1	1	0	0	1	0	0
316	Erythritol	AT4G00880	5.33314	255645_at	SAUR-like auxin-responsive protein family	Erythritol and AT4G00880	0	0	0	0	0	-0.510664	0	0	1	17.2.3	hormone metabolism.auxin.induced-regulated-responsive-activated	.	.	0	0	0	0	0	1	0	0
317	Aspartate	AT4G02500	4.54449	255483_at	UDP-xylosyltransferase 2	Aspartate and AT4G02500	0	0.667286	0	0	0	0	0	0	1	26.2	misc.UDP glucosyl and glucoronyl transferases	.	.	0	1	0	0	0	0	0	0
318	Aspartate	AT4G02510	4.54449	255482_at	translocon at the outer envelope membrane of chloroplasts 159	Aspartate and AT4G02510	0	0	0	-0.560072	0	0	0	0	1	29.3.3	protein.targeting.chloroplast	.	.	0	0	0	1	0	0	0	0
319	Aspartate	AT4G02530	4.54449	255440_at	chloroplast thylakoid lumen protein	Aspartate and AT4G02530	0	-0.724427	0	0	0	-0.955678	0	0	2	35.1	not assigned.no ontology	.	.	0	1	0	0	0	1	0	0
320	Aspartate	AT4G02550	4.54449	255485_at	unknown protein; BEST Arabidopsis thaliana protein match is: unknown protein (TAIR:AT4G02210.2); Has 370 Blast hits to 300 proteins in 18 species: Archae - 0; Bacteria - 0; Metazoa - 0; Fungi - 10; Plants - 354; Viruses - 0; Other Eukaryotes - 6 (source: NCBI BLink).	Aspartate and AT4G02550	0	0	0	0.645336	0	0	0	0	1	35.2	not assigned.unknown	.	.	0	0	0	1	0	0	0	0
321	Aspartate	AT4G02560	4.54449	255444_at	Homeodomain-like superfamily protein	Aspartate and AT4G02560	0	0	0	0	0	0.55769	0	0	1	27.3.67	RNA.regulation of transcription.putative transcription regulator	.	.	0	0	0	0	0	1	0	0
322	Aspartate	AT4G02570	4.54449	255441_at	cullin 1	Aspartate and AT4G02570	0	0.77294	0	0.720912	0	0.721062	0	0	3	29.5.11.4.3.3	protein.degradation.ubiquitin.E3.SCF.cullin	.	.	0	1	0	1	0	1	0	0
323	Aspartate	AT4G02580	4.54449	255442_at	NADH-ubiquinone oxidoreductase 24 kDa subunit, putative	Aspartate and AT4G02580	0	0	0	0	0	-0.661032	0	0	1	9.1.2	mitochondrial electron transport / ATP synthesis.NADH-DH.localisation not clear	.	.	0	0	0	0	0	1	0	0
324	GABA	AT4G05160	4.57103	255263_at	AMP-dependent synthetase and ligase family protein	GABA and AT4G05160	0	0	-0.58707	0	0	0.69772	0	0	2	16.2.1.3	secondary metabolism.phenylpropanoids.lignin biosynthesis.4CL	.	.	0	0	1	0	0	1	0	0
325	GABA	AT4G05170	4.57103	255264_at	basic helix-loop-helix (bHLH) DNA-binding superfamily protein	GABA and AT4G05170	0	0	0	0	0	0.608934	0	0	1	17.5.2	hormone metabolism.ethylene.signal transduction	.	.	0	0	0	0	0	1	0	0
326	GABA	AT4G05190	4.57103	255265_at	kinesin 5	GABA and AT4G05190	0	-0.676243	0	0	0	-0.936111	0	0	2	31.1	cell.organisation	.	.	0	1	0	0	0	1	0	0
327	Fucose	AT4G09620	5.77469	255041_at	Mitochondrial transcription termination factor family protein	Fucose and AT4G09620	0	0	0.557693	0	0.762599	0.819872	0	0	3	35.2	not assigned.unknown	.	.	0	0	1	0	1	1	0	0
328	Fucose	AT4G09650	5.77469	255046_at	ATP synthase delta-subunit gene	Fucose and AT4G09650	0	0	0	0	0	0.70396	0	0	1	1.1.4.7	PS.lightreaction.ATP synthase.delta chain	.	.	0	0	0	0	0	1	0	0
329	Fucose	AT4G09670	5.77469	255047_at	Oxidoreductase family protein	Fucose and AT4G09670	0	0	0	0	-0.677354	-0.647581	0	0	2	35.1	not assigned.no ontology	.	.	0	0	0	0	1	1	0	0
330	Fucose	AT4G09680	5.77469	255044_at	conserved telomere maintenance component 1	Fucose and AT4G09680	0	0	0	0	0	-0.591906	0	0	1	35.2	not assigned.unknown	.	.	0	0	0	0	0	1	0	0
331	Palmitic acid	AT4G11100	4.85221	254911_at	unknown protein; BEST Arabidopsis thaliana protein match is: unknown protein (TAIR:AT5G03060.1); Has 30201 Blast hits to 17322 proteins in 780 species: Archae - 12; Bacteria - 1396; Metazoa - 17338; Fungi - 3422; Plants - 5037; Viruses - 0; Other Eukaryotes - 2996 (source: NCBI BLink).	Palmitic acid and AT4G11100	0	-0.581565	0	0	0	0	0	0	1	35.2	not assigned.unknown	.	.	0	1	0	0	0	0	0	0
332	Sucrose	AT4G13050	5.27043	254798_at	Acyl-ACP thioesterase	Sucrose and AT4G13050	0	0.783099	0	0	0	0.710061	0	0	2	11.1.7	lipid metabolism.FA synthesis and FA elongation.ACP thioesterase	.	.	0	1	0	0	0	1	0	0
333	Sucrose	AT4G13070	5.27043	254800_at	RNA-binding CRS1 / YhbY (CRM) domain protein	Sucrose and AT4G13070	0	0	0	0	0	-0.523125	0	0	1	27.1.1	RNA.processing.splicing	.	.	0	0	0	0	0	1	0	0
334	Sucrose	AT4G13100	5.27043	254803_at	RING/U-box superfamily protein	Sucrose and AT4G13100	0	0	0	0	0	0.692979	0	0	1	29.5.11.4.2	protein.degradation.ubiquitin.E3.RING	.	.	0	0	0	0	0	1	0	0
335	Sucrose	AT4G13160	5.27043	254752_at	Protein of unknown function, DUF593	Sucrose and AT4G13160	0	-0.648708	0	0	0	-0.688838	0	0	2	35.2	not assigned.unknown	.	.	0	1	0	0	0	1	0	0
336	Sucrose	AT4G13170	5.27043	254763_at	Ribosomal protein L13 family protein	Sucrose and AT4G13170	0	0.700342	0	0	0	0.629787	0	0	2	29.2.1.2.2.513	protein.synthesis.ribosomal protein.eukaryotic.60S subunit.L13A	.	.	0	1	0	0	0	1	0	0
337	Sucrose	AT4G13180	5.27043	254759_at	NAD(P)-binding Rossmann-fold superfamily protein	Sucrose and AT4G13180	0	0	0	-0.674708	0	0	0	0	1	26.22	misc.short chain dehydrogenase/reductase (SDR)	.	.	0	0	0	1	0	0	0	0
338	Leucine	AT4G14160	4.61276	245625_at	Sec23/Sec24 protein transport family protein	Leucine and AT4G14160	0	0.640502	0	0	0	0.53137	0	0	2	29.3.4.2	protein.targeting.secretory pathway.golgi	.	.	0	1	0	0	0	1	0	0
339	Leucine	AT4G14200	4.61276	245598_at	Pentatricopeptide repeat (PPR) superfamily protein	Leucine and AT4G14200	0	0	0	0	0	-0.535114	0	0	1	35.2	not assigned.unknown	.	.	0	0	0	0	0	1	0	0
340	Leucine	AT4G14210	4.61276	245284_at	phytoene desaturase 3	Leucine and AT4G14210	0	-0.762527	0	-0.699461	0	-0.72978	0	0	3	16.1.4.2	secondary metabolism.isoprenoids.carotenoids.phytoene dehydrogenase	.	.	0	1	0	1	0	1	0	0
341	Leucine	AT4G14320	12.6254	245311_at	Zinc-binding ribosomal protein family protein	Leucine and AT4G14320	0	0	0	0	0	-0.916959	0	0	1	29.2.1.2.2.536	protein.synthesis.ribosomal protein.eukaryotic.60S subunit.L36A	.	.	0	0	0	0	0	1	0	0
342	Leucine	AT4G14330	12.6254	245607_at	P-loop containing nucleoside triphosphate hydrolases superfamily protein	Leucine and AT4G14330	0	-0.632132	0	0	-0.630586	0	0	0	2	31.1	cell.organisation	.	.	0	1	0	0	1	0	0	0
343	Leucine	AT4G14360	12.6254	245274_at	S-adenosyl-L-methionine-dependent methyltransferases superfamily protein	Leucine and AT4G14360	0	0	0	-0.780343	0	-0.634025	0	0	2	20.2.3	stress.abiotic.drought/salt	.	.	0	0	0	1	0	1	0	0
344	Leucine	AT4G14365	12.6254	245329_at	XB3 ortholog 4 in Arabidopsis thaliana	Leucine and AT4G14365	0	0	0.624682	0	0	0	0	0	1	31.1	cell.organisation	.	.	0	0	1	0	0	0	0	0
345	Leucine	AT4G14385	12.6254	245261_at	FUNCTIONS IN: molecular_function unknown; INVOLVED IN: biological_process unknown; LOCATED IN: vacuole; EXPRESSED IN: 24 plant structures; EXPRESSED DURING: 15 growth stages; CONTAINS InterPro DOMAIN/s: Histone H4 acetyltransferase, NuA4 complex, Eaf6 (InterPro:IPR015418); Has 30201 Blast hits to 17322 proteins in 780 species: Archae - 12; Bacteria - 1396; Metazoa - 17338; Fungi - 3422; Plants - …	Leucine and AT4G14385	0	0.719053	0	0.550442	0	0.59053	0	0	3	35.2	not assigned.unknown	.	.	0	1	0	1	0	1	0	0
346	Leucine	AT4G14400	12.6254	245265_at	ankyrin repeat family protein	Leucine and AT4G14400	0	0	0	0	0	-0.754954	0	0	1	31.5.1	cell.cell death.plants	.	.	0	0	0	0	0	1	0	0
347	Leucine	AT4G14410	12.6254	245331_at	basic helix-loop-helix (bHLH) DNA-binding superfamily protein	Leucine and AT4G14410	0	0	0	0	0	0.563215	0	0	1	27.3.6	RNA.regulation of transcription.bHLH,Basic Helix-Loop-Helix family	.	.	0	0	0	0	0	1	0	0
348	Leucine	AT4G14430	12.6254	245359_at	indole-3-butyric acid response 10	Leucine and AT4G14430	0	0.793274	0	0	0	0.841219	0	0	2	11.9.4.3	lipid metabolism.lipid degradation.beta-oxidation.enoyl CoA hydratase	13.2.6.3	amino acid metabolism.degradation.aromatic aa.tryptophan	0	1	0	0	0	1	0	0
349	Leucine	AT4G14440	12.6254	245612_at	3-hydroxyacyl-CoA dehydratase 1	Leucine and AT4G14440	0	0	0	0	0	-0.73821	0	0	1	11.9.4.3	lipid metabolism.lipid degradation.beta-oxidation.enoyl CoA hydratase	13.2.6.3	amino acid metabolism.degradation.aromatic aa.tryptophan	0	0	0	0	0	1	0	0
350	Leucine	AT4G14470	12.6254	245615_at	transposable element gene	Leucine and AT4G14470	0	0	0	0	0	0.66217	0	0	1	28.1	DNA.synthesis/chromatin structure	.	.	0	0	0	0	0	1	0	0
351	Leucine	AT4G14490	12.6254	245617_at	SMAD/FHA domain-containing protein	Leucine and AT4G14490	0	0	0	0	0	0.690322	0	0	1	35.1	not assigned.no ontology	.	.	0	0	0	0	0	1	0	0
352	Leucine	AT4G14500	12.6254	245269_at	Polyketide cyclase/dehydrase and lipid transport superfamily protein	Leucine and AT4G14500	0	0	0	0.557856	0	0	0	0	1	35.1	not assigned.no ontology	.	.	0	0	0	1	0	0	0	0
353	Leucine	AT4G14510	12.6254	245618_at	CRM family member 3B	Leucine and AT4G14510	0	0	0	0	0	-0.764497	0	0	1	35.2	not assigned.unknown	.	.	0	0	0	0	0	1	0	0
354	Leucine	AT4G14540	12.6254	245592_at	nuclear factor Y, subunit B3	Leucine and AT4G14540	0	0	0	0	0	-0.560494	0	0	1	27.3.15	RNA.regulation of transcription.CCAAT box binding factor family, HAP3	.	.	0	0	0	0	0	1	0	0
355	Leucine	AT4G14600	12.6254	245312_at	Target SNARE coiled-coil domain protein	Leucine and AT4G14600	0	0.742812	0	0	0	0.699348	0	0	2	35.2	not assigned.unknown	.	.	0	1	0	0	0	1	0	0
356	Leucine	AT4G14610	12.6254	245566_at	pseudogene, disease resistance protein (CC-NBS-LRR class), putative, domain signature CC-NBS-LRR exists, suggestive of a disease resistance protein.; blastp match of 45% identity and 2.2e-162 P-value to GP|24461866|gb|AAN62353.1|AF506028_20|AF506028 NBS-LRR type disease resistance protein {Poncirus trifoliata}	Leucine and AT4G14610	0	0	0.753839	0	0	0	0	0	1	20.1	stress.biotic	.	.	0	0	1	0	0	0	0	0
357	Leucine	AT4G14615	12.6254	245333_at	unknown protein; FUNCTIONS IN: molecular_function unknown; INVOLVED IN: biological_process unknown; LOCATED IN: endomembrane system; EXPRESSED IN: 24 plant structures; EXPRESSED DURING: 15 growth stages; CONTAINS InterPro DOMAIN/s: Protein of unknown function DUF2346 (InterPro:IPR018625); BEST Arabidopsis thaliana protein match is: unknown protein (TAIR:AT1G52825.1); Has 30201 Blast hits to 17322…	Leucine and AT4G14615	0	0.636252	0	0	0	0.789583	0	0	2	35.2	not assigned.unknown	.	.	0	1	0	0	0	1	0	0
358	Tyrosine	AT4G16770	4.54343	245307_at	2-oxoglutarate (2OG) and Fe(II)-dependent oxygenase superfamily protein	Tyrosine and AT4G16770	0	0	-0.83529	-0.919009	0	0	0	0	2	17.6.1	hormone metabolism.gibberelin.synthesis-degradation	.	.	0	0	1	1	0	0	0	0
359	Tyrosine	AT4G16780	4.54343	245276_at	homeobox protein 2	Tyrosine and AT4G16780	-0.601012	0.850933	0	0	-0.623854	0.800613	0	-0.660239	5	27.3.22	RNA.regulation of transcription.HB,Homeobox transcription factor family	.	.	1	1	0	0	1	1	0	1
360	Tyrosine	AT4G16790	4.54343	245384_at	hydroxyproline-rich glycoprotein family protein	Tyrosine and AT4G16790	0	0	0	0	0	0.610334	0	0	1	10.5.4	cell wall.cell wall proteins.HRGP	.	.	0	0	0	0	0	1	0	0
361	Tyrosine	AT4G16800	4.54343	245446_at	ATP-dependent caseinolytic (Clp) protease/crotonase family protein	Tyrosine and AT4G16800	0	0	-0.559474	-0.662609	0	0	0	0.695962	3	11.9.4.3	lipid metabolism.lipid degradation.beta-oxidation.enoyl CoA hydratase	13.2.6.3	amino acid metabolism.degradation.aromatic aa.tryptophan	0	0	1	1	0	0	0	1
362	Malic acid	AT4G17010	4.5045	245303_at	unknown protein; Has 30201 Blast hits to 17322 proteins in 780 species: Archae - 12; Bacteria - 1396; Metazoa - 17338; Fungi - 3422; Plants - 5037; Viruses - 0; Other Eukaryotes - 2996 (source: NCBI BLink).	Malic acid and AT4G17010	0	-0.638167	0	0	0	0	0	0	1	35.2	not assigned.unknown	.	.	0	1	0	0	0	0	0	0
363	Malic acid	AT4G17030	4.5045	245463_at	expansin-like B1	Malic acid and AT4G17030	0	0.666963	0	0	-0.645443	0	0	0	2	10.7	cell wall.modification	.	.	0	1	0	0	1	0	0	0
364	Malic acid	AT4G17090	4.5045	245346_at	chloroplast beta-amylase	Malic acid and AT4G17090	0	0	0	0	0	0	0	0.744125	1	2.2.2.1.2	major CHO metabolism.degradation.starch.starch cleavage.beta amylase	.	.	0	0	0	0	0	0	0	1
365	Malic acid	AT4G17140	4.5045	245433_at	pleckstrin homology (PH) domain-containing protein	Malic acid and AT4G17140	0.668325	0	0	0	0	0	0.651129	0.779023	3	35.1.19	not assigned.no ontology.C2 domain-containing protein	.	.	1	0	0	0	0	0	1	1
366	Succinic acid	AT4G18230	4.55151	254658_at	FUNCTIONS IN: molecular_function unknown; INVOLVED IN: biological_process unknown; LOCATED IN: endomembrane system; EXPRESSED IN: 23 plant structures; EXPRESSED DURING: 13 growth stages; CONTAINS InterPro DOMAIN/s: Oligosaccharide biosynthesis protein Alg14 like (InterPro:IPR013969); Has 640 Blast hits to 640 proteins in 277 species: Archae - 4; Bacteria - 281; Metazoa - 94; Fungi - 127; Plants -…	Succinic acid and AT4G18230	0	0	0.75596	0.637644	0	0	0	0	2	35.2	not assigned.unknown	.	.	0	0	1	1	0	0	0	0
367	Succinic acid	AT4G18240	4.55151	254659_at	starch synthase 4	Succinic acid and AT4G18240	0	0	-0.683948	0	0	0	0	0	1	2.1.2.2	major CHO metabolism.synthesis.starch.starch synthase	.	.	0	0	1	0	0	0	0	0
368	Succinic acid	AT4G18250	4.55151	254660_at	receptor serine/threonine kinase, putative	Succinic acid and AT4G18250	0	0	0	0	0	0	0	0.747739	1	30.2.15	signalling.receptor kinases.thaumatin like	.	.	0	0	0	0	0	0	0	1
369	Succinic acid	AT4G18260	4.55151	254661_at	Cytochrome b561/ferric reductase transmembrane protein family	Succinic acid and AT4G18260	0	0.567516	0	0	0	0	0	0	1	21.2	redox.ascorbate and glutathione	.	.	0	1	0	0	0	0	0	0
370	Succinic acid	AT4G18270	4.55151	254662_at	translocase 11	Succinic acid and AT4G18270	0	0	-0.589982	0	0	0	0	-0.681904	2	29.7	protein.glycosylation	.	.	0	0	1	0	0	0	0	1
371	Succinic acid	AT4G18280	4.55151	254667_at	glycine-rich cell wall protein-related	Succinic acid and AT4G18280	0	0	-0.740635	-0.592783	0	0	0	0	2	35.1.40	not assigned.no ontology.glycine rich proteins	.	.	0	0	1	1	0	0	0	0
372	GABA	AT4G21370	4.80709	254407_at	S-locus protein kinase, putative	GABA and AT4G21370	0	0	0	0	0	0.526657	0	0	1	30.2.24	signalling.receptor kinases.S-locus glycoprotein like	.	.	0	0	0	0	0	1	0	0
373	GABA	AT4G21380	4.80709	254416_at	receptor kinase 3	GABA and AT4G21380	0	0	0	0	0	-0.780283	0	0	1	30.2.24	signalling.receptor kinases.S-locus glycoprotein like	.	.	0	0	0	0	0	1	0	0
374	GABA	AT4G21400	4.80709	254409_at	cysteine-rich RLK (RECEPTOR-like protein kinase) 28	GABA and AT4G21400	0	0.688495	0	0	-0.647512	0	0	0	2	30.2.17	signalling.receptor kinases.DUF 26	.	.	0	1	0	0	1	0	0	0
375	GABA	AT4G21410	4.80709	254410_at	cysteine-rich RLK (RECEPTOR-like protein kinase) 29	GABA and AT4G21410	0	0.682439	0	0	0	0	0	0	1	30.2.17	signalling.receptor kinases.DUF 26	.	.	0	1	0	0	0	0	0	0
376	GABA	AT4G21430	4.80709	254412_at	Zinc finger, RING-type;Transcription factor jumonji/aspartyl beta-hydroxylase	GABA and AT4G21430	0	0	-0.654027	0	0	-0.620092	0	0	2	27.3.99	RNA.regulation of transcription.unclassified	.	.	0	0	1	0	0	1	0	0
377	GABA	AT4G21440	4.80709	254413_at	MYB-like 102	GABA and AT4G21440	0	0	0	0	0	0.803242	0	0	1	27.3.25	RNA.regulation of transcription.MYB domain transcription factor family	.	.	0	0	0	0	0	1	0	0
378	Trehalose	AT4G23730	4.5505	254223_at	Galactose mutarotase-like superfamily protein	Trehalose and AT4G23730	0	0	0	0	0	0.737724	0	0	1	3.5	minor CHO metabolism.others	.	.	0	0	0	0	0	1	0	0
379	Trehalose	AT4G23740	4.5505	254218_at	Leucine-rich repeat protein kinase family protein	Trehalose and AT4G23740	0	0.673178	0	0	0	0.846221	0	0	2	30.2.3	signalling.receptor kinases.leucine rich repeat III	.	.	0	1	0	0	0	1	0	0
380	Trehalose	AT4G23750	4.5505	254235_at	cytokinin response factor 2	Trehalose and AT4G23750	0	0.611534	0	0	0	0.560755	0	0	2	27.3.3	RNA.regulation of transcription.AP2/EREBP, APETALA2/Ethylene-responsive element binding protein family	.	.	0	1	0	0	0	1	0	0
381	Trehalose	AT4G23800	4.5505	254233_at	HMG (high mobility group) box protein	Trehalose and AT4G23800	0	0	0	0	0	0.75241	0	0	1	27.3.62	RNA.regulation of transcription.Nucleosome/chromatin assembly factor group	.	.	0	0	0	0	0	1	0	0
382	Trehalose	AT4G23820	4.5505	254221_at	Pectin lyase-like superfamily protein	Trehalose and AT4G23820	0	-0.686101	0	0	0	-0.725067	0	0	2	10.6.3	cell wall.degradation.pectate lyases and polygalacturonases	.	.	0	1	0	0	0	1	0	0
383	Trehalose	AT4G23840	4.5505	254236_at	Leucine-rich repeat (LRR) family protein	Trehalose and AT4G23840	0	-0.596395	0	0	0	-0.748864	0	0	2	35.1	not assigned.no ontology	.	.	0	1	0	0	0	1	0	0
384	Glutamine	AT4G23870	4.58522	254193_at	unknown protein; BEST Arabidopsis thaliana protein match is: unknown protein (TAIR:AT4G11020.1); Has 12 Blast hits to 12 proteins in 4 species: Archae - 0; Bacteria - 0; Metazoa - 0; Fungi - 0; Plants - 12; Viruses - 0; Other Eukaryotes - 0 (source: NCBI BLink).	Glutamine and AT4G23870	0	0	0	-0.572396	0	0	0	0	1	35.2	not assigned.unknown	.	.	0	0	0	1	0	0	0	0
385	Glutamine	AT4G23885	4.58522	254190_at	unknown protein; BEST Arabidopsis thaliana protein match is: unknown protein (TAIR:AT5G24165.1); Has 30201 Blast hits to 17322 proteins in 780 species: Archae - 12; Bacteria - 1396; Metazoa - 17338; Fungi - 3422; Plants - 5037; Viruses - 0; Other Eukaryotes - 2996 (source: NCBI BLink).	Glutamine and AT4G23885	0	-0.591812	0	0	0	0	0	0	1	35.2	not assigned.unknown	.	.	0	1	0	0	0	0	0	0
386	Glutamine	AT4G23890	4.58522	254187_at	unknown protein; FUNCTIONS IN: molecular_function unknown; INVOLVED IN: biological_process unknown; LOCATED IN: chloroplast thylakoid membrane, chloroplast; EXPRESSED IN: 22 plant structures; EXPRESSED DURING: 13 growth stages; CONTAINS InterPro DOMAIN/s: Protein of unknown function DUF3252 (InterPro:IPR021659); Has 287 Blast hits to 287 proteins in 81 species: Archae - 0; Bacteria - 118; Metazoa…	Glutamine and AT4G23890	0	0	-0.73231	0.672941	0	0	0	0	2	35.2	not assigned.unknown	.	.	0	0	1	1	0	0	0	0
387	Glutamine	AT4G23895	4.58522	254191_at	[AT4G23895, Pleckstrin homology (PH) domain-containing protein];[AT4G23900, Nucleoside diphosphate kinase family protein]	Glutamine and AT4G23895	0	0.560551	0	0	0	0	0	0	1	23.4.10	nucleotide metabolism.phosphotransfer and pyrophosphatases.nucleoside diphosphate kinase	35.1	not assigned.no ontology	0	1	0	0	0	0	0	0
388	Glutamine	AT4G23900	4.58522	254191_at	[AT4G23895, Pleckstrin homology (PH) domain-containing protein];[AT4G23900, Nucleoside diphosphate kinase family protein]	Glutamine and AT4G23900	0	0.560551	0	0	0	0	0	0	1	23.4.10	nucleotide metabolism.phosphotransfer and pyrophosphatases.nucleoside diphosphate kinase	35.1	not assigned.no ontology	0	1	0	0	0	0	0	0
389	Glutamine	AT4G23910	4.58522	254179_at	unknown protein; BEST Arabidopsis thaliana protein match is: unknown protein (TAIR:AT4G10970.4); Has 52 Blast hits to 52 proteins in 12 species: Archae - 0; Bacteria - 0; Metazoa - 0; Fungi - 0; Plants - 52; Viruses - 0; Other Eukaryotes - 0 (source: NCBI BLink).	Glutamine and AT4G23910	0	0	0	-0.625847	0	0	0	0	1	35.2	not assigned.unknown	.	.	0	0	0	1	0	0	0	0
390	Glutamine	AT4G23920	4.58522	254188_at	UDP-D-glucose/UDP-D-galactose 4-epimerase 2	Glutamine and AT4G23920	0.660993	-0.57148	0.762304	-0.720098	0	0	0	0.782685	5	10.1.2	cell wall.precursor synthesis.UGE	.	.	1	1	1	1	0	0	0	1
391	Glutamine	AT4G23940	4.58522	254181_at	FtsH extracellular protease family	Glutamine and AT4G23940	0	0	0	0.581278	0	0	0	0	1	29.5.7	protein.degradation.metalloprotease	.	.	0	0	0	1	0	0	0	0
392	Glutamine	AT4G23950	4.58522	254182_at	Galactose-binding protein	Glutamine and AT4G23950	0	0	0.576546	0	0	0	0	0	1	35.2	not assigned.unknown	.	.	0	0	1	0	0	0	0	0
393	Glutamine	AT4G23980	4.58522	254194_at	auxin response factor 9	Glutamine and AT4G23980	0	0	0	0	0	0	0	0.619349	1	27.3.4	RNA.regulation of transcription.ARF, Auxin Response Factor family	.	.	0	0	0	0	0	0	0	1
394	Maltose	AT4G29140	4.70397	253732_at	MATE efflux family protein	Maltose and AT4G29140	0	0	0	0	0	-0.602178	0	0	1	34.16	transport.ABC transporters and multidrug resistance systems	.	.	0	0	0	0	0	1	0	0
395	Galactinol	AT4G34640	4.75184	253206_at	squalene synthase 1	Galactinol and AT4G34640	0	0	0	-0.602118	0	0	0	0	1	11.8.8	lipid metabolism.exotics (steroids, squalene etc).squalene synthase	.	.	0	0	0	1	0	0	0	0
396	Galactinol	AT4G34650	4.75184	253254_at	squalene synthase 2	Galactinol and AT4G34650	0	0	0.771392	0	0	0	0	0	1	11.8.8	lipid metabolism.exotics (steroids, squalene etc).squalene synthase	.	.	0	0	1	0	0	0	0	0
397	Galactinol	AT4G34670	4.75184	253248_at	Ribosomal protein S3Ae	Galactinol and AT4G34670	0	0	0.626855	0	0	0	0	0	1	29.2.1.2.1.53	protein.synthesis.ribosomal protein.eukaryotic.40S subunit.S3A	.	.	0	0	1	0	0	0	0	0
398	Valine	AT4G38440	4.68803	252990_at	LOCATED IN: chloroplast; EXPRESSED IN: 21 plant structures; EXPRESSED DURING: 12 growth stages; CONTAINS InterPro DOMAIN/s: RNA polymerase II-associated protein 1, C-terminal (InterPro:IPR013929), RNA polymerase II-associated protein 1, N-terminal (InterPro:IPR013930); Has 276 Blast hits to 220 proteins in 102 species: Archae - 0; Bacteria - 2; Metazoa - 151; Fungi - 65; Plants - 41; Viruses - 0;…	Valine and AT4G38440	0	0	0.787479	0	0	0	0	0	1	35.2	not assigned.unknown	.	.	0	0	1	0	0	0	0	0
399	Valine	AT4G38460	4.68803	252996_s_at	geranylgeranyl reductase	Valine and AT4G38460	0	0	0	-0.68255	0	0	0	0	1	16.1.1.10	secondary metabolism.isoprenoids.non-mevalonate pathway.geranylgeranyl pyrophosphate synthase	.	.	0	0	0	1	0	0	0	0
400	Valine	AT4G38470	4.68803	252991_at	ACT-like protein tyrosine kinase family protein	Valine and AT4G38470	0	0	-0.704892	0.711808	-0.743312	0.804379	0	0	4	29.4	protein.postranslational modification	.	.	0	0	1	1	1	1	0	0
401	Valine	AT4G38490	4.68803	253001_at	unknown protein; Has 30201 Blast hits to 17322 proteins in 780 species: Archae - 12; Bacteria - 1396; Metazoa - 17338; Fungi - 3422; Plants - 5037; Viruses - 0; Other Eukaryotes - 2996 (source: NCBI BLink).	Valine and AT4G38490	0	0	0	0	0	0	0	0.642459	1	35.2	not assigned.unknown	.	.	0	0	0	0	0	0	0	1
402	Valine	AT4G38510	4.68803	252998_at	ATPase, V1 complex, subunit B protein	Valine and AT4G38510	0	0	0	-0.725033	0	-0.747647	0	0	2	34.1.1.1	transport.p- and v-ATPases.H+-transporting two-sector ATPase.subunit B	.	.	0	0	0	1	0	1	0	0
403	Valine	AT4G38520	4.68803	252992_at	Protein phosphatase 2C family protein	Valine and AT4G38520	0	0	0	-0.830215	0	0	0	0	1	29.4	protein.postranslational modification	.	.	0	0	0	1	0	0	0	0
404	Valine	AT4G38540	4.68803	252993_at	FAD/NAD(P)-binding oxidoreductase family protein	Valine and AT4G38540	0	0	0.769744	0	0	0.65134	0	0	2	26.7	misc.oxidases - copper, flavone etc	.	.	0	0	1	0	0	1	0	0
405	Asparagine	AT4G38660	5.51612	252954_at	Pathogenesis-related thaumatin superfamily protein	Asparagine and AT4G38660	0	0	0	0	0	-0.719214	0	0	1	20.1	stress.biotic	.	.	0	0	0	0	0	1	0	0
406	Asparagine	AT4G38740	5.51612	252973_s_at	rotamase CYP 1	Asparagine and AT4G38740	0	0	0	0	0	-0.574944	0	0	1	31.3.1	cell.cycle.peptidylprolyl isomerase	.	.	0	0	0	0	0	1	0	0
407	beta-alanine	AT4G39620	5.16133	252904_at	Tetratricopeptide repeat (TPR)-like superfamily protein	beta-alanine and AT4G39620	0	-0.775894	-0.640781	0	0	-0.769774	0	0	3	35.1.5	not assigned.no ontology.pentatricopeptide (PPR) repeat-containing protein	.	.	0	1	1	0	0	1	0	0
408	beta-alanine	AT4G39630	5.16133	252877_at	unknown protein; Has 30201 Blast hits to 17322 proteins in 780 species: Archae - 12; Bacteria - 1396; Metazoa - 17338; Fungi - 3422; Plants - 5037; Viruses - 0; Other Eukaryotes - 2996 (source: NCBI BLink).	beta-alanine and AT4G39630	0	-0.649754	0	-0.625315	0	-0.69926	0	0	3	35.2	not assigned.unknown	.	.	0	1	0	1	0	1	0	0
409	beta-alanine	AT4G39640	5.16133	252906_at	gamma-glutamyl transpeptidase 1	beta-alanine and AT4G39640	0	0.65537	0	0.71916	0	0	0	-0.697029	3	20.2	stress.abiotic	.	.	0	1	0	1	0	0	0	1
410	beta-alanine	AT4G39660	5.16133	252855_at	alanine:glyoxylate aminotransferase 2	beta-alanine and AT4G39660	0.849417	0.818003	0	0	0	0.613048	0.649332	0	4	13.1.1.3.11	amino acid metabolism.synthesis.central amino acid metabolism.alanine.alanine-glyoxylate aminotransferase	.	.	1	1	0	0	0	1	1	0
411	beta-alanine	AT4G39670	5.16133	252908_at	Glycolipid transfer protein (GLTP) family protein	beta-alanine and AT4G39670	0	0	0.673759	0.646796	0	0	0	0	2	35.2	not assigned.unknown	.	.	0	0	1	1	0	0	0	0
412	beta-alanine	AT4G39675	5.16133	252882_at	unknown protein; Has 30201 Blast hits to 17322 proteins in 780 species: Archae - 12; Bacteria - 1396; Metazoa - 17338; Fungi - 3422; Plants - 5037; Viruses - 0; Other Eukaryotes - 2996 (source: NCBI BLink).	beta-alanine and AT4G39675	0	0.722516	-0.663986	0	0	0.813692	0	0	3	35.2	not assigned.unknown	.	.	0	1	1	0	0	1	0	0
413	beta-alanine	AT4G39680	5.16133	252909_at	SAP domain-containing protein	beta-alanine and AT4G39680	0	0	0	0	0	-0.643582	0	0	1	27.3.67	RNA.regulation of transcription.putative transcription regulator	.	.	0	0	0	0	0	1	0	0
414	beta-alanine	AT4G39710	5.16133	252853_at	FK506-binding protein 16-2	beta-alanine and AT4G39710	-0.743905	-0.755091	-0.749521	-0.828114	-0.78777	-0.938472	-0.723806	-0.704076	8	29.6	protein.folding	.	.	1	1	1	1	1	1	1	1
415	GABA	AT4G39940	7.35476	252870_at	APS-kinase 2	GABA and AT4G39940	0	-0.663979	0	0	0	-0.649385	-0.660352	0	3	14.15	S-assimilation.AKN	.	.	0	1	0	0	0	1	1	0
416	GABA	AT4G39950	7.35476	252827_at	cytochrome P450, family 79, subfamily B, polypeptide 2	GABA and AT4G39950	0	0	0	0	0	-0.808846	0	0	1	16.5.1.1.3.1	secondary metabolism.sulfur-containing.glucosinolates.synthesis.indole.CYP79B2 monooxygenase	26.1	misc.cytochrome P450	0	0	0	0	0	1	0	0
417	GABA	AT4G39955	7.35476	252822_at	alpha/beta-Hydrolases superfamily protein	GABA and AT4G39955	0	0	-0.694094	0	0	0.72796	0	0	2	35.1	not assigned.no ontology	.	.	0	0	1	0	0	1	0	0
418	GABA	AT4G39960	7.35476	252828_at	Molecular chaperone Hsp40/DnaJ family protein	GABA and AT4G39960	0	-0.626473	0	0	0	0	0	0	1	20.2.1	stress.abiotic.heat	.	.	0	1	0	0	0	0	0	0
419	GABA	AT4G39970	7.35476	252876_at	Haloacid dehalogenase-like hydrolase (HAD) superfamily protein	GABA and AT4G39970	0	-0.624397	-0.708142	0	0	-0.876858	0	0	3	35.1	not assigned.no ontology	.	.	0	1	1	0	0	1	0	0
420	GABA	AT4G39980	7.35476	252831_at	3-deoxy-D-arabino-heptulosonate 7-phosphate synthase 1	GABA and AT4G39980	0	0	0	0	0	-0.632409	0	0	1	13.1.6.1.1	amino acid metabolism.synthesis.aromatic aa.chorismate.3-deoxy-D-arabino-heptulosonate 7-phosphate synthase	.	.	0	0	0	0	0	1	0	0
421	GABA	AT4G39990	7.35476	252875_at	RAB GTPase homolog A4B	GABA and AT4G39990	0	0	0	0	0	-0.879677	0	0	1	30.5	signalling.G-proteins	.	.	0	0	0	0	0	1	0	0
422	GABA	AT4G40000	7.35476	252871_at	S-adenosyl-L-methionine-dependent methyltransferases superfamily protein	GABA and AT4G40000	0	0	0.809395	0	0	0	0	0	1	35.1	not assigned.no ontology	.	.	0	0	1	0	0	0	0	0
423	Citrulline/Arginine	AT5G03160	4.59194	250930_at	homolog of mamallian P58IPK	Citrulline/Arginine and AT5G03160	0	0	-0.596645	0.598923	0	-0.687121	0	0	3	20.2.1	stress.abiotic.heat	.	.	0	0	1	1	0	1	0	0
424	Citrulline/Arginine	AT5G03170	4.59194	250933_at	FASCICLIN-like arabinogalactan-protein 11	Citrulline/Arginine and AT5G03170	0	0	-0.692118	0.634894	0	-0.873786	0	0	3	10.5.1.1	cell wall.cell wall proteins.AGPs.AGP	.	.	0	0	1	1	0	1	0	0
425	Citrulline/Arginine	AT5G03180	4.59194	250938_at	RING/U-box superfamily protein	Citrulline/Arginine and AT5G03180	0	0.701007	-0.61057	0	0	0.514203	0	0	3	29.5.11.4.2	protein.degradation.ubiquitin.E3.RING	.	.	0	1	1	0	0	1	0	0
426	Citrulline/Arginine	AT5G03190	4.59194	250955_at	conserved peptide upstream open reading frame 47	Citrulline/Arginine and AT5G03190	0	0	0	0.775227	0	0	0	0	1	35.2	not assigned.unknown	.	.	0	0	0	1	0	0	0	0
427	Citrulline/Arginine	AT5G03210	4.59194	250956_at	unknown protein; FUNCTIONS IN: molecular_function unknown; INVOLVED IN: biological_process unknown; LOCATED IN: endomembrane system; EXPRESSED IN: 11 plant structures; EXPRESSED DURING: 7 growth stages; Has 6 Blast hits to 6 proteins in 2 species: Archae - 0; Bacteria - 0; Metazoa - 0; Fungi - 0; Plants - 6; Viruses - 0; Other Eukaryotes - 0 (source: NCBI BLink).	Citrulline/Arginine and AT5G03210	0	0	0.588233	0	0	0	0	0	1	35.2	not assigned.unknown	.	.	0	0	1	0	0	0	0	0
428	Citrulline/Arginine	AT5G03230	4.59194	250937_at	Protein of unknown function, DUF584	Citrulline/Arginine and AT5G03230	0	0.754671	0	0	0	0.568763	0	0	2	35.2	not assigned.unknown	.	.	0	1	0	0	0	1	0	0
429	Citrulline/Arginine	AT5G03240	4.59194	250935_at	polyubiquitin 3	Citrulline/Arginine and AT5G03240	0	0	0	-0.641969	0	0.666996	0	0	2	29.5.11.1	protein.degradation.ubiquitin.ubiquitin	.	.	0	0	0	1	0	1	0	0
430	Citrulline/Arginine	AT5G03280	4.59194	250928_at	NRAMP metal ion transporter family protein	Citrulline/Arginine and AT5G03280	0	0	-0.714856	0	0	0	0	0	1	34.12	transport.metal	.	.	0	0	1	0	0	0	0	0
431	Dehydroascorbic acid	AT5G04250	4.71998	245699_at	Cysteine proteinases superfamily protein	Dehydroascorbic acid and AT5G04250	0	0	0	0	0	-0.546022	0	0	1	29.5.3	protein.degradation.cysteine protease	.	.	0	0	0	0	0	1	0	0
432	Dehydroascorbic acid	AT5G04360	4.71998	245712_at	limit dextrinase	Dehydroascorbic acid and AT5G04360	0	0	0	0	0	0.598517	0	0	1	2.2.2.9	major CHO metabolism.degradation.starch.limit dextrinase/ pullulanase	.	.	0	0	0	0	0	1	0	0
433	Dehydroascorbic acid	AT5G04420	4.71998	250851_at	Galactose oxidase/kelch repeat superfamily protein	Dehydroascorbic acid and AT5G04420	0	0	0	0	0	0.590956	0	0	1	35.1	not assigned.no ontology	.	.	0	0	0	0	0	1	0	0
434	Arabinose	AT5G05080	4.8461	250814_at	ubiquitin-conjugating enzyme 22	Arabinose and AT5G05080	0	0.717152	0.560266	0	0	0.740909	0	0	3	29.5.11.3	protein.degradation.ubiquitin.E2	.	.	0	1	1	0	0	1	0	0
435	Arabinose	AT5G05090	4.8461	250810_at	Homeodomain-like superfamily protein	Arabinose and AT5G05090	0	0	0	0	0	0	-0.724022	0	1	27.3.20	RNA.regulation of transcription.G2-like transcription factor family, GARP	.	.	0	0	0	0	0	0	1	0
436	Arabinose	AT5G05100	4.8461	250819_at	Single-stranded nucleic acid binding R3H protein	Arabinose and AT5G05100	0	0	0	-0.787244	0	0.587172	0	0	2	35.2	not assigned.unknown	.	.	0	0	0	1	0	1	0	0
437	Arabinose	AT5G05110	4.8461	250811_at	Cystatin/monellin family protein	Arabinose and AT5G05110	0	0.568349	0	0	0	0.736771	0	0	2	29.5.3	protein.degradation.cysteine protease	.	.	0	1	0	0	0	1	0	0
438	Arabinose	AT5G05140	4.8461	250809_at	Transcription elongation factor (TFIIS) family protein	Arabinose and AT5G05140	0	0	0	0	0	0.682204	0	0	1	27.3.67	RNA.regulation of transcription.putative transcription regulator	.	.	0	0	0	0	0	1	0	0
439	Arabinose	AT5G05160	4.8461	250820_at	Leucine-rich repeat protein kinase family protein	Arabinose and AT5G05160	0	0	0.685845	0.660628	0	-0.548767	0	0	3	30.2.3	signalling.receptor kinases.leucine rich repeat III	.	.	0	0	1	1	0	1	0	0
440	Arabinose	AT5G05190	4.8461	250821_at	Protein of unknown function (DUF3133)	Arabinose and AT5G05190	0	0	-0.550495	0	0	0	0	0	1	35.2	not assigned.unknown	.	.	0	0	1	0	0	0	0	0
441	Arabinose	AT5G05200	4.8461	250824_at	Protein kinase superfamily protein	Arabinose and AT5G05200	0	-0.8717	0	0	0	-0.869379	0	0	2	35.2	not assigned.unknown	.	.	0	1	0	0	0	1	0	0
442	Arabinose	AT5G05210	4.8461	250825_at	Surfeit locus protein 6	Arabinose and AT5G05210	0	0	0	-0.677146	0	0.528205	0	0	2	35.1	not assigned.no ontology	.	.	0	0	0	1	0	1	0	0
443	Arabinose	AT5G05230	4.8461	250822_at	RING/U-box superfamily protein	Arabinose and AT5G05230	0	0	0	0	0	0.651262	0	0	1	35.2	not assigned.unknown	.	.	0	0	0	0	0	1	0	0
444	Arabinose	AT5G05250	4.8461	250828_at	unknown protein; BEST Arabidopsis thaliana protein match is: unknown protein (TAIR:AT3G56360.1); Has 30201 Blast hits to 17322 proteins in 780 species: Archae - 12; Bacteria - 1396; Metazoa - 17338; Fungi - 3422; Plants - 5037; Viruses - 0; Other Eukaryotes - 2996 (source: NCBI BLink).	Arabinose and AT5G05250	0	0	0.584588	0.589821	0	-0.612063	0	0	3	35.2	not assigned.unknown	.	.	0	0	1	1	0	1	0	0
445	Ornithine	AT5G07080	4.97055	250664_at	HXXXD-type acyl-transferase family protein	Ornithine and AT5G07080	0	0.675923	0	0	0	0	0	0	1	35.1	not assigned.no ontology	.	.	0	1	0	0	0	0	0	0
446	Ornithine	AT5G07090	4.97055	250667_at	Ribosomal protein S4 (RPS4A) family protein	Ornithine and AT5G07090	0	-0.695371	0	0	0	-0.667369	0	0	2	29.2.1.2.1.4	protein.synthesis.ribosomal protein.eukaryotic.40S subunit.S4	.	.	0	1	0	0	0	1	0	0
447	Ornithine	AT5G07100	4.97055	250666_at	WRKY DNA-binding protein 26	Ornithine and AT5G07100	0	0	0	0	0	0.68124	0	0	1	27.3.32	RNA.regulation of transcription.WRKY domain transcription factor family	.	.	0	0	0	0	0	1	0	0
448	Ornithine	AT5G07110	4.97055	250663_at	prenylated RAB acceptor 1.B6	Ornithine and AT5G07110	0	0.564132	0	-0.558809	0	0.59614	0	0	3	30.5	signalling.G-proteins	.	.	0	1	0	1	0	1	0	0
449	GABA	AT5G09690	4.86894	250487_at	magnesium transporter 7	GABA and AT5G09690	0	0	0	0	0.655987	0	0	0	1	34.14	transport.unspecified cations	.	.	0	0	0	0	1	0	0	0
450	GABA	AT5G09740	4.86894	250494_at	histone acetyltransferase of the MYST family 2	GABA and AT5G09740	0	0	-0.59214	0	0	0	0	0	1	27.3.54	RNA.regulation of transcription.Histone acetyltransferases	.	.	0	0	1	0	0	0	0	0
451	GABA	AT5G09760	4.86894	250490_at	Plant invertase/pectin methylesterase inhibitor superfamily	GABA and AT5G09760	0	-0.600917	0	0	-0.63683	-0.773071	0	0	3	10.8.1	cell wall.pectin*esterases.PME	.	.	0	1	0	0	1	1	0	0
452	GABA	AT5G09770	4.86894	250495_at	Ribosomal protein L17 family protein	GABA and AT5G09770	0	0	0	0	0	0.520056	0	0	1	29.2.1.1.3.2.17	protein.synthesis.ribosomal protein.prokaryotic.unknown organellar.50S subunit.L17	.	.	0	0	0	0	0	1	0	0
453	Valine	AT5G11900	5.31411	250343_at	Translation initiation factor SUI1 family protein	Valine and AT5G11900	0	-0.619578	0.784035	0	0	-0.714899	0	0	3	29.2.3	protein.synthesis.initiation	.	.	0	1	1	0	0	1	0	0
454	Valine	AT5G11930	5.31411	250344_at	Thioredoxin superfamily protein	Valine and AT5G11930	0	0	-0.565368	0	0	-0.671595	0	0	2	21.4	redox.glutaredoxins	.	.	0	0	1	0	0	1	0	0
455	Valine	AT5G11950	5.31411	250346_at	Putative lysine decarboxylase family protein	Valine and AT5G11950	0	0	0	0	0	-0.550179	-0.648525	0	2	35.2	not assigned.unknown	.	.	0	0	0	0	0	1	1	0
456	Valine	AT5G11960	5.31411	250347_at	Protein of unknown function (DUF803)	Valine and AT5G11960	0	0.593295	0	0	0	0.617416	0	0	2	35.2	not assigned.unknown	.	.	0	1	0	0	0	1	0	0
457	Valine	AT5G11980	5.31411	250297_at	conserved oligomeric Golgi complex component-related / COG complex component-related	Valine and AT5G11980	0	0	0.55195	0	0	-0.843685	0	0	2	3.5	minor CHO metabolism.others	.	.	0	0	1	0	0	1	0	0
458	Nicotinic acid	AT5G14780	6.16019	246595_at	formate dehydrogenase	Nicotinic acid and AT5G14780	0	0.793936	0	0	0	0	0	0	1	25.1	C1-metabolism.formate dehydrogenase	.	.	0	1	0	0	0	0	0	0
459	Nicotinic acid	AT5G14800	6.16019	246594_at	pyrroline-5- carboxylate (P5C) reductase	Nicotinic acid and AT5G14800	0	0.716001	0	0	0	0	0	0	1	13.2.2.3	amino acid metabolism.degradation.glutamate family.arginine	.	.	0	1	0	0	0	0	0	0
460	Nicotinic acid	AT5G14920	5.07968	246550_at	Gibberellin-regulated family protein	Nicotinic acid and AT5G14920	0.604863	0.610445	0	0	0	0	0.636291	0	3	17.6.3	hormone metabolism.gibberelin.induced-regulated-responsive-activated	.	.	1	1	0	0	0	0	1	0
461	Nicotinic acid	AT5G14940	5.07968	246566_at	Major facilitator superfamily protein	Nicotinic acid and AT5G14940	0	0	0	0	0	-0.555611	0	0	1	34.13	transport.peptides and oligopeptides	.	.	0	0	0	0	0	1	0	0
462	Nicotinic acid	AT5G14950	5.07968	246567_at	golgi alpha-mannosidase II	Nicotinic acid and AT5G14950	0.655006	0	0	0	0	0	0	0	1	29.7.7	protein.glycosylation.mannosyl-oligosaccharide-1,3-1,6-alpha-mannosidase(GMII)	.	.	1	0	0	0	0	0	0	0
463	Nicotinic acid	AT5G14970	5.07968	246547_at	unknown protein; BEST Arabidopsis thaliana protein match is: unknown protein (TAIR:AT2G14910.1); Has 579 Blast hits to 397 proteins in 95 species: Archae - 0; Bacteria - 294; Metazoa - 0; Fungi - 0; Plants - 86; Viruses - 0; Other Eukaryotes - 199 (source: NCBI BLink).	Nicotinic acid and AT5G14970	0	-0.550937	0	0	0	0	0	0	1	35.2	not assigned.unknown	.	.	0	1	0	0	0	0	0	0
464	Nicotinic acid	AT5G15330	4.67098	250107_at	SPX domain gene 4	Nicotinic acid and AT5G15330	0	0.63632	0	0	0	0	0	0	1	20.2	stress.abiotic	.	.	0	1	0	0	0	0	0	0
465	Nicotinic acid	AT5G15350	4.67098	250110_at	early nodulin-like protein 17	Nicotinic acid and AT5G15350	-0.726111	-0.665497	0	0	0	0	0	0	2	26.19	misc.plastocyanin-like	.	.	1	1	0	0	0	0	0	0
466	Nicotinic acid	AT5G15440	4.67098	246553_at	EID1-like 1	Nicotinic acid and AT5G15440	-0.612845	0	0	0	0	0	0	0	1	35.1	not assigned.no ontology	.	.	1	0	0	0	0	0	0	0
467	Nicotinic acid	AT5G15450	4.67098	246554_at	casein lytic proteinase B3	Nicotinic acid and AT5G15450	-0.61328	-0.750222	0	0	0	0	-0.670583	0	3	20.2.1	stress.abiotic.heat	.	.	1	1	0	0	0	0	1	0
468	Citramalate	AT5G22620	5.98249	249899_at	phosphoglycerate/bisphosphoglycerate mutase family protein	Citramalate and AT5G22620	0	0.594299	0	0	0	0.871704	0	0	2	4.3.12	glycolysis.unclear/dually targeted.phosphoglycerate mutase	.	.	0	1	0	0	0	1	0	0
469	Citramalate	AT5G22630	5.98249	249910_at	arogenate dehydratase 5	Citramalate and AT5G22630	0	0	0	0	0	0.663478	0	0	1	13.1.6.3.1	amino acid metabolism.synthesis.aromatic aa.phenylalanine.arogenate dehydratase / prephenate dehydratase	.	.	0	0	0	0	0	1	0	0
470	Citramalate	AT5G22640	5.98249	249900_at	MORN (Membrane Occupation and Recognition Nexus) repeat-containing protein	Citramalate and AT5G22640	0	0	0	0	0	0.667048	0	0	1	33.99	development.unspecified	.	.	0	0	0	0	0	1	0	0
471	Citramalate	AT5G22650	5.98249	249901_at	histone deacetylase 2B	Citramalate and AT5G22650	0	0	0	0	0	-0.520892	0	0	1	27.3.55	RNA.regulation of transcription.HDA	.	.	0	0	0	0	0	1	0	0
472	Citramalate	AT5G22700	5.98249	249904_at	F-box/RNI-like/FBD-like domains-containing protein	Citramalate and AT5G22700	0	0	0	0	0	-0.794155	0	0	1	29.5.11.4.3.2	protein.degradation.ubiquitin.E3.SCF.FBOX	.	.	0	0	0	0	0	1	0	0
473	Citramalate	AT5G22720	5.98249	249905_at	F-box/RNI-like superfamily protein	Citramalate and AT5G22720	0	0	0	0	0	-0.82337	0	0	1	29.5.11.4.3.2	protein.degradation.ubiquitin.E3.SCF.FBOX	.	.	0	0	0	0	0	1	0	0
474	Citramalate	AT5G22730	5.98249	249906_at	F-box/RNI-like/FBD-like domains-containing protein	Citramalate and AT5G22730	0	-0.654348	0	0	0	0	0	0	1	29.5.11.4.3.2	protein.degradation.ubiquitin.E3.SCF.FBOX	.	.	0	1	0	0	0	0	0	0
475	Citramalate	AT5G22940	5.0672	249885_at	FRA8 homolog	Citramalate and AT5G22940	0	0	0	0	0	-0.620845	0	0	1	10.3.2	cell wall.hemicellulose synthesis.glucuronoxylan	.	.	0	0	0	0	0	1	0	0
476	Citramalate	AT5G22950	5.0672	249863_at	SNF7 family protein	Citramalate and AT5G22950	0	0	0	0	0	0.581413	0	0	1	27.3.71	RNA.regulation of transcription.SNF7	.	.	0	0	0	0	0	1	0	0
477	Citramalate	AT5G23010	5.0672	249866_at	methylthioalkylmalate synthase 1	Citramalate and AT5G23010	0	0.591569	0	0	0	0.787328	0	0	2	16.5.1.1.1.2	secondary metabolism.sulfur-containing.glucosinolates.synthesis.aliphatic.methylthioalkylmalate synthase (MAM)	.	.	0	1	0	0	0	1	0	0
478	Hydroxyproline	AT5G25350	4.50512	246935_at	EIN3-binding F box protein 2	Hydroxyproline and AT5G25350	0	0	0	0	0	0.652514	0	0	1	29.5.11.4.3.2	protein.degradation.ubiquitin.E3.SCF.FBOX	.	.	0	0	0	0	0	1	0	0
479	Succinic acid	AT5G35360	5.19188	246613_at	acetyl Co-enzyme a carboxylase biotin carboxylase subunit	Succinic acid and AT5G35360	0	0	0	0	0	-0.643716	0	0	1	11.1.1.2.4	lipid metabolism.FA synthesis and FA elongation.Acetyl CoA Carboxylation.heteromeric Complex.Biotin Carboxylase	.	.	0	0	0	0	0	1	0	0
480	Succinic acid	AT5G35370	5.19188	246607_at	S-locus lectin protein kinase family protein	Succinic acid and AT5G35370	0	0.556416	0	0	0	0	0	0	1	29.4	protein.postranslational modification	.	.	0	1	0	0	0	0	0	0
481	Threonine	AT5G37490	4.88614	249618_at	ARM repeat superfamily protein	Threonine and AT5G37490	0	0	0	0	0	0.516496	0	0	1	17.6.2	hormone metabolism.gibberelin.signal transduction	27.3.64	RNA.regulation of transcription.PHOR1	0	0	0	0	0	1	0	0
482	Threonine	AT5G37510	4.88614	249627_at	NADH-ubiquinone dehydrogenase, mitochondrial, putative	Threonine and AT5G37510	0	0	0	0	0	-0.784252	0	0	1	9.1.2	mitochondrial electron transport / ATP synthesis.NADH-DH.localisation not clear	.	.	0	0	0	0	0	1	0	0
483	Glutamate	AT5G41010	5.22063	249335_at	DNA directed RNA polymerase, 7 kDa subunit	Glutamate and AT5G41010	0	0	0.572083	0	0	0	0	0	1	27.2	RNA.transcription	.	.	0	0	1	0	0	0	0	0
484	Succinic acid	AT5G41790	5.19061	249271_at	COP1-interactive protein 1	Succinic acid and AT5G41790	0	0	0	0	0	-0.621895	0	0	1	30.11.1	signalling.light.COP9 signalosome	33.99	development.unspecified	0	0	0	0	0	1	0	0
485	Succinic acid	AT5G41810	5.19061	249284_at	unknown protein; BEST Arabidopsis thaliana protein match is: unknown protein (TAIR:AT1G64340.1); Has 876 Blast hits to 690 proteins in 132 species: Archae - 0; Bacteria - 38; Metazoa - 180; Fungi - 112; Plants - 59; Viruses - 2; Other Eukaryotes - 485 (source: NCBI BLink).	Succinic acid and AT5G41810	0	0.652008	0	0	0	0	0	-0.651406	2	35.2	not assigned.unknown	.	.	0	1	0	0	0	0	0	1
486	Succinic acid	AT5G41870	5.19061	249275_at	Pectin lyase-like superfamily protein	Succinic acid and AT5G41870	0	0	-0.577528	0	0	-0.696295	0	0	2	10.6.3	cell wall.degradation.pectate lyases and polygalacturonases	.	.	0	0	1	0	0	1	0	0
487	Succinic acid	AT5G41880	5.19061	249276_at	DNA primases;DNA primases	Succinic acid and AT5G41880	0	0	0	0	0	-0.747245	0	-0.600972	2	28.1	DNA.synthesis/chromatin structure	.	.	0	0	0	0	0	1	0	1
488	Succinic acid	AT5G41900	5.19061	249278_at	alpha/beta-Hydrolases superfamily protein	Succinic acid and AT5G41900	0	0	0	0	0	-0.631606	0	0	1	35.1	not assigned.no ontology	.	.	0	0	0	0	0	1	0	0
489	Succinic acid	AT5G41920	5.19061	249279_at	GRAS family transcription factor	Succinic acid and AT5G41920	0	0	0	0	-0.627502	0.635711	0	-0.593892	3	33.99	development.unspecified	.	.	0	0	0	0	1	1	0	1
490	Succinic acid	AT5G41940	5.19061	249281_at	Ypt/Rab-GAP domain of gyp1p superfamily protein	Succinic acid and AT5G41940	0	0	0.60477	0	0	0.794399	0	0	2	30.5	signalling.G-proteins	.	.	0	0	1	0	0	1	0	0
491	Succinic acid	AT5G41960	5.19061	249285_at	unknown protein; FUNCTIONS IN: molecular_function unknown; INVOLVED IN: biological_process unknown; LOCATED IN: chloroplast; EXPRESSED IN: 22 plant structures; EXPRESSED DURING: 13 growth stages; Has 1807 Blast hits to 1807 proteins in 277 species: Archae - 0; Bacteria - 0; Metazoa - 736; Fungi - 347; Plants - 385; Viruses - 0; Other Eukaryotes - 339 (source: NCBI BLink).	Succinic acid and AT5G41960	0	0	0	0	0	0.757409	0	0	1	35.2	not assigned.unknown	.	.	0	0	0	0	0	1	0	0
492	Succinic acid	AT5G41970	5.19061	249238_at	Metal-dependent protein hydrolase	Succinic acid and AT5G41970	0	0	-0.571371	0	0	0.751048	0	0	2	35.2	not assigned.unknown	.	.	0	0	1	0	0	1	0	0
493	Isoleucine	AT5G42240	5.38295	249216_at	serine carboxypeptidase-like 42	Isoleucine and AT5G42240	0	-0.610246	0	0	-0.625845	-0.897459	0	0	3	29.5.5	protein.degradation.serine protease	.	.	0	1	0	0	1	1	0	0
494	Isoleucine	AT5G42250	5.38295	249242_at	Zinc-binding alcohol dehydrogenase family protein	Isoleucine and AT5G42250	0	0	0	0	-0.658879	0	0	0	1	26.11	misc.alcohol dehydrogenases	.	.	0	0	0	0	1	0	0	0
495	Fucose	AT5G43060	4.53665	249187_at	Granulin repeat cysteine protease family protein	Fucose and AT5G43060	0	0	-0.590115	0	-0.705575	-0.519888	0	-0.689554	4	29.5.3	protein.degradation.cysteine protease	.	.	0	0	1	0	1	1	0	1
496	Fucose	AT5G43070	4.53665	249138_at	WPP domain protein 1	Fucose and AT5G43070	0	0	0	0	0	0.652106	0	0	1	31.2	cell.division	33.99	development.unspecified	0	0	0	0	0	1	0	0
497	Fucose	AT5G43080	4.53665	249129_at	Cyclin A3;1	Fucose and AT5G43080	0	0	0	0	0	0.753957	0	0	1	31.3	cell.cycle	.	.	0	0	0	0	0	1	0	0
498	Citramalate	AT5G44030	5.26466	249070_at	cellulose synthase A4	Citramalate and AT5G44030	0	0	0	0	0	0.592723	0	0	1	10.2.1	cell wall.cellulose synthesis.cellulose synthase	.	.	0	0	0	0	0	1	0	0
499	Citramalate	AT5G44050	5.26466	249071_at	MATE efflux family protein	Citramalate and AT5G44050	0	0	0	0	0	0.584681	0	0	1	34.99	transport.misc	.	.	0	0	0	0	0	1	0	0
500	Citramalate	AT5G44060	5.26466	249072_at	unknown protein; BEST Arabidopsis thaliana protein match is: unknown protein (TAIR:AT1G04000.1); Has 1807 Blast hits to 1807 proteins in 277 species: Archae - 0; Bacteria - 0; Metazoa - 736; Fungi - 347; Plants - 385; Viruses - 0; Other Eukaryotes - 339 (source: NCBI BLink).	Citramalate and AT5G44060	0	0	0	0	0	0.580139	0	0	1	35.2	not assigned.unknown	.	.	0	0	0	0	0	1	0	0
501	Citramalate	AT5G44070	5.26466	249078_at	phytochelatin synthase 1 (PCS1)	Citramalate and AT5G44070	0	0	0	0	0	0.64451	0	0	1	15.2	metal handling.binding, chelation and storage	.	.	0	0	0	0	0	1	0	0
502	Citramalate	AT5G44090	5.26466	249081_at	Calcium-binding EF-hand family protein	Citramalate and AT5G44090	0	0	0	0	0	-0.644777	0	0	1	29.4	protein.postranslational modification	.	.	0	0	0	0	0	1	0	0
503	Citramalate	AT5G44110	5.26466	249063_at	P-loop containing nucleoside triphosphate hydrolases superfamily protein	Citramalate and AT5G44110	0	0	0	0	0	0.533082	0	0	1	34.16	transport.ABC transporters and multidrug resistance systems	.	.	0	0	0	0	0	1	0	0
504	Hydroxyproline	AT5G47060	5.06833	248820_at	Protein of unknown function (DUF581)	Hydroxyproline and AT5G47060	0	0	-0.641324	0	0	0	0	0	1	33.99	development.unspecified	.	.	0	0	1	0	0	0	0	0
505	Hydroxyproline	AT5G47080	5.06833	248826_at	casein kinase II beta chain 1	Hydroxyproline and AT5G47080	0	0	0	0	0	0.647127	0	0	1	29.4	protein.postranslational modification	.	.	0	0	0	0	0	1	0	0
506	Hydroxyproline	AT5G47090	5.06833	248834_at	unknown protein; CONTAINS InterPro DOMAIN/s: Protein of unknown function DUF2052, coiled-coil (InterPro:IPR018613); Has 30201 Blast hits to 17322 proteins in 780 species: Archae - 12; Bacteria - 1396; Metazoa - 17338; Fungi - 3422; Plants - 5037; Viruses - 0; Other Eukaryotes - 2996 (source: NCBI BLink).	Hydroxyproline and AT5G47090	0	0	0	0	0	0.694224	0	0	1	35.2	not assigned.unknown	.	.	0	0	0	0	0	1	0	0
507	Hydroxyproline	AT5G47110	5.06833	248828_at	Chlorophyll A-B binding family protein	Hydroxyproline and AT5G47110	0	0	0	0	0	-0.740496	0	0	1	27.3.99	RNA.regulation of transcription.unclassified	.	.	0	0	0	0	0	1	0	0
508	beta-alanine	AT5G53000	4.51415	248300_at	2A phosphatase associated protein of 46 kD	beta-alanine and AT5G53000	0.659351	0	0.75148	0.811953	0.745197	0	0.663699	0.615867	6	29.4	protein.postranslational modification	.	.	1	0	1	1	1	0	1	1
509	beta-alanine	AT5G53020	4.51415	248291_at	Ribonuclease P protein subunit P38-related	beta-alanine and AT5G53020	0	0	-0.683187	-0.805054	0	0	0	0	2	35.2	not assigned.unknown	.	.	0	0	1	1	0	0	0	0
510	beta-alanine	AT5G53030	4.51415	248292_at	unknown protein; CONTAINS InterPro DOMAIN/s: Protein of unknown function DUF688 (InterPro:IPR007789); BEST Arabidopsis thaliana protein match is: unknown protein (TAIR:AT4G27810.1); Has 1807 Blast hits to 1807 proteins in 277 species: Archae - 0; Bacteria - 0; Metazoa - 736; Fungi - 347; Plants - 385; Viruses - 0; Other Eukaryotes - 339 (source: NCBI BLink).	beta-alanine and AT5G53030	0	0	0	-0.595948	0	0	0	0	1	35.2	not assigned.unknown	.	.	0	0	0	1	0	0	0	0
511	beta-alanine	AT5G53050	4.51415	248293_at	alpha/beta-Hydrolases superfamily protein	beta-alanine and AT5G53050	-0.63147	0	0	0	0	0	0	0	1	35.1	not assigned.no ontology	.	.	1	0	0	0	0	0	0	0
512	beta-alanine	AT5G53060	4.51415	248294_at	RNA-binding KH domain-containing protein	beta-alanine and AT5G53060	0	-0.560152	0	0	0	-0.584164	0	0	2	27.4	RNA.RNA binding	.	.	0	1	0	0	0	1	0	0
513	beta-alanine	AT5G53070	4.51415	248295_at	Ribosomal protein L9/RNase H1	beta-alanine and AT5G53070	0	0	0	0	0.723353	0	0	0.712333	2	29.2.1.1.3.2.9	protein.synthesis.ribosomal protein.prokaryotic.unknown organellar.50S subunit.L9	.	.	0	0	0	0	1	0	0	1
514	beta-alanine	AT5G53080	4.51415	248299_at	Tetratricopeptide repeat (TPR)-like superfamily protein	beta-alanine and AT5G53080	0	0	0	0	0.734713	0	0	0	1	31.1	cell.organisation	.	.	0	0	0	0	1	0	0	0
515	beta-alanine	AT5G53090	4.51415	248296_at	NAD(P)-binding Rossmann-fold superfamily protein	beta-alanine and AT5G53090	0	0	0	-0.600969	0.81222	0	0	0	2	33.99	development.unspecified	.	.	0	0	0	1	1	0	0	0
516	beta-alanine	AT5G53120	4.51415	248248_at	spermidine synthase 3	beta-alanine and AT5G53120	-0.610178	-0.7504	-0.785568	-0.870612	0	-0.644062	-0.8602	0	6	22.1.7	polyamine metabolism.synthesis.spermine synthase	.	.	1	1	1	1	0	1	1	0
517	beta-alanine	AT5G53130	4.51415	248250_at	cyclic nucleotide gated channel 1	beta-alanine and AT5G53130	-0.614655	0	0	0	0	0.623877	0	0	2	34.22	transport.cyclic nucleotide or calcium regulated channels	.	.	1	0	0	0	0	1	0	0
518	Maltose	AT5G54510	4.70263	248163_at	Auxin-responsive GH3 family protein	Maltose and AT5G54510	0	0	0	0.592794	0	0	0	0	1	17.2.3	hormone metabolism.auxin.induced-regulated-responsive-activated	.	.	0	0	0	1	0	0	0	0
519	Maltose	AT5G54530	4.70263	248167_at	Protein of unknown function, DUF538	Maltose and AT5G54530	0	0	0	0	0	0.590986	0	0	1	35.2	not assigned.unknown	.	.	0	0	0	0	0	1	0	0
520	Leucine	AT5G55100	5.60147	248106_at	SWAP (Suppressor-of-White-APricot)/surp domain-containing protein	Leucine and AT5G55100	0	0	0	0	0	0.576975	0	0	1	27.1	RNA.processing	.	.	0	0	0	0	0	1	0	0
521	Leucine	AT5G55120	5.60147	248091_at	galactose-1-phosphate guanylyltransferase (GDP)s;GDP-D-glucose phosphorylases;quercetin 4'-O-glucosyltransferases	Leucine and AT5G55120	0	0	0	-0.564876	0.722684	0	0	0	2	21.2.1.2	redox.ascorbate and glutathione.ascorbate.GDP-L-galactose-hexose-1-phosphate guanyltransferase	.	.	0	0	0	1	1	0	0	0
522	Leucine	AT5G55130	5.60147	248108_at	co-factor for nitrate, reductase and xanthine dehydrogenase 5	Leucine and AT5G55130	0	0	0	0	0.675155	0	0	0	1	18.1	Co-factor and vitamine metabolism.molybdenum cofactor	.	.	0	0	0	0	1	0	0	0
523	Leucine	AT5G55140	5.60147	248102_at	ribosomal protein L30 family protein	Leucine and AT5G55140	0	0.726998	0	0	0	0.750981	0	0	2	29.2.1.1.3.2.30	protein.synthesis.ribosomal protein.prokaryotic.unknown organellar.50S subunit.L30	.	.	0	1	0	0	0	1	0	0
524	Leucine	AT5G55160	5.60147	248103_at	small ubiquitin-like modifier 2	Leucine and AT5G55160	0	0.628649	0	0	0	0.668537	0	0	2	29.5.11.1	protein.degradation.ubiquitin.ubiquitin	.	.	0	1	0	0	0	1	0	0
525	Leucine	AT5G55180	5.60147	248100_at	O-Glycosyl hydrolases family 17 protein	Leucine and AT5G55180	0	-0.89294	0	0	-0.856663	-0.970015	0	0	3	26.4	misc.beta 1,3 glucan hydrolases	.	.	0	1	0	0	1	1	0	0
526	Leucine	AT5G55190	5.60147	248107_at	RAN GTPase 3	Leucine and AT5G55190	0	0.688293	0	0	0	0.636396	0	0	2	30.5	signalling.G-proteins	.	.	0	1	0	0	0	1	0	0
527	Leucine	AT5G55200	5.60147	248101_at	Co-chaperone GrpE family protein	Leucine and AT5G55200	0	-0.561948	0	0	0.738333	0	0	0	2	29.6	protein.folding	.	.	0	1	0	0	1	0	0	0
528	Leucine	AT5G55220	5.60147	248094_at	trigger factor type chaperone family protein	Leucine and AT5G55220	0	-0.935149	0	-0.712949	0	-0.93264	0	0	3	29.6	protein.folding	.	.	0	1	0	1	0	1	0	0
529	beta-alanine	AT5G60460	4.62005	247632_at	Preprotein translocase Sec, Sec61-beta subunit protein	beta-alanine and AT5G60460	0	0.678134	-0.691948	-0.672175	0	0.665472	0	0	4	29.3.4.99	protein.targeting.secretory pathway.unspecified	.	.	0	1	1	1	0	1	0	0
530	beta-alanine	AT5G60490	4.62005	247638_at	FASCICLIN-like arabinogalactan-protein 12	beta-alanine and AT5G60490	0	-0.860597	-0.85121	-0.73694	0	-0.744318	0	0	4	10.5.1.1	cell wall.cell wall proteins.AGPs.AGP	.	.	0	1	1	1	0	1	0	0
531	beta-alanine	AT5G60540	4.62005	247641_at	pyridoxine biosynthesis 2	beta-alanine and AT5G60540	0.671577	0.617856	0.902426	0.889536	0	0.741002	0.714877	0.577288	7	18	Co-factor and vitamine metabolism	.	.	1	1	1	1	0	1	1	1
532	beta-alanine	AT5G60570	4.62005	247636_at	Galactose oxidase/kelch repeat superfamily protein	beta-alanine and AT5G60570	0	0.589789	0	0	0	0	0	0	1	29.5.11.4.3.2	protein.degradation.ubiquitin.E3.SCF.FBOX	.	.	0	1	0	0	0	0	0	0
533	Glutamate	AT5G64140	5.43874	247267_at	ribosomal protein S28	Glutamate and AT5G64140	0	0	0.647674	0	0	0	0	0	1	29.2.1.2.1.28	protein.synthesis.ribosomal protein.eukaryotic.40S subunit.S28	.	.	0	0	1	0	0	0	0	0
534	Glutamate	AT5G64150	5.43874	247329_at	RNA methyltransferase family protein	Glutamate and AT5G64150	0	0	0.638075	0	0	0	0	0	1	35.1	not assigned.no ontology	.	.	0	0	1	0	0	0	0	0
535	Shikimate	AT5G64780	5.62779	247255_at	Uncharacterised conserved protein UCP009193	Shikimate and AT5G64780	0.60482	0	0	0	0.7556	0.815992	0	0	3	35.2	not assigned.unknown	.	.	1	0	0	0	1	1	0	0
536	Shikimate	AT5G64800	5.62779	247254_at	CLAVATA3/ESR-RELATED 21	Shikimate and AT5G64800	0	0	0	0.576551	0	0	0	0	1	33.99	development.unspecified	.	.	0	0	0	1	0	0	0	0
537	Shikimate	AT5G64813	5.62779	247221_at	Ras-related small GTP-binding family protein	Shikimate and AT5G64813	0	-0.695837	0	0	0	0	0	0	1	30.5	signalling.G-proteins	.	.	0	1	0	0	0	0	0	0
538	Shikimate	AT5G64830	5.62779	247209_at	programmed cell death 2 C-terminal domain-containing protein	Shikimate and AT5G64830	0	-0.749174	0.580904	0	0	-0.753375	0	0	3	31.5.1	cell.cell death.plants	.	.	0	1	1	0	0	1	0	0
539	Shikimate	AT5G64840	5.62779	247222_at	general control non-repressible 5	Shikimate and AT5G64840	0	0.908404	0	0	0	0.961141	0	0	2	34.16	transport.ABC transporters and multidrug resistance systems	.	.	0	1	0	0	0	1	0	0
540	Shikimate	AT5G64850	5.62779	247214_at	FUNCTIONS IN: molecular_function unknown; INVOLVED IN: biological_process unknown; LOCATED IN: plasma membrane; EXPRESSED IN: 22 plant structures; EXPRESSED DURING: 13 growth stages; CONTAINS InterPro DOMAIN/s: RPM1-interacting protein 4, defence response (InterPro:IPR008700); BEST Arabidopsis thaliana protein match is: unknown protein (TAIR:AT5G09960.1); Has 30201 Blast hits to 17322 proteins in…	Shikimate and AT5G64850	0	0.794718	0	0	0.837467	0.962991	0.640583	0	4	35.2	not assigned.unknown	.	.	0	1	0	0	1	1	1	0
541	Shikimate	AT5G64860	5.62779	247216_at	disproportionating enzyme	Shikimate and AT5G64860	-0.607907	-0.896219	0	-0.620833	0	-0.761528	0	0	4	2.2.2.4	major CHO metabolism.degradation.starch.D enzyme	.	.	1	1	0	1	0	1	0	0
542	Shikimate	AT5G64880	5.62779	247211_at	unknown protein; Has 30201 Blast hits to 17322 proteins in 780 species: Archae - 12; Bacteria - 1396; Metazoa - 17338; Fungi - 3422; Plants - 5037; Viruses - 0; Other Eukaryotes - 2996 (source: NCBI BLink).	Shikimate and AT5G64880	0	-0.891657	0	0	0	-0.892758	0	0	2	35.2	not assigned.unknown	.	.	0	1	0	0	0	1	0	0
543	Shikimate	AT5G64900	5.62779	247213_at	precursor of peptide 1	Shikimate and AT5G64900	0	0.6625	0	0.77348	0	0.790052	0	0	3	20.1.5	stress.biotic.regulation of transcription	.	.	0	1	0	1	0	1	0	0
544	GABA	AT5G67320	6.69842	247002_at	WD-40 repeat family protein	GABA and AT5G67320	0	0.708936	0	0	0.735058	0	0	0	2	20.2.2	stress.abiotic.cold	27.3.55	RNA.regulation of transcription.HDA	0	1	0	0	1	0	0	0
545	GABA	AT5G67330	6.69842	247001_at	natural resistance associated macrophage protein 4	GABA and AT5G67330	0	-0.671211	0	0	0	-0.528021	0	0	2	34.12	transport.metal	.	.	0	1	0	0	0	1	0	0
546	GABA	AT5G67360	6.69842	246990_at	Subtilase family protein	GABA and AT5G67360	0	-0.804306	0	0	0	0	0	0	1	29.5.1	protein.degradation.subtilases	.	.	0	1	0	0	0	0	0	0
547	GABA	AT5G67380	6.69842	247000_at	casein kinase alpha 1	GABA and AT5G67380	0	0.639405	0	0	0.650523	0.617994	0	0	3	29.4	protein.postranslational modification	.	.	0	1	0	0	1	1	0	0
548	GABA	AT5G67390	6.69842	246997_at	unknown protein; BEST Arabidopsis thaliana protein match is: Plant protein of unknown function (DUF863) (TAIR:AT1G69360.1); Has 1807 Blast hits to 1807 proteins in 277 species: Archae - 0; Bacteria - 0; Metazoa - 736; Fungi - 347; Plants - 385; Viruses - 0; Other Eukaryotes - 339 (source: NCBI BLink).	GABA and AT5G67390	0	-0.61557	0	0	0	0	0	0	1	35.2	not assigned.unknown	.	.	0	1	0	0	0	0	0	0
549	GABA	AT5G67440	6.69842	246999_at	Phototropic-responsive NPH3 family protein	GABA and AT5G67440	0	0	0	0	0	0.611167	0	0	1	30.11	signalling.light	.	.	0	0	0	0	0	1	0	0
550	GABA	AT5G67450	6.69842	246993_at	zinc-finger protein 1	GABA and AT5G67450	0	0	0	0	0	0	0	0.580861	1	27.3.11	RNA.regulation of transcription.C2H2 zinc finger family	.	.	0	0	0	0	0	0	0	1
551	Pyruvic acid	AT1G07610	5.16657	261410_at	metallothionein 1C	Pyruvic acid and AT1G07610	0	0.850017	0	0.578218	0.775287	0.895131	0	0	4	15.2	metal handling.binding, chelation and storage	.	.	0	1	0	1	1	1	0	0
552	Pyruvic acid	AT1G07615	5.16657	261435_at	GTP-binding protein Obg/CgtA	Pyruvic acid and AT1G07615	0	-0.628531	0	0	0	-0.677294	0	0	2	35.1	not assigned.no ontology	.	.	0	1	0	0	0	1	0	0
553	Pyruvic acid	AT1G07630	5.16657	261413_at	pol-like 5	Pyruvic acid and AT1G07630	0	0	0	-0.569402	0	0	0	0	1	26.13	misc.acid and other phosphatases	.	.	0	0	0	1	0	0	0	0
554	Pyruvic acid	AT1G07640	5.16657	261409_at	Dof-type zinc finger DNA-binding family protein	Pyruvic acid and AT1G07640	0	0	0	0.632111	-0.732419	0	0	0	2	16.5.1.2.3	secondary metabolism.sulfur-containing.glucosinolates.regulation.indole	27.3.8	RNA.regulation of transcription.C2C2(Zn) DOF zinc finger family	0	0	0	1	1	0	0	0
555	Pyruvic acid	AT1G07650	5.16657	261434_at	Leucine-rich repeat transmembrane protein kinase	Pyruvic acid and AT1G07650	0	0	0	-0.592571	0	-0.74836	0	0	2	30.2.8.2	signalling.receptor kinases.leucine rich repeat VIII.VIII-2	.	.	0	0	0	1	0	1	0	0
556	Pyruvic acid	AT1G07700	5.16657	261417_at	Thioredoxin superfamily protein	Pyruvic acid and AT1G07700	0	0.843996	0	0.722366	0.714852	0.901149	0	0	4	21.1	redox.thioredoxin	.	.	0	1	0	1	1	1	0	0
557	Isoleucine	AT1G22930	5.35323	264772_at	T-complex protein 11	Isoleucine and AT1G22930	0	0	0	0.626433	0	0.855771	0	0	2	35.1	not assigned.no ontology	.	.	0	0	0	1	0	1	0	0
558	Isoleucine	AT1G22970	5.35323	264722_at	unknown protein; BEST Arabidopsis thaliana protein match is: unknown protein (TAIR:AT1G71150.1); Has 134 Blast hits to 132 proteins in 48 species: Archae - 0; Bacteria - 0; Metazoa - 66; Fungi - 10; Plants - 48; Viruses - 0; Other Eukaryotes - 10 (source: NCBI BLink).	Isoleucine and AT1G22970	0	0	0	0	0	0.530641	0	0	1	35.2	not assigned.unknown	.	.	0	0	0	0	0	1	0	0
559	Isoleucine	AT1G22985	5.35323	264726_at	Integrase-type DNA-binding superfamily protein	Isoleucine and AT1G22985	0	0	0	0	0	0.590084	0	0	1	27.3.3	RNA.regulation of transcription.AP2/EREBP, APETALA2/Ethylene-responsive element binding protein family	.	.	0	0	0	0	0	1	0	0
560	Isoleucine	AT1G22990	5.35323	264729_at	Heavy metal transport/detoxification superfamily protein	Isoleucine and AT1G22990	0	0.829741	0	0	0.701963	0.718877	0	0	3	15.2	metal handling.binding, chelation and storage	.	.	0	1	0	0	1	1	0	0
561	Isoleucine	AT1G23020	5.35323	264751_at	ferric reduction oxidase 3	Isoleucine and AT1G23020	0	0	0	0	0	0.642153	0	0	1	15.1	metal handling.acquisition	.	.	0	0	0	0	0	1	0	0
562	Serine	AT1G31550	4.86911	256489_at	GDSL-like Lipase/Acylhydrolase superfamily protein	Serine and AT1G31550	0	0	-0.561689	0	0	-0.683379	0	0	2	26.28	misc.GDSL-motif lipase	.	.	0	0	1	0	0	1	0	0
563	Serine	AT1G31580	4.86911	256497_at	ECS1	Serine and AT1G31580	0	0	0.694827	0	0	-0.897014	0	0	2	20.1	stress.biotic	.	.	0	0	1	0	0	1	0	0
564	Serine	AT1G31600	4.86911	256493_at	RNA-binding (RRM/RBD/RNP motifs) family protein	Serine and AT1G31600	0	0	0	0	0	0.639554	0	0	1	35.1	not assigned.no ontology	.	.	0	0	0	0	0	1	0	0
565	Serine	AT1G31650	4.86911	246576_at	RHO guanyl-nucleotide exchange factor 14	Serine and AT1G31650	0	0	0.69522	0.809224	0	0	0	0	2	30.5	signalling.G-proteins	.	.	0	0	1	1	0	0	0	0
566	Serine	AT1G31660	4.86911	246575_at	CONTAINS InterPro DOMAIN/s: Bystin (InterPro:IPR007955); Has 475 Blast hits to 467 proteins in 210 species: Archae - 0; Bacteria - 9; Metazoa - 155; Fungi - 139; Plants - 55; Viruses - 0; Other Eukaryotes - 117 (source: NCBI BLink).	Serine and AT1G31660	0.634195	0	0	0	0	0	0	0	1	35.1	not assigned.no ontology	.	.	1	0	0	0	0	0	0	0
567	Serine	AT1G31690	4.86911	246573_at	Copper amine oxidase family protein	Serine and AT1G31690	0.882174	0	0	0	0.638205	-0.601132	0.782464	0	4	26.7	misc.oxidases - copper, flavone etc	.	.	1	0	0	0	1	1	1	0
568	Serine	AT1G31710	4.86911	246601_at	Copper amine oxidase family protein	Serine and AT1G31710	0	0	0	0	0	-0.865709	-0.653869	0	2	26.7	misc.oxidases - copper, flavone etc	.	.	0	0	0	0	0	1	1	0
569	Trehalose	AT1G45145	4.79495	260943_at	thioredoxin H-type 5	Trehalose and AT1G45145	0	0	0	0	0	-0.701225	0	0	1	21.1	redox.thioredoxin	.	.	0	0	0	0	0	1	0	0
570	Trehalose	AT1G45150	4.79495	260936_at	unknown protein; Has 219 Blast hits to 202 proteins in 78 species: Archae - 0; Bacteria - 166; Metazoa - 0; Fungi - 0; Plants - 36; Viruses - 0; Other Eukaryotes - 17 (source: NCBI BLink).	Trehalose and AT1G45150	0	0	0	0	0	-0.685414	0	0	1	35.2	not assigned.unknown	.	.	0	0	0	0	0	1	0	0
571	Trehalose	AT1G68560	4.76078	262230_at	alpha-xylosidase 1	Trehalose and AT1G68560	0	-0.71047	0	0	-0.689372	-0.718694	0	0	3	26.3.1	misc.gluco-, galacto- and mannosidases.alpha-galactosidase	.	.	0	1	0	0	1	1	0	0
572	Trehalose	AT1G68570	4.76078	262281_at	Major facilitator superfamily protein	Trehalose and AT1G68570	0	0	0	0	0	0.657161	0	0	1	34.13	transport.peptides and oligopeptides	.	.	0	0	0	0	0	1	0	0
573	Trehalose	AT1G68580	4.76078	262280_at	agenet domain-containing protein / bromo-adjacent homology (BAH) domain-containing protein	Trehalose and AT1G68580	0	0	0	0	0	-0.577295	0	0	1	27.3.67	RNA.regulation of transcription.putative transcription regulator	.	.	0	0	0	0	0	1	0	0
574	Trehalose	AT1G68585	4.76078	262286_at	unknown protein; Has 23 Blast hits to 23 proteins in 6 species: Archae - 0; Bacteria - 0; Metazoa - 0; Fungi - 0; Plants - 23; Viruses - 0; Other Eukaryotes - 0 (source: NCBI BLink).	Trehalose and AT1G68585	0	0.701784	0	0	0.78312	0.764906	0	0	3	35.2	not assigned.unknown	.	.	0	1	0	0	1	1	0	0
575	Trehalose	AT1G68590	4.76078	262283_at	Ribosomal protein PSRP-3/Ycf65	Trehalose and AT1G68590	0	0.651627	0	0	0	0.875638	0	0	2	29.2.1.1.1.1.83	protein.synthesis.ribosomal protein.prokaryotic.chloroplast.30S subunit.PSRP3	.	.	0	1	0	0	0	1	0	0
576	Trehalose	AT1G68600	4.76078	262232_at	Aluminium activated malate transporter family protein	Trehalose and AT1G68600	0	0.74818	0	0	0	0.729755	0	0	2	35.2	not assigned.unknown	.	.	0	1	0	0	0	1	0	0
577	Trehalose	AT1G68620	4.76078	262229_at	alpha/beta-Hydrolases superfamily protein	Trehalose and AT1G68620	0	0	0	0	0	-0.893686	0	0	1	11.9.3.2	lipid metabolism.lipid degradation.lysophospholipases.carboxylesterase	.	.	0	0	0	0	0	1	0	0
578	Trehalose	AT1G68650	4.76078	262277_at	Uncharacterized protein family (UPF0016)	Trehalose and AT1G68650	0	0	0	0	0	0.608844	0	0	1	35.2	not assigned.unknown	.	.	0	0	0	0	0	1	0	0
579	Trehalose	AT1G68660	4.76078	262287_at	Ribosomal protein L12/ ATP-dependent Clp protease adaptor protein ClpS family protein	Trehalose and AT1G68660	0	0.657202	0	0	0	0.866243	0	0	2	29.2.1.1.3.2.1712	protein.synthesis.ribosomal protein.prokaryotic.unknown organellar.50S subunit.L7/L12	.	.	0	1	0	0	0	1	0	0
580	Trehalose	AT1G68680	4.76078	262285_at	unknown protein; FUNCTIONS IN: molecular_function unknown; INVOLVED IN: biological_process unknown; LOCATED IN: chloroplast; EXPRESSED IN: 23 plant structures; EXPRESSED DURING: 16 growth stages; Has 20 Blast hits to 20 proteins in 11 species: Archae - 0; Bacteria - 0; Metazoa - 0; Fungi - 0; Plants - 20; Viruses - 0; Other Eukaryotes - 0 (source: NCBI BLink).	Trehalose and AT1G68680	0	0	0	0	0	0.703006	0.649137	0	2	35.2	not assigned.unknown	.	.	0	0	0	0	0	1	1	0
581	Citramalate	AT2G16595	4.59979	265356_at	Translocon-associated protein (TRAP), alpha subunit	Citramalate and AT2G16595	0	0	0	0	0	-0.777582	0	0	1	35.1	not assigned.no ontology	.	.	0	0	0	0	0	1	0	0
582	Citramalate	AT2G16600	4.59979	265352_at	rotamase CYP 3	Citramalate and AT2G16600	0	0	0	0	0	0	0	0.598195	1	31.3.1	cell.cycle.peptidylprolyl isomerase	.	.	0	0	0	0	0	0	0	1
583	Citramalate	AT2G16630	4.59979	265411_at	Pollen Ole e 1 allergen and extensin family protein	Citramalate and AT2G16630	0	0	0	0	0	0.775159	0	0	1	35.1.42	not assigned.no ontology.proline rich family	.	.	0	0	0	0	0	1	0	0
584	Citramalate	AT2G16640	4.59979	265412_at	multimeric translocon complex in the outer envelope membrane 132	Citramalate and AT2G16640	0	0	0	0	0	-0.54497	0	0	1	29.3.3	protein.targeting.chloroplast	.	.	0	0	0	0	0	1	0	0
585	Trehalose	AT2G17020	5.29772	263578_at	F-box/RNI-like superfamily protein	Trehalose and AT2G17020	0	0	0	0	0	-0.534348	0	0	1	29.5.11.4.3.2	protein.degradation.ubiquitin.E3.SCF.FBOX	.	.	0	0	0	0	0	1	0	0
586	Trehalose	AT2G17030	5.29772	263579_at	F-box family protein with a domain of unknown function (DUF295)	Trehalose and AT2G17030	0	0	0	0	0	-0.757572	0	0	1	29.5.11.4.3.2	protein.degradation.ubiquitin.E3.SCF.FBOX	.	.	0	0	0	0	0	1	0	0
587	Trehalose	AT2G17033	5.29772	263550_at	pentatricopeptide (PPR) repeat-containing protein	Trehalose and AT2G17033	0	0	0	0	0	0.869664	0	0	1	35.1.5	not assigned.no ontology.pentatricopeptide (PPR) repeat-containing protein	.	.	0	0	0	0	0	1	0	0
588	Trehalose	AT2G17110	5.29772	263551_at	Protein of unknown function (DUF630 and DUF632)	Trehalose and AT2G17110	0	-0.60546	0	0	0	-0.701581	0	0	2	35.2	not assigned.unknown	.	.	0	1	0	0	0	1	0	0
589	Trehalose	AT2G17120	5.29772	263582_at	lysm domain GPI-anchored protein 2 precursor	Trehalose and AT2G17120	0	0.572434	0	0	0.685011	0.577345	0	0	3	35.1	not assigned.no ontology	.	.	0	1	0	0	1	1	0	0
590	Trehalose	AT2G17130	5.29772	263583_at	isocitrate dehydrogenase subunit 2	Trehalose and AT2G17130	0	0	0	0	0.685486	0.555594	0	0	2	8.1.4	TCA / org transformation.TCA.IDH	.	.	0	0	0	0	1	1	0	0
591	Trehalose	AT2G17250	5.29772	263415_at	CCAAT-binding factor	Trehalose and AT2G17250	0	0	0	0	-0.726612	0	0	0	1	33.99	development.unspecified	.	.	0	0	0	0	1	0	0	0
592	Trehalose	AT2G17260	5.29772	264853_at	glutamate receptor 2	Trehalose and AT2G17260	0	0	0	0	0	0.552337	0	0	1	30.1	signalling.in sugar and nutrient physiology	.	.	0	0	0	0	0	1	0	0
593	Trehalose	AT2G17265	5.29772	264855_at	homoserine kinase	Trehalose and AT2G17265	0	0	0	0	0	0.711766	0	0	1	13.1.3.6.1.4	amino acid metabolism.synthesis.aspartate family.misc.homoserine.homoserine kinase	.	.	0	0	0	0	0	1	0	0
594	Trehalose	AT2G17280	5.29772	264907_at	Phosphoglycerate mutase family protein	Trehalose and AT2G17280	0	0	0	0	0	0.512157	0	0	1	4.1.12	glycolysis.cytosolic branch.phosphoglycerate mutase	.	.	0	0	0	0	0	1	0	0
595	Trehalose	AT2G17290	5.29772	264851_at	Calcium-dependent protein kinase family protein	Trehalose and AT2G17290	0	0	0	0	0	-0.56537	0	0	1	30.3	signalling.calcium	.	.	0	0	0	0	0	1	0	0
596	Isoleucine	AT3G01270	4.67763	259269_at	Pectate lyase family protein	Isoleucine and AT3G01270	0	0	0	0	0	0.629665	0	0	1	10.6.3	cell wall.degradation.pectate lyases and polygalacturonases	.	.	0	0	0	0	0	1	0	0
597	Isoleucine	AT3G01280	4.67763	259270_at	voltage dependent anion channel 1	Isoleucine and AT3G01280	0	-0.619482	0	0	0	-0.697492	0	0	2	34.2	transport.porins	.	.	0	1	0	0	0	1	0	0
598	Isoleucine	AT3G01310	4.67763	259118_at	Phosphoglycerate mutase-like family protein	Isoleucine and AT3G01310	0	0	0	0	0	0.538298	0	0	1	35.2	not assigned.unknown	.	.	0	0	0	0	0	1	0	0
599	Pyruvic acid	AT3G10450	5.15964	258923_at	serine carboxypeptidase-like 7	Pyruvic acid and AT3G10450	0	0	0	0	0	-0.607115	0	0	1	29.5	protein.degradation	.	.	0	0	0	0	0	1	0	0
600	Pyruvic acid	AT3G10500	5.15964	258921_at	NAC domain containing protein 53	Pyruvic acid and AT3G10500	0	-0.701323	0	0	0	-0.728754	0	0	2	33.99	development.unspecified	.	.	0	1	0	0	0	1	0	0
601	Pyruvic acid	AT3G10520	5.15964	258920_at	haemoglobin 2	Pyruvic acid and AT3G10520	0	0	0	-0.621541	0	0.76334	0	0	2	21.3	redox.heme	.	.	0	0	0	1	0	1	0	0
602	Pyruvic acid	AT3G10530	5.15964	258965_at	Transducin/WD40 repeat-like superfamily protein	Pyruvic acid and AT3G10530	0	0	0	-0.61738	0	0	0	0	1	31.3	cell.cycle	.	.	0	0	0	1	0	0	0	0
603	Pyruvic acid	AT3G10550	5.15964	258963_at	Myotubularin-like phosphatases II superfamily	Pyruvic acid and AT3G10550	0	-0.681479	0	0	0	-0.766832	0	0	2	29.4	protein.postranslational modification	.	.	0	1	0	0	0	1	0	0
604	Galactinol	AT3G23090	4.69532	257761_at	TPX2 (targeting protein for Xklp2) protein family	Galactinol and AT3G23090	0	0.620734	0	0	0	0	0	0	1	35.2	not assigned.unknown	.	.	0	1	0	0	0	0	0	0
605	Fumaric acid	AT3G29240	5.07283	257745_at	Protein of unknown function (DUF179)	Fumaric acid and AT3G29240	0	0	0	-0.658772	0	0	0	-0.57476	2	35.1	not assigned.no ontology	.	.	0	0	0	1	0	0	0	1
606	Trehalose	AT3G46000	5.03204	252565_at	actin depolymerizing factor 2	Trehalose and AT3G46000	0	-0.596458	0	0	0	-0.68767	0	0	2	31.1	cell.organisation	.	.	0	1	0	0	0	1	0	0
607	Trehalose	AT3G46030	5.03204	252560_at	Histone superfamily protein	Trehalose and AT3G46030	0	0	0	0	0.733004	0.883024	0.63964	0	3	28.1.3.2.2	DNA.synthesis/chromatin structure.histone.core.H2B	.	.	0	0	0	0	1	1	1	0
608	Trehalose	AT3G46100	5.03204	252516_at	Histidyl-tRNA synthetase 1	Trehalose and AT3G46100	0	0.62705	0	0	0.68256	0.744818	0	0	3	29.1.21	protein.aa activation.histidine-tRNA ligase	.	.	0	1	0	0	1	1	0	0
609	Trehalose	AT3G46110	5.03204	252533_at	Domain of unknown function (DUF966)	Trehalose and AT3G46110	0	0	0	0	0.690981	0.653324	0	0	2	35.2	not assigned.unknown	.	.	0	0	0	0	1	1	0	0
610	Fucose	AT4G13460	5.41803	254745_at	SU(VAR)3-9 homolog 9	Fucose and AT4G13460	0	0	0	0	0	-0.51654	0	0	1	27.3.69	RNA.regulation of transcription.SET-domain transcriptional regulator family	.	.	0	0	0	0	0	1	0	0
611	Fucose	AT4G13520	5.41803	254721_at	small acidic protein 1	Fucose and AT4G13520	0	0	0	0	0	-0.653104	0	0	1	35.2	not assigned.unknown	.	.	0	0	0	0	0	1	0	0
612	Fucose	AT4G13550	5.41803	254715_at	triglyceride lipases;triglyceride lipases	Fucose and AT4G13550	0	0	0	0	0.737211	0.677189	0	0	2	11.9.2.1	lipid metabolism.lipid degradation.lipases.triacylglycerol lipase	.	.	0	0	0	0	1	1	0	0
613	Isoleucine	AT4G14320	12.6254	245311_at	Zinc-binding ribosomal protein family protein	Isoleucine and AT4G14320	0	0	0	0	0	-0.894263	0	0	1	29.2.1.2.2.536	protein.synthesis.ribosomal protein.eukaryotic.60S subunit.L36A	.	.	0	0	0	0	0	1	0	0
614	Isoleucine	AT4G14330	12.6254	245607_at	P-loop containing nucleoside triphosphate hydrolases superfamily protein	Isoleucine and AT4G14330	0	-0.565374	0	0	0	0	0	0	1	31.1	cell.organisation	.	.	0	1	0	0	0	0	0	0
615	Isoleucine	AT4G14360	12.6254	245274_at	S-adenosyl-L-methionine-dependent methyltransferases superfamily protein	Isoleucine and AT4G14360	0	0	0	-0.741529	0	-0.627001	0	0	2	20.2.3	stress.abiotic.drought/salt	.	.	0	0	0	1	0	1	0	0
616	Isoleucine	AT4G14380	12.6254	245610_at	unknown protein; Has 22 Blast hits to 22 proteins in 8 species: Archae - 0; Bacteria - 0; Metazoa - 1; Fungi - 1; Plants - 18; Viruses - 0; Other Eukaryotes - 2 (source: NCBI BLink).	Isoleucine and AT4G14380	0	0	0	0	0	0.553203	0	0	1	35.2	not assigned.unknown	.	.	0	0	0	0	0	1	0	0
617	Isoleucine	AT4G14385	12.6254	245261_at	FUNCTIONS IN: molecular_function unknown; INVOLVED IN: biological_process unknown; LOCATED IN: vacuole; EXPRESSED IN: 24 plant structures; EXPRESSED DURING: 15 growth stages; CONTAINS InterPro DOMAIN/s: Histone H4 acetyltransferase, NuA4 complex, Eaf6 (InterPro:IPR015418); Has 30201 Blast hits to 17322 proteins in 780 species: Archae - 12; Bacteria - 1396; Metazoa - 17338; Fungi - 3422; Plants - …	Isoleucine and AT4G14385	0	0.669431	0	0.56507	0	0.523354	0	0	3	35.2	not assigned.unknown	.	.	0	1	0	1	0	1	0	0
618	Isoleucine	AT4G14400	12.6254	245265_at	ankyrin repeat family protein	Isoleucine and AT4G14400	0	0	0.615201	0	0	-0.72991	0	0	2	31.5.1	cell.cell death.plants	.	.	0	0	1	0	0	1	0	0
619	Isoleucine	AT4G14410	12.6254	245331_at	basic helix-loop-helix (bHLH) DNA-binding superfamily protein	Isoleucine and AT4G14410	0	0	0	0	0	0.588602	0	0	1	27.3.6	RNA.regulation of transcription.bHLH,Basic Helix-Loop-Helix family	.	.	0	0	0	0	0	1	0	0
620	Isoleucine	AT4G14430	12.6254	245359_at	indole-3-butyric acid response 10	Isoleucine and AT4G14430	0	0.749044	0	0	0	0.79804	0	0	2	11.9.4.3	lipid metabolism.lipid degradation.beta-oxidation.enoyl CoA hydratase	13.2.6.3	amino acid metabolism.degradation.aromatic aa.tryptophan	0	1	0	0	0	1	0	0
621	Isoleucine	AT4G14440	12.6254	245612_at	3-hydroxyacyl-CoA dehydratase 1	Isoleucine and AT4G14440	0	0	0	0	0	-0.704399	0	0	1	11.9.4.3	lipid metabolism.lipid degradation.beta-oxidation.enoyl CoA hydratase	13.2.6.3	amino acid metabolism.degradation.aromatic aa.tryptophan	0	0	0	0	0	1	0	0
622	Isoleucine	AT4G14470	12.6254	245615_at	transposable element gene	Isoleucine and AT4G14470	0	0	0	0	0	0.731213	0	0	1	28.1	DNA.synthesis/chromatin structure	.	.	0	0	0	0	0	1	0	0
623	Isoleucine	AT4G14490	12.6254	245617_at	SMAD/FHA domain-containing protein	Isoleucine and AT4G14490	0	0	0	0	0	0.792986	0	0	1	35.1	not assigned.no ontology	.	.	0	0	0	0	0	1	0	0
624	Isoleucine	AT4G14510	12.6254	245618_at	CRM family member 3B	Isoleucine and AT4G14510	0	0	0	0	0	-0.739142	0	0	1	35.2	not assigned.unknown	.	.	0	0	0	0	0	1	0	0
625	Isoleucine	AT4G14550	12.6254	245593_at	indole-3-acetic acid inducible 14	Isoleucine and AT4G14550	0	0	0	0.57294	0	0	0	0	1	27.3.40	RNA.regulation of transcription.Aux/IAA family	.	.	0	0	0	1	0	0	0	0
626	Isoleucine	AT4G14560	12.6254	245397_at	indole-3-acetic acid inducible	Isoleucine and AT4G14560	0	0	-0.679233	0.58568	0	0	0	0	2	27.3.40	RNA.regulation of transcription.Aux/IAA family	.	.	0	0	1	1	0	0	0	0
627	Isoleucine	AT4G14600	12.6254	245312_at	Target SNARE coiled-coil domain protein	Isoleucine and AT4G14600	0	0.737503	0	0	0	0.655228	0	0	2	35.2	not assigned.unknown	.	.	0	1	0	0	0	1	0	0
628	Isoleucine	AT4G14610	12.6254	245566_at	pseudogene, disease resistance protein (CC-NBS-LRR class), putative, domain signature CC-NBS-LRR exists, suggestive of a disease resistance protein.; blastp match of 45% identity and 2.2e-162 P-value to GP|24461866|gb|AAN62353.1|AF506028_20|AF506028 NBS-LRR type disease resistance protein {Poncirus trifoliata}	Isoleucine and AT4G14610	0	0	0.678235	0	0	0	0	0	1	20.1	stress.biotic	.	.	0	0	1	0	0	0	0	0
629	Isoleucine	AT4G14615	12.6254	245333_at	unknown protein; FUNCTIONS IN: molecular_function unknown; INVOLVED IN: biological_process unknown; LOCATED IN: endomembrane system; EXPRESSED IN: 24 plant structures; EXPRESSED DURING: 15 growth stages; CONTAINS InterPro DOMAIN/s: Protein of unknown function DUF2346 (InterPro:IPR018625); BEST Arabidopsis thaliana protein match is: unknown protein (TAIR:AT1G52825.1); Has 30201 Blast hits to 17322…	Isoleucine and AT4G14615	0	0.62885	0	0	0	0.720012	0	0	2	35.2	not assigned.unknown	.	.	0	1	0	0	0	1	0	0
630	Trehalose	AT4G21380	4.80709	254416_at	receptor kinase 3	Trehalose and AT4G21380	0	0.674561	0	0	0	0.68464	0	0	2	30.2.24	signalling.receptor kinases.S-locus glycoprotein like	.	.	0	1	0	0	0	1	0	0
631	Trehalose	AT4G21400	4.80709	254409_at	cysteine-rich RLK (RECEPTOR-like protein kinase) 28	Trehalose and AT4G21400	0	-0.578279	0	0	0.713934	0	0	0	2	30.2.17	signalling.receptor kinases.DUF 26	.	.	0	1	0	0	1	0	0	0
632	Trehalose	AT4G21440	4.80709	254413_at	MYB-like 102	Trehalose and AT4G21440	0	0	0	0	0	-0.792858	0	0	1	27.3.25	RNA.regulation of transcription.MYB domain transcription factor family	.	.	0	0	0	0	0	1	0	0
633	Isoleucine	AT4G33865	4.95587	253291_at	Ribosomal protein S14p/S29e family protein	Isoleucine and AT4G33865	0	0	0	0	0	-0.906352	0	0	1	29.2.1.2.1.29	protein.synthesis.ribosomal protein.eukaryotic.40S subunit.S29	.	.	0	0	0	0	0	1	0	0
634	Isoleucine	AT4G33870	4.95587	253313_at	Peroxidase superfamily protein	Isoleucine and AT4G33870	0	0	0	0	0	0.536761	0	0	1	26.12	misc.peroxidases	.	.	0	0	0	0	0	1	0	0
635	Isoleucine	AT4G33905	4.95587	253293_at	Peroxisomal membrane 22 kDa (Mpv17/PMP22) family protein	Isoleucine and AT4G33905	0	0	0	0	0	0.574914	0	0	1	35.1	not assigned.no ontology	.	.	0	0	0	0	0	1	0	0
636	Isoleucine	AT4G33910	4.95587	253321_at	2-oxoglutarate (2OG) and Fe(II)-dependent oxygenase superfamily protein	Isoleucine and AT4G33910	0	0	0	0	0	0.657658	0	0	1	26.7	misc.oxidases - copper, flavone etc	.	.	0	0	0	0	0	1	0	0
637	Isoleucine	AT4G33940	4.95587	253324_at	RING/U-box superfamily protein	Isoleucine and AT4G33940	0	0	0	0.566078	0	0	0	0	1	29.5.11.4.2	protein.degradation.ubiquitin.E3.RING	.	.	0	0	0	1	0	0	0	0
638	Trehalose	AT4G34620	4.75184	253201_at	small subunit ribosomal protein 16	Trehalose and AT4G34620	0	0	0	0	0.686672	0	0	0	1	29.2.1.1.3.1.16	protein.synthesis.ribosomal protein.prokaryotic.unknown organellar.30S subunit.S16	.	.	0	0	0	0	1	0	0	0
639	Trehalose	AT4G34630	4.75184	253228_at	unknown protein; Has 30 Blast hits to 30 proteins in 10 species: Archae - 0; Bacteria - 2; Metazoa - 0; Fungi - 0; Plants - 24; Viruses - 0; Other Eukaryotes - 4 (source: NCBI BLink).	Trehalose and AT4G34630	0	0.5615	0	0	0	0.810494	0	0	2	35.2	not assigned.unknown	.	.	0	1	0	0	0	1	0	0
640	Trehalose	AT4G34650	4.75184	253254_at	squalene synthase 2	Trehalose and AT4G34650	0	0	0	0	0.688954	0.503419	0	0	2	11.8.8	lipid metabolism.exotics (steroids, squalene etc).squalene synthase	.	.	0	0	0	0	1	1	0	0
641	Trehalose	AT4G34670	4.75184	253248_at	Ribosomal protein S3Ae	Trehalose and AT4G34670	0	-0.724594	0	0	0	-0.655265	0	0	2	29.2.1.2.1.53	protein.synthesis.ribosomal protein.eukaryotic.40S subunit.S3A	.	.	0	1	0	0	0	1	0	0
642	Trehalose	AT4G34700	4.75184	253230_at	LYR family of Fe/S cluster biogenesis protein	Trehalose and AT4G34700	0	0	0	0	0.634886	0.772713	0	0	2	9	mitochondrial electron transport / ATP synthesis	.	.	0	0	0	0	1	1	0	0
643	Trehalose	AT4G34710	4.75184	253203_at	arginine decarboxylase 2	Trehalose and AT4G34710	0	0	0	0	0	0.792804	0	0	1	22.1.3	polyamine metabolism.synthesis.arginine decarboxylase	.	.	0	0	0	0	0	1	0	0
644	Trehalose	AT4G34720	4.75184	253200_at	ATPase, F0/V0 complex, subunit C protein	Trehalose and AT4G34720	0	0.69503	0	0	0.777477	0.892458	0.635459	0	4	34.1.1	transport.p- and v-ATPases.H+-transporting two-sector ATPase	.	.	0	1	0	0	1	1	1	0
645	Trehalose	AT4G34730	4.75184	253251_at	ribosome-binding factor A family protein	Trehalose and AT4G34730	0	0.660474	0	0	0.758679	0.876412	0.718025	0	4	27.1	RNA.processing	.	.	0	1	0	0	1	1	1	0
646	Trehalose	AT4G34740	4.75184	253252_at	GLN phosphoribosyl pyrophosphate amidotransferase 2	Trehalose and AT4G34740	0	0	0	0	0	0.722626	0	0	1	23.1.2.1	nucleotide metabolism.synthesis.purine.amidophosphoribosyltransferase	.	.	0	0	0	0	0	1	0	0
647	Glutamine	AT4G38630	5.51612	252955_at	regulatory particle non-ATPase 10	Glutamine and AT4G38630	0	0	0	-0.661328	0	0	0	0	1	29.5.11	protein.degradation.ubiquitin	.	.	0	0	0	1	0	0	0	0
648	Glutamine	AT4G38660	5.51612	252954_at	Pathogenesis-related thaumatin superfamily protein	Glutamine and AT4G38660	0	0	0	0.690211	0	0	0	0	1	20.1	stress.biotic	.	.	0	0	0	1	0	0	0	0
649	Glutamine	AT4G38690	5.51612	252950_at	PLC-like phosphodiesterases superfamily protein	Glutamine and AT4G38690	0	0.623319	-0.726794	0	0	0	0	0	2	11.9.3	lipid metabolism.lipid degradation.lysophospholipases	.	.	0	1	1	0	0	0	0	0
650	Glutamine	AT4G38700	5.51612	252951_at	Disease resistance-responsive (dirigent-like protein) family protein	Glutamine and AT4G38700	0	0	-0.559895	0	0	0	0	0	1	20.1.7	stress.biotic.PR-proteins	.	.	0	0	1	0	0	0	0	0
651	Glutamine	AT4G38710	5.51612	252952_at	glycine-rich protein	Glutamine and AT4G38710	0	0	0.797536	0	0	0	0	0	1	35.1.40	not assigned.no ontology.glycine rich proteins	.	.	0	0	1	0	0	0	0	0
652	Glutamine	AT4G38740	5.51612	252973_s_at	rotamase CYP 1	Glutamine and AT4G38740	-0.684746	0	-0.76463	0.649171	0	0	0	0	3	31.3.1	cell.cycle.peptidylprolyl isomerase	.	.	1	0	1	1	0	0	0	0
653	Ornithine	AT5G03160	4.59194	250930_at	homolog of mamallian P58IPK	Ornithine and AT5G03160	0	0	0	0	0	-0.730051	0	0	1	20.2.1	stress.abiotic.heat	.	.	0	0	0	0	0	1	0	0
654	Ornithine	AT5G03170	4.59194	250933_at	FASCICLIN-like arabinogalactan-protein 11	Ornithine and AT5G03170	0	0	0	0	0	-0.831669	0	0	1	10.5.1.1	cell wall.cell wall proteins.AGPs.AGP	.	.	0	0	0	0	0	1	0	0
655	Ornithine	AT5G03180	4.59194	250938_at	RING/U-box superfamily protein	Ornithine and AT5G03180	0	0.781045	-0.599762	0	0	0	0	0	2	29.5.11.4.2	protein.degradation.ubiquitin.E3.RING	.	.	0	1	1	0	0	0	0	0
656	Ornithine	AT5G03200	4.59194	250931_at	RING/U-box superfamily protein	Ornithine and AT5G03200	0	0.578287	0	0	0	0	0	0	1	29.5.11.4.2	protein.degradation.ubiquitin.E3.RING	.	.	0	1	0	0	0	0	0	0
657	Ornithine	AT5G03230	4.59194	250937_at	Protein of unknown function, DUF584	Ornithine and AT5G03230	0	0.820539	0	0.757175	0	0.717961	0	0	3	35.2	not assigned.unknown	.	.	0	1	0	1	0	1	0	0
658	Ornithine	AT5G03240	4.59194	250935_at	polyubiquitin 3	Ornithine and AT5G03240	0	0.604691	0	0	0	0.82275	0	0	2	29.5.11.1	protein.degradation.ubiquitin.ubiquitin	.	.	0	1	0	0	0	1	0	0
659	Ornithine	AT5G03260	4.59194	250958_at	laccase 11	Ornithine and AT5G03260	0	0	0	0	0	-0.701428	0	0	1	16.1	secondary metabolism.simple phenols	.	.	0	0	0	0	0	1	0	0
660	Ornithine	AT5G03270	4.59194	250927_at	lysine decarboxylase family protein	Ornithine and AT5G03270	0	0	0	0	0.757948	0	0	0	1	35.2	not assigned.unknown	.	.	0	0	0	0	1	0	0	0
661	Ornithine	AT5G03280	4.59194	250928_at	NRAMP metal ion transporter family protein	Ornithine and AT5G03280	0	0	-0.654196	0	0	0	0	0	1	34.12	transport.metal	.	.	0	0	1	0	0	0	0	0
662	Leucine	AT5G11900	5.31411	250343_at	Translation initiation factor SUI1 family protein	Leucine and AT5G11900	0	-0.663676	0	0	0	-0.729563	0	0	2	29.2.3	protein.synthesis.initiation	.	.	0	1	0	0	0	1	0	0
663	Leucine	AT5G11930	5.31411	250344_at	Thioredoxin superfamily protein	Leucine and AT5G11930	0	0	0	0	0	-0.713802	0	0	1	21.4	redox.glutaredoxins	.	.	0	0	0	0	0	1	0	0
664	Leucine	AT5G11950	5.31411	250346_at	Putative lysine decarboxylase family protein	Leucine and AT5G11950	0	-0.560856	0	0	0	-0.589546	0	0	2	35.2	not assigned.unknown	.	.	0	1	0	0	0	1	0	0
665	Leucine	AT5G11960	5.31411	250347_at	Protein of unknown function (DUF803)	Leucine and AT5G11960	0	0.659682	0	0	0	0.651928	0	0	2	35.2	not assigned.unknown	.	.	0	1	0	0	0	1	0	0
666	Leucine	AT5G11970	5.31411	250301_at	Protein of unknown function (DUF3511)	Leucine and AT5G11970	0	0	0.614224	0	0	0	0	0	1	35.2	not assigned.unknown	.	.	0	0	1	0	0	0	0	0
667	Leucine	AT5G11980	5.31411	250297_at	conserved oligomeric Golgi complex component-related / COG complex component-related	Leucine and AT5G11980	0	0	0	0	0	-0.813862	0	0	1	3.5	minor CHO metabolism.others	.	.	0	0	0	0	0	1	0	0
668	Trehalose	AT5G35360	5.19188	246613_at	acetyl Co-enzyme a carboxylase biotin carboxylase subunit	Trehalose and AT5G35360	0	-0.581281	0	0	0	0.671005	0	0	2	11.1.1.2.4	lipid metabolism.FA synthesis and FA elongation.Acetyl CoA Carboxylation.heteromeric Complex.Biotin Carboxylase	.	.	0	1	0	0	0	1	0	0
669	Trehalose	AT5G35370	5.19188	246607_at	S-locus lectin protein kinase family protein	Trehalose and AT5G35370	0	-0.553873	0	0	0	-0.524942	0	0	2	29.4	protein.postranslational modification	.	.	0	1	0	0	0	1	0	0
670	Threonine	AT5G41850	5.19061	249273_at	alpha/beta-Hydrolases superfamily protein	Threonine and AT5G41850	0	0	0	0	0	0.556902	0	0	1	35.2	not assigned.unknown	.	.	0	0	0	0	0	1	0	0
671	Threonine	AT5G41880	5.19061	249276_at	DNA primases;DNA primases	Threonine and AT5G41880	0	0	0	0	0	-0.525289	0	0	1	28.1	DNA.synthesis/chromatin structure	.	.	0	0	0	0	0	1	0	0
672	Threonine	AT5G41920	5.19061	249279_at	GRAS family transcription factor	Threonine and AT5G41920	0	0	0	0	0.726741	0.7112	0	0	2	33.99	development.unspecified	.	.	0	0	0	0	1	1	0	0
673	Threonine	AT5G41940	5.19061	249281_at	Ypt/Rab-GAP domain of gyp1p superfamily protein	Threonine and AT5G41940	-0.603178	0	0	0	0	0.602382	0	0	2	30.5	signalling.G-proteins	.	.	1	0	0	0	0	1	0	0
674	Benzoic acid	AT5G53000	4.51415	248300_at	2A phosphatase associated protein of 46 kD	Benzoic acid and AT5G53000	0	0	0	0.581251	0	0	0	0	1	29.4	protein.postranslational modification	.	.	0	0	0	1	0	0	0	0
675	Benzoic acid	AT5G53090	4.51415	248296_at	NAD(P)-binding Rossmann-fold superfamily protein	Benzoic acid and AT5G53090	0	0	0	-0.620075	0	0	0	0	1	33.99	development.unspecified	.	.	0	0	0	1	0	0	0	0
676	Benzoic acid	AT5G53120	4.51415	248248_at	spermidine synthase 3	Benzoic acid and AT5G53120	0	-0.565977	0	0	0	0	0	0	1	22.1.7	polyamine metabolism.synthesis.spermine synthase	.	.	0	1	0	0	0	0	0	0
677	Pyruvic acid	AT1G27290	4.98273	264445_at	unknown protein; Has 44 Blast hits to 44 proteins in 12 species: Archae - 0; Bacteria - 0; Metazoa - 0; Fungi - 0; Plants - 44; Viruses - 0; Other Eukaryotes - 0 (source: NCBI BLink).	Pyruvic acid and AT1G27290	0	-0.783902	0	-0.712931	0	-0.780376	0	0	3	35.2	not assigned.unknown	.	.	0	1	0	1	0	1	0	0
678	Pyruvic acid	AT1G27300	4.98273	264447_at	unknown protein; Has 54 Blast hits to 54 proteins in 19 species: Archae - 0; Bacteria - 0; Metazoa - 11; Fungi - 6; Plants - 34; Viruses - 0; Other Eukaryotes - 3 (source: NCBI BLink).	Pyruvic acid and AT1G27300	0	-0.819139	0	0	0.682991	-0.833712	0	0	3	35.2	not assigned.unknown	.	.	0	1	0	0	1	1	0	0
679	Pyruvic acid	AT1G27310	4.98273	264446_at	nuclear transport factor 2A	Pyruvic acid and AT1G27310	0	-0.702345	0	0	0	-0.921434	0	0	2	29.3.1	protein.targeting.nucleus	.	.	0	1	0	0	0	1	0	0
680	Pyruvic acid	AT1G27320	4.98273	264448_at	histidine kinase 3	Pyruvic acid and AT1G27320	0	0	0	0	0	-0.780456	0	0	1	17.4.2	hormone metabolism.cytokinin.signal transduction	.	.	0	0	0	0	0	1	0	0
681	Pyruvic acid	AT1G27340	4.98273	264440_at	Galactose oxidase/kelch repeat superfamily protein	Pyruvic acid and AT1G27340	0	0	0	0.597793	0	0	0	0	1	29.5.11.4.3.2	protein.degradation.ubiquitin.E3.SCF.FBOX	.	.	0	0	0	1	0	0	0	0
682	Pyruvic acid	AT1G27360	4.98273	264444_at	squamosa promoter-like 11	Pyruvic acid and AT1G27360	0	0.570138	0	0	0	0.657076	0	0	2	33.3	development.squamosa promoter binding like (SPL)	.	.	0	1	0	0	0	1	0	0
683	Pyruvic acid	AT1G27370	4.98273	264489_at	squamosa promoter binding protein-like 10	Pyruvic acid and AT1G27370	0	0.603563	0	0	0	0.63441	0	0	2	33.3	development.squamosa promoter binding like (SPL)	.	.	0	1	0	0	0	1	0	0
684	Pyruvic acid	AT1G27385	4.98273	264443_at	unknown protein; FUNCTIONS IN: molecular_function unknown; INVOLVED IN: biological_process unknown; LOCATED IN: chloroplast; EXPRESSED IN: 24 plant structures; EXPRESSED DURING: 13 growth stages; CONTAINS InterPro DOMAIN/s: Protein of unknown function DUF493 (InterPro:IPR007454); Has 76 Blast hits to 76 proteins in 23 species: Archae - 0; Bacteria - 6; Metazoa - 0; Fungi - 0; Plants - 69; Viruses…	Pyruvic acid and AT1G27385	0	0.620288	0	0	0	0	0	0	1	35.2	not assigned.unknown	.	.	0	1	0	0	0	0	0	0
685	Pyruvic acid	AT1G27410	4.98273	264491_at	DNA repair metallo-beta-lactamase family protein	Pyruvic acid and AT1G27410	0	0	0	0.589846	-0.625976	-0.741164	0	0	3	28.2	DNA.repair	.	.	0	0	0	1	1	1	0	0
686	Pyruvic acid	AT1G27480	4.98273	264442_at	alpha/beta-Hydrolases superfamily protein	Pyruvic acid and AT1G27480	0	0.597745	0	0.691752	0	0.857534	0	0	3	11.8.10	lipid metabolism.exotics (steroids, squalene etc).phosphatidylcholinesterol O-acyltransferase	.	.	0	1	0	1	0	1	0	0
687	Pyruvic acid	AT1G27510	4.98273	264437_at	Protein of unknown function (DUF3506)	Pyruvic acid and AT1G27510	0	-0.833218	0	0	0	-0.793921	0	0	2	35.2	not assigned.unknown	.	.	0	1	0	0	0	1	0	0
688	Succinic acid	AT1G45145	4.79495	260943_at	thioredoxin H-type 5	Succinic acid and AT1G45145	0	0	0	0	0	0.62532	0	0	1	21.1	redox.thioredoxin	.	.	0	0	0	0	0	1	0	0
689	Isoleucine	AT3G46030	5.03204	252560_at	Histone superfamily protein	Isoleucine and AT3G46030	0	-0.591589	0	0	-0.803005	-0.802914	0	0	3	28.1.3.2.2	DNA.synthesis/chromatin structure.histone.core.H2B	.	.	0	1	0	0	1	1	0	0
690	Isoleucine	AT3G46040	5.03204	252566_at	ribosomal protein S15A D	Isoleucine and AT3G46040	0	0.657256	0	0	0	0	0	0	1	29.2.1.2.1.515	protein.synthesis.ribosomal protein.eukaryotic.40S subunit.S15A	.	.	0	1	0	0	0	0	0	0
691	Isoleucine	AT3G46060	5.03204	252514_at	RAB GTPase homolog 8A	Isoleucine and AT3G46060	0	0	0	0.610285	0	0	0	0	1	30.5	signalling.G-proteins	.	.	0	0	0	1	0	0	0	0
692	Isoleucine	AT3G46100	5.03204	252516_at	Histidyl-tRNA synthetase 1	Isoleucine and AT3G46100	0	0	0	0	0	-0.728726	0	0	1	29.1.21	protein.aa activation.histidine-tRNA ligase	.	.	0	0	0	0	0	1	0	0
693	Isoleucine	AT3G46110	5.03204	252533_at	Domain of unknown function (DUF966)	Isoleucine and AT3G46110	0	0	0.692252	0	0	-0.544145	0	0	2	35.2	not assigned.unknown	.	.	0	0	1	0	0	1	0	0
694	Fumaric acid	AT4G14550	12.6254	245593_at	indole-3-acetic acid inducible 14	Fumaric acid and AT4G14550	0	0	0	-0.55969	0	0	0	0	1	27.3.40	RNA.regulation of transcription.Aux/IAA family	.	.	0	0	0	1	0	0	0	0
695	Isoleucine	AT5G11900	5.31411	250343_at	Translation initiation factor SUI1 family protein	Isoleucine and AT5G11900	0	-0.634068	0	0	0	-0.648412	0	0	2	29.2.3	protein.synthesis.initiation	.	.	0	1	0	0	0	1	0	0
696	Isoleucine	AT5G11930	5.31411	250344_at	Thioredoxin superfamily protein	Isoleucine and AT5G11930	0	0	0	0	0	-0.625491	-0.63304	0	2	21.4	redox.glutaredoxins	.	.	0	0	0	0	0	1	1	0
697	Isoleucine	AT5G11950	5.31411	250346_at	Putative lysine decarboxylase family protein	Isoleucine and AT5G11950	0	0	0	0	0	0	-0.657557	0	1	35.2	not assigned.unknown	.	.	0	0	0	0	0	0	1	0
698	Isoleucine	AT5G11960	5.31411	250347_at	Protein of unknown function (DUF803)	Isoleucine and AT5G11960	0	0.611679	0	0	0	0.580856	0	0	2	35.2	not assigned.unknown	.	.	0	1	0	0	0	1	0	0
699	Isoleucine	AT5G11970	5.31411	250301_at	Protein of unknown function (DUF3511)	Isoleucine and AT5G11970	0	0	0.561383	-0.555125	0	0	0	0	2	35.2	not assigned.unknown	.	.	0	0	1	1	0	0	0	0
700	Isoleucine	AT5G11980	5.31411	250297_at	conserved oligomeric Golgi complex component-related / COG complex component-related	Isoleucine and AT5G11980	0	0	0	0	0	-0.881292	0	0	1	3.5	minor CHO metabolism.others	.	.	0	0	0	0	0	1	0	0
701	Palmitic acid	AT5G49720	5.13157	248573_at	glycosyl hydrolase 9A1	Palmitic acid and AT5G49720	0	0	0	0.735547	0	0	0	0	1	10.2	cell wall.cellulose synthesis	.	.	0	0	0	1	0	0	0	0
702	Palmitic acid	AT5G49760	5.13157	248568_at	Leucine-rich repeat protein kinase family protein	Palmitic acid and AT5G49760	0	0	0.551779	0.686924	0	0	0	0	2	30.2.8.1	signalling.receptor kinases.leucine rich repeat VIII.VIII-1	.	.	0	0	1	1	0	0	0	0
703	Putrescine	AT1G27290	4.98273	264445_at	unknown protein; Has 44 Blast hits to 44 proteins in 12 species: Archae - 0; Bacteria - 0; Metazoa - 0; Fungi - 0; Plants - 44; Viruses - 0; Other Eukaryotes - 0 (source: NCBI BLink).	Putrescine and AT1G27290	0	0.550944	-0.782774	0.621164	0	0	0	0	3	35.2	not assigned.unknown	.	.	0	1	1	1	0	0	0	0
704	Putrescine	AT1G27300	4.98273	264447_at	unknown protein; Has 54 Blast hits to 54 proteins in 19 species: Archae - 0; Bacteria - 0; Metazoa - 11; Fungi - 6; Plants - 34; Viruses - 0; Other Eukaryotes - 3 (source: NCBI BLink).	Putrescine and AT1G27300	0	0.705257	-0.660531	0	0	0	0	0	2	35.2	not assigned.unknown	.	.	0	1	1	0	0	0	0	0
705	Putrescine	AT1G27320	4.98273	264448_at	histidine kinase 3	Putrescine and AT1G27320	0	0	-0.777718	-0.583922	0	0	0	0	2	17.4.2	hormone metabolism.cytokinin.signal transduction	.	.	0	0	1	1	0	0	0	0
706	Putrescine	AT1G27340	4.98273	264440_at	Galactose oxidase/kelch repeat superfamily protein	Putrescine and AT1G27340	0	0	0	-0.689378	0	0	0	0	1	29.5.11.4.3.2	protein.degradation.ubiquitin.E3.SCF.FBOX	.	.	0	0	0	1	0	0	0	0
707	Putrescine	AT1G27360	4.98273	264444_at	squamosa promoter-like 11	Putrescine and AT1G27360	0	-0.632937	0	-0.746658	0	0	0	0	2	33.3	development.squamosa promoter binding like (SPL)	.	.	0	1	0	1	0	0	0	0
708	Putrescine	AT1G27370	4.98273	264489_at	squamosa promoter binding protein-like 10	Putrescine and AT1G27370	0	-0.577562	0	0	0	0	0	0	1	33.3	development.squamosa promoter binding like (SPL)	.	.	0	1	0	0	0	0	0	0
709	Putrescine	AT1G27385	4.98273	264443_at	unknown protein; FUNCTIONS IN: molecular_function unknown; INVOLVED IN: biological_process unknown; LOCATED IN: chloroplast; EXPRESSED IN: 24 plant structures; EXPRESSED DURING: 13 growth stages; CONTAINS InterPro DOMAIN/s: Protein of unknown function DUF493 (InterPro:IPR007454); Has 76 Blast hits to 76 proteins in 23 species: Archae - 0; Bacteria - 6; Metazoa - 0; Fungi - 0; Plants - 69; Viruses…	Putrescine and AT1G27385	0	0	-0.727201	-0.770634	0	0	0	0	2	35.2	not assigned.unknown	.	.	0	0	1	1	0	0	0	0
710	Putrescine	AT1G27400	4.98273	264438_at	Ribosomal protein L22p/L17e family protein	Putrescine and AT1G27400	0	0	0.554432	0	0	0	0	0	1	29.2.1.2.2.17	protein.synthesis.ribosomal protein.eukaryotic.60S subunit.L17	.	.	0	0	1	0	0	0	0	0
711	Putrescine	AT1G27410	4.98273	264491_at	DNA repair metallo-beta-lactamase family protein	Putrescine and AT1G27410	0	0	-0.617687	-0.671328	0	0	0	0	2	28.2	DNA.repair	.	.	0	0	1	1	0	0	0	0
712	Putrescine	AT1G27480	4.98273	264442_at	alpha/beta-Hydrolases superfamily protein	Putrescine and AT1G27480	0	-0.735922	0	-0.745824	0	0	0	0	2	11.8.10	lipid metabolism.exotics (steroids, squalene etc).phosphatidylcholinesterol O-acyltransferase	.	.	0	1	0	1	0	0	0	0
713	Ornithine	AT1G45145	4.79495	260943_at	thioredoxin H-type 5	Ornithine and AT1G45145	0	0	0	0	0	0.544167	0	0	1	21.1	redox.thioredoxin	.	.	0	0	0	0	0	1	0	0
714	Ornithine	AT1G45150	4.79495	260936_at	unknown protein; Has 219 Blast hits to 202 proteins in 78 species: Archae - 0; Bacteria - 166; Metazoa - 0; Fungi - 0; Plants - 36; Viruses - 0; Other Eukaryotes - 17 (source: NCBI BLink).	Ornithine and AT1G45150	0	0	0	0.660044	0	0.82725	0	0	2	35.2	not assigned.unknown	.	.	0	0	0	1	0	1	0	0
715	myo-inositol	AT4G14380	12.6254	245610_at	unknown protein; Has 22 Blast hits to 22 proteins in 8 species: Archae - 0; Bacteria - 0; Metazoa - 1; Fungi - 1; Plants - 18; Viruses - 0; Other Eukaryotes - 2 (source: NCBI BLink).	myo-inositol and AT4G14380	0	0	0	0	0	-0.628029	0	0	1	35.2	not assigned.unknown	.	.	0	0	0	0	0	1	0	0
716	myo-inositol	AT4G14420	12.6254	245340_at	HR-like lesion-inducing protein-related	myo-inositol and AT4G14420	0	0	0	0	0	0	0	-0.642727	1	35.1	not assigned.no ontology	.	.	0	0	0	0	0	0	0	1
717	myo-inositol	AT4G14470	12.6254	245615_at	transposable element gene	myo-inositol and AT4G14470	0	0	0	0	0	-0.551128	0	0	1	28.1	DNA.synthesis/chromatin structure	.	.	0	0	0	0	0	1	0	0
718	myo-inositol	AT4G14490	12.6254	245617_at	SMAD/FHA domain-containing protein	myo-inositol and AT4G14490	0	0	0	0	0	-0.640317	0	0	1	35.1	not assigned.no ontology	.	.	0	0	0	0	0	1	0	0
719	myo-inositol	AT4G14510	12.6254	245618_at	CRM family member 3B	myo-inositol and AT4G14510	0	0	0	0	0	0.60463	0	-0.601573	2	35.2	not assigned.unknown	.	.	0	0	0	0	0	1	0	1
720	myo-inositol	AT4G14600	12.6254	245312_at	Target SNARE coiled-coil domain protein	myo-inositol and AT4G14600	0	0	0	0	0	-0.541991	0	0	1	35.2	not assigned.unknown	.	.	0	0	0	0	0	1	0	0
721	Trehalose	AT4G14300	12.6254	245605_at	RNA-binding (RRM/RBD/RNP motifs) family protein	Trehalose and AT4G14300	0	-0.58245	0	0	0	0.607197	0	0	2	27.4	RNA.RNA binding	.	.	0	1	0	0	0	1	0	0
722	Trehalose	AT4G14320	12.6254	245311_at	Zinc-binding ribosomal protein family protein	Trehalose and AT4G14320	0	0	0	0	0	0.882809	0	0	1	29.2.1.2.2.536	protein.synthesis.ribosomal protein.eukaryotic.60S subunit.L36A	.	.	0	0	0	0	0	1	0	0
723	Trehalose	AT4G14330	12.6254	245607_at	P-loop containing nucleoside triphosphate hydrolases superfamily protein	Trehalose and AT4G14330	0	0.627269	0	0	0	0.566868	0	0	2	31.1	cell.organisation	.	.	0	1	0	0	0	1	0	0
724	Trehalose	AT4G14360	12.6254	245274_at	S-adenosyl-L-methionine-dependent methyltransferases superfamily protein	Trehalose and AT4G14360	0	0.780464	0	0	0	0.59323	0	0	2	20.2.3	stress.abiotic.drought/salt	.	.	0	1	0	0	0	1	0	0
725	Trehalose	AT4G14365	12.6254	245329_at	XB3 ortholog 4 in Arabidopsis thaliana	Trehalose and AT4G14365	0	0	0	0	0.654764	0	0	0	1	31.1	cell.organisation	.	.	0	0	0	0	1	0	0	0
726	Trehalose	AT4G14385	12.6254	245261_at	FUNCTIONS IN: molecular_function unknown; INVOLVED IN: biological_process unknown; LOCATED IN: vacuole; EXPRESSED IN: 24 plant structures; EXPRESSED DURING: 15 growth stages; CONTAINS InterPro DOMAIN/s: Histone H4 acetyltransferase, NuA4 complex, Eaf6 (InterPro:IPR015418); Has 30201 Blast hits to 17322 proteins in 780 species: Archae - 12; Bacteria - 1396; Metazoa - 17338; Fungi - 3422; Plants - …	Trehalose and AT4G14385	0	-0.68576	0	0	0	-0.706953	0	0	2	35.2	not assigned.unknown	.	.	0	1	0	0	0	1	0	0
727	Trehalose	AT4G14400	12.6254	245265_at	ankyrin repeat family protein	Trehalose and AT4G14400	0	0	0	0	0.733292	0.771263	0	0	2	31.5.1	cell.cell death.plants	.	.	0	0	0	0	1	1	0	0
728	Trehalose	AT4G14430	12.6254	245359_at	indole-3-butyric acid response 10	Trehalose and AT4G14430	0	0	0	0	0	-0.797638	0	0	1	11.9.4.3	lipid metabolism.lipid degradation.beta-oxidation.enoyl CoA hydratase	13.2.6.3	amino acid metabolism.degradation.aromatic aa.tryptophan	0	0	0	0	0	1	0	0
729	Trehalose	AT4G14440	12.6254	245612_at	3-hydroxyacyl-CoA dehydratase 1	Trehalose and AT4G14440	0	0	0	0	0	0.790237	0	0	1	11.9.4.3	lipid metabolism.lipid degradation.beta-oxidation.enoyl CoA hydratase	13.2.6.3	amino acid metabolism.degradation.aromatic aa.tryptophan	0	0	0	0	0	1	0	0
730	Trehalose	AT4G14510	12.6254	245618_at	CRM family member 3B	Trehalose and AT4G14510	0	0	0	0	0	0.672208	0	0	1	35.2	not assigned.unknown	.	.	0	0	0	0	0	1	0	0
731	Trehalose	AT4G14600	12.6254	245312_at	Target SNARE coiled-coil domain protein	Trehalose and AT4G14600	0	-0.614901	0	0	0	-0.700751	0	0	2	35.2	not assigned.unknown	.	.	0	1	0	0	0	1	0	0
732	Trehalose	AT4G14615	12.6254	245333_at	unknown protein; FUNCTIONS IN: molecular_function unknown; INVOLVED IN: biological_process unknown; LOCATED IN: endomembrane system; EXPRESSED IN: 24 plant structures; EXPRESSED DURING: 15 growth stages; CONTAINS InterPro DOMAIN/s: Protein of unknown function DUF2346 (InterPro:IPR018625); BEST Arabidopsis thaliana protein match is: unknown protein (TAIR:AT1G52825.1); Has 30201 Blast hits to 17322…	Trehalose and AT4G14615	0	0	0	0	0	-0.849145	0	0	1	35.2	not assigned.unknown	.	.	0	0	0	0	0	1	0	0
733	Phenylalanine	AT4G14300	12.6254	245605_at	RNA-binding (RRM/RBD/RNP motifs) family protein	Phenylalanine and AT4G14300	0	0	0.550862	0	0	0	0	0	1	27.4	RNA.RNA binding	.	.	0	0	1	0	0	0	0	0
734	Phenylalanine	AT4G14320	12.6254	245311_at	Zinc-binding ribosomal protein family protein	Phenylalanine and AT4G14320	0	0	0	0	0	-0.868049	0	0	1	29.2.1.2.2.536	protein.synthesis.ribosomal protein.eukaryotic.60S subunit.L36A	.	.	0	0	0	0	0	1	0	0
735	Phenylalanine	AT4G14330	12.6254	245607_at	P-loop containing nucleoside triphosphate hydrolases superfamily protein	Phenylalanine and AT4G14330	0	-0.566943	0	0	0	0	0	0	1	31.1	cell.organisation	.	.	0	1	0	0	0	0	0	0
736	Phenylalanine	AT4G14360	12.6254	245274_at	S-adenosyl-L-methionine-dependent methyltransferases superfamily protein	Phenylalanine and AT4G14360	0	0	0	0	0	-0.595136	0	0	1	20.2.3	stress.abiotic.drought/salt	.	.	0	0	0	0	0	1	0	0
737	Phenylalanine	AT4G14365	12.6254	245329_at	XB3 ortholog 4 in Arabidopsis thaliana	Phenylalanine and AT4G14365	0	0	0	-0.774641	0	0	0	0	1	31.1	cell.organisation	.	.	0	0	0	1	0	0	0	0
738	Phenylalanine	AT4G14380	12.6254	245610_at	unknown protein; Has 22 Blast hits to 22 proteins in 8 species: Archae - 0; Bacteria - 0; Metazoa - 1; Fungi - 1; Plants - 18; Viruses - 0; Other Eukaryotes - 2 (source: NCBI BLink).	Phenylalanine and AT4G14380	0	0	0	0	0	0.584933	0	0	1	35.2	not assigned.unknown	.	.	0	0	0	0	0	1	0	0
739	Phenylalanine	AT4G14385	12.6254	245261_at	FUNCTIONS IN: molecular_function unknown; INVOLVED IN: biological_process unknown; LOCATED IN: vacuole; EXPRESSED IN: 24 plant structures; EXPRESSED DURING: 15 growth stages; CONTAINS InterPro DOMAIN/s: Histone H4 acetyltransferase, NuA4 complex, Eaf6 (InterPro:IPR015418); Has 30201 Blast hits to 17322 proteins in 780 species: Archae - 12; Bacteria - 1396; Metazoa - 17338; Fungi - 3422; Plants - …	Phenylalanine and AT4G14385	0	0.66642	0	0	0	0	0	0	1	35.2	not assigned.unknown	.	.	0	1	0	0	0	0	0	0
740	Phenylalanine	AT4G14400	12.6254	245265_at	ankyrin repeat family protein	Phenylalanine and AT4G14400	0.60738	0	0	0.848859	0	-0.692799	0	0	3	31.5.1	cell.cell death.plants	.	.	1	0	0	1	0	1	0	0
741	Phenylalanine	AT4G14410	12.6254	245331_at	basic helix-loop-helix (bHLH) DNA-binding superfamily protein	Phenylalanine and AT4G14410	0	0	0	0	0	0.589034	0	0	1	27.3.6	RNA.regulation of transcription.bHLH,Basic Helix-Loop-Helix family	.	.	0	0	0	0	0	1	0	0
742	Phenylalanine	AT4G14420	12.6254	245340_at	HR-like lesion-inducing protein-related	Phenylalanine and AT4G14420	0	0	0.663012	0	0	0	0	0.75682	2	35.1	not assigned.no ontology	.	.	0	0	1	0	0	0	0	1
743	Phenylalanine	AT4G14430	12.6254	245359_at	indole-3-butyric acid response 10	Phenylalanine and AT4G14430	0	0.755908	0	0.765162	0	0.760376	0	0	3	11.9.4.3	lipid metabolism.lipid degradation.beta-oxidation.enoyl CoA hydratase	13.2.6.3	amino acid metabolism.degradation.aromatic aa.tryptophan	0	1	0	1	0	1	0	0
744	Phenylalanine	AT4G14440	12.6254	245612_at	3-hydroxyacyl-CoA dehydratase 1	Phenylalanine and AT4G14440	0	0	0	0.553271	0	-0.664645	0	0	2	11.9.4.3	lipid metabolism.lipid degradation.beta-oxidation.enoyl CoA hydratase	13.2.6.3	amino acid metabolism.degradation.aromatic aa.tryptophan	0	0	0	1	0	1	0	0
745	Phenylalanine	AT4G14470	12.6254	245615_at	transposable element gene	Phenylalanine and AT4G14470	0	0	0	0	0	0.738032	0	0	1	28.1	DNA.synthesis/chromatin structure	.	.	0	0	0	0	0	1	0	0
746	Phenylalanine	AT4G14480	12.6254	245616_at	Protein kinase superfamily protein	Phenylalanine and AT4G14480	0	0	0	0.873774	0	0	0	0	1	29.4	protein.postranslational modification	.	.	0	0	0	1	0	0	0	0
747	Phenylalanine	AT4G14490	12.6254	245617_at	SMAD/FHA domain-containing protein	Phenylalanine and AT4G14490	0	0	0	0	0	0.790794	0	0	1	35.1	not assigned.no ontology	.	.	0	0	0	0	0	1	0	0
748	Phenylalanine	AT4G14500	12.6254	245269_at	Polyketide cyclase/dehydrase and lipid transport superfamily protein	Phenylalanine and AT4G14500	-0.627192	0	0	0	-0.621018	0	-0.747644	0	3	35.1	not assigned.no ontology	.	.	1	0	0	0	1	0	1	0
749	Phenylalanine	AT4G14510	12.6254	245618_at	CRM family member 3B	Phenylalanine and AT4G14510	0	0	0	0.581046	0	-0.751215	0	0	2	35.2	not assigned.unknown	.	.	0	0	0	1	0	1	0	0
750	Phenylalanine	AT4G14540	12.6254	245592_at	nuclear factor Y, subunit B3	Phenylalanine and AT4G14540	0	0	0	0.903034	0	0	0	0	1	27.3.15	RNA.regulation of transcription.CCAAT box binding factor family, HAP3	.	.	0	0	0	1	0	0	0	0
751	Phenylalanine	AT4G14550	12.6254	245593_at	indole-3-acetic acid inducible 14	Phenylalanine and AT4G14550	0	0	0	0.71863	0	0	0	-0.779231	2	27.3.40	RNA.regulation of transcription.Aux/IAA family	.	.	0	0	0	1	0	0	0	1
752	Phenylalanine	AT4G14560	12.6254	245397_at	indole-3-acetic acid inducible	Phenylalanine and AT4G14560	0	0	-0.630775	0.58248	0	0	0	0	2	27.3.40	RNA.regulation of transcription.Aux/IAA family	.	.	0	0	1	1	0	0	0	0
753	Phenylalanine	AT4G14580	12.6254	245563_at	CBL-interacting protein kinase 4	Phenylalanine and AT4G14580	0	0	0	-0.889174	0	0	0	0.609597	2	29.4	protein.postranslational modification	.	.	0	0	0	1	0	0	0	1
754	Phenylalanine	AT4G14600	12.6254	245312_at	Target SNARE coiled-coil domain protein	Phenylalanine and AT4G14600	0	0.738206	0	0	0	0.665026	0	0	2	35.2	not assigned.unknown	.	.	0	1	0	0	0	1	0	0
755	Phenylalanine	AT4G14610	12.6254	245566_at	pseudogene, disease resistance protein (CC-NBS-LRR class), putative, domain signature CC-NBS-LRR exists, suggestive of a disease resistance protein.; blastp match of 45% identity and 2.2e-162 P-value to GP|24461866|gb|AAN62353.1|AF506028_20|AF506028 NBS-LRR type disease resistance protein {Poncirus trifoliata}	Phenylalanine and AT4G14610	0.67064	0	0	-0.551902	0	0	0	0	2	20.1	stress.biotic	.	.	1	0	0	1	0	0	0	0
756	Phenylalanine	AT4G14615	12.6254	245333_at	unknown protein; FUNCTIONS IN: molecular_function unknown; INVOLVED IN: biological_process unknown; LOCATED IN: endomembrane system; EXPRESSED IN: 24 plant structures; EXPRESSED DURING: 15 growth stages; CONTAINS InterPro DOMAIN/s: Protein of unknown function DUF2346 (InterPro:IPR018625); BEST Arabidopsis thaliana protein match is: unknown protein (TAIR:AT1G52825.1); Has 30201 Blast hits to 17322…	Phenylalanine and AT4G14615	0	0.654332	0	0.578658	0	0.700874	0	0	3	35.2	not assigned.unknown	.	.	0	1	0	1	0	1	0	0
757	Malic acid	AT4G14330	12.6254	245607_at	P-loop containing nucleoside triphosphate hydrolases superfamily protein	Malic acid and AT4G14330	0	0.598653	0	0	0	0	0	0	1	31.1	cell.organisation	.	.	0	1	0	0	0	0	0	0
758	Malic acid	AT4G14360	12.6254	245274_at	S-adenosyl-L-methionine-dependent methyltransferases superfamily protein	Malic acid and AT4G14360	0	0.618639	0	0	0	0	0	0	1	20.2.3	stress.abiotic.drought/salt	.	.	0	1	0	0	0	0	0	0
759	Malic acid	AT4G14385	12.6254	245261_at	FUNCTIONS IN: molecular_function unknown; INVOLVED IN: biological_process unknown; LOCATED IN: vacuole; EXPRESSED IN: 24 plant structures; EXPRESSED DURING: 15 growth stages; CONTAINS InterPro DOMAIN/s: Histone H4 acetyltransferase, NuA4 complex, Eaf6 (InterPro:IPR015418); Has 30201 Blast hits to 17322 proteins in 780 species: Archae - 12; Bacteria - 1396; Metazoa - 17338; Fungi - 3422; Plants - …	Malic acid and AT4G14385	0	-0.821403	0	0	0	0	0	0	1	35.2	not assigned.unknown	.	.	0	1	0	0	0	0	0	0
760	Malic acid	AT4G14400	12.6254	245265_at	ankyrin repeat family protein	Malic acid and AT4G14400	0	0.553612	0	0	-0.631673	0	0	0.618503	3	31.5.1	cell.cell death.plants	.	.	0	1	0	0	1	0	0	1
761	Malic acid	AT4G14410	12.6254	245331_at	basic helix-loop-helix (bHLH) DNA-binding superfamily protein	Malic acid and AT4G14410	-0.752728	0	0	0	0	0	0	0	1	27.3.6	RNA.regulation of transcription.bHLH,Basic Helix-Loop-Helix family	.	.	1	0	0	0	0	0	0	0
762	Malic acid	AT4G14420	12.6254	245340_at	HR-like lesion-inducing protein-related	Malic acid and AT4G14420	0	0	0	0	0	0	0	0.745936	1	35.1	not assigned.no ontology	.	.	0	0	0	0	0	0	0	1
763	Malic acid	AT4G14430	12.6254	245359_at	indole-3-butyric acid response 10	Malic acid and AT4G14430	0	-0.661003	0	0	0	0	0	0	1	11.9.4.3	lipid metabolism.lipid degradation.beta-oxidation.enoyl CoA hydratase	13.2.6.3	amino acid metabolism.degradation.aromatic aa.tryptophan	0	1	0	0	0	0	0	0
764	Malic acid	AT4G14550	12.6254	245593_at	indole-3-acetic acid inducible 14	Malic acid and AT4G14550	0	0	0	0	0	0	0	-0.752965	1	27.3.40	RNA.regulation of transcription.Aux/IAA family	.	.	0	0	0	0	0	0	0	1
765	Malic acid	AT4G14580	12.6254	245563_at	CBL-interacting protein kinase 4	Malic acid and AT4G14580	0.702924	0	0	0	0	0	0	0	1	29.4	protein.postranslational modification	.	.	1	0	0	0	0	0	0	0
766	Malic acid	AT4G14600	12.6254	245312_at	Target SNARE coiled-coil domain protein	Malic acid and AT4G14600	0	-0.720854	0	0	0	0	0	0	1	35.2	not assigned.unknown	.	.	0	1	0	0	0	0	0	0
767	Malic acid	AT4G14615	12.6254	245333_at	unknown protein; FUNCTIONS IN: molecular_function unknown; INVOLVED IN: biological_process unknown; LOCATED IN: endomembrane system; EXPRESSED IN: 24 plant structures; EXPRESSED DURING: 15 growth stages; CONTAINS InterPro DOMAIN/s: Protein of unknown function DUF2346 (InterPro:IPR018625); BEST Arabidopsis thaliana protein match is: unknown protein (TAIR:AT1G52825.1); Has 30201 Blast hits to 17322…	Malic acid and AT4G14615	0	-0.748272	0	0	0	0	0	0	1	35.2	not assigned.unknown	.	.	0	1	0	0	0	0	0	0
