# Supplementary material for: Combined Use of Genome-Wide Association Data and Correlation Networks Unravels Key Regulators of Primary Metabolism in Arabidopsis thaliana
Source: PLoS Genet. 2016 Oct 19;12(10):e1006363. doi: 10.1371/journal.pgen.1006363 (PMC5070769; doi:10.1371/journal.pgen.1006363)
Supplement: S14 Table — (XLSX) [file pgen.1006363.s025.xlsx]

## Sheet: Sheet1
S14 Table Information on the associations supported by GWAS, network analysis, RIL and IL datasets based on the strict LOD threshold 5.3.
NO	Associations	LOD	MetID	Met_name	Gene	confirmed by GWAS	confirmed by Networks	confirmed by RIL	confirmed by IL	num_confirmed datasets	corr_21L	corr_21D	corr_4L	corr_4D	corr_32L	corr_32D	corr_21LL	corr_21HL	num_confirmed networks	Affy	description	BIN1	Desc1	BIN2	Desc2
1	met91 and AT1G08660	5.69944	met91	Glutamate	AT1G08660	1	1	0	1	3	0	0	-0.64105	0	0	0	0	0	1	264793_at	MALE GAMETOPHYTE DEFECTIVE 2	29.7	protein.glycosylation
2	met91 and AT1G22060	5.56145	met91	Glutamate	AT1G22060	1	1	0	0	2	0	0	-0.668008	0	0	0	0	0	1	255948_at	LOCATED IN: vacuole; EXPRESSED IN: 23 plant structures; EXPRESSED DURING: 13 growth stages; BEST Arabidopsis thaliana protein match is: FBD, F-box and Leucine Rich Repeat domains containing protein (TAIR:AT1G22000.1); Has 84739 Blast hits to 38714 proteins in 2257 species: Archae - 1436; Bacteria - 11314; Metazoa - 40747; Fungi - 7706; Plants - 4675; Viruses - 308; Other Eukaryotes - 18553 (sourc…	35.2	not assigned.unknown
3	met49 and AT1G22930	5.35323	met49	Leucine	AT1G22930	1	1	0	0	2	0	0	0	0.561198	0	0.868777	0	0	2	264772_at	T-complex protein 11	35.1	not assigned.no ontology
4	met49 and AT1G22970	5.35323	met49	Leucine	AT1G22970	1	1	0	0	2	0	0	0	0	0	0.566331	0	0	1	264722_at	unknown protein; BEST Arabidopsis thaliana protein match is: unknown protein (TAIR:AT1G71150.1); Has 134 Blast hits to 132 proteins in 48 species: Archae - 0; Bacteria - 0; Metazoa - 66; Fungi - 10; Plants - 48; Viruses - 0; Other Eukaryotes - 10 (source: NCBI BLink).	35.2	not assigned.unknown
5	met49 and AT1G22985	5.35323	met49	Leucine	AT1G22985	1	1	0	0	2	0	0	0	0	0	0.584578	0	0	1	264726_at	Integrase-type DNA-binding superfamily protein	27.3.3	RNA.regulation of transcription.AP2/EREBP, APETALA2/Ethylene-responsive element binding protein family
6	met49 and AT1G22990	5.35323	met49	Leucine	AT1G22990	1	1	0	0	2	0	0.838933	0	0	0.732406	0.810715	0	0	3	264729_at	Heavy metal transport/detoxification superfamily protein	15.2	metal handling.binding, chelation and storage
7	met49 and AT1G23020	5.35323	met49	Leucine	AT1G23020	1	1	0	0	2	0	0	-0.575654	0	0	0.729906	0	0	2	264751_at	ferric reduction oxidase 3	15.1	metal handling.acquisition
8	met09 and AT1G47570	5.53851	met09	Aspartate	AT1G47570	1	1	0	0	2	0	0	0	0	0	-0.57361	0	0	1	262428_at	RING/U-box superfamily protein	29.5.11.4.2	protein.degradation.ubiquitin.E3.RING
9	met64 and AT2G19270	5.39555	met64	Nicotinic acid	AT2G19270	1	1	0	0	2	0	0.66014	0	0	0	0	0	0	1	267330_at	CONTAINS InterPro DOMAIN/s: Mitotic checkpoint protein PRCC, C-terminal (InterPro:IPR018800); Has 930 Blast hits to 533 proteins in 146 species: Archae - 0; Bacteria - 18; Metazoa - 327; Fungi - 143; Plants - 61; Viruses - 0; Other Eukaryotes - 381 (source: NCBI BLink).	35.2	not assigned.unknown
10	met64 and AT2G19350	5.39555	met64	Nicotinic acid	AT2G19350	1	1	0	0	2	0	0.718266	0	0	0	0	0	0	1	267278_at	Eukaryotic protein of unknown function (DUF872)	35.2	not assigned.unknown
11	met19 and AT2G40670	5.76715	met19	Fructose	AT2G40670	1	1	1	0	3	0	0	-0.790453	0.693638	0	0	0	0	2	266078_at	response regulator 16	27.3.5	RNA.regulation of transcription.ARR
12	met19 and AT2G40690	5.76715	met19	Fructose	AT2G40690	1	1	1	0	3	0	0	0	0	0	0.566666	0	0	1	266058_at	NAD-dependent glycerol-3-phosphate dehydrogenase family protein	11.5.2	lipid metabolism.glyceral metabolism.Glycerol-3-phosphate dehydrogenase (NAD+)
13	met19 and AT2G40700	5.76715	met19	Fructose	AT2G40700	1	1	1	0	3	0	0	0.929381	-0.551792	0	0	0	0	2	266076_at	P-loop containing nucleoside triphosphate hydrolases superfamily protein	29.2.2.2.1	protein.synthesis.ribosome biogenesis.Assembly factors.DExD-box helicases	29.2.2.3.1	protein.synthesis.ribosome biogenesis.Pre-rRNA processing and modifications.snoRNPs
14	met19 and AT2G40730	5.76715	met19	Fructose	AT2G40730	1	1	1	0	3	0	-0.637802	0	0	0	0	0	0	1	266053_at	Protein kinase family protein with ARM repeat domain	29.4	protein.postranslational modification
15	met19 and AT2G40750	5.76715	met19	Fructose	AT2G40750	1	1	1	0	3	-0.627067	0	0	0	0	0.738267	0	0	2	257382_at	WRKY DNA-binding protein 54	27.3.32	RNA.regulation of transcription.WRKY domain transcription factor family
16	met19 and AT2G40760	5.76715	met19	Fructose	AT2G40760	1	1	1	0	3	0	-0.734225	0	0	0	-0.707507	0	0	2	266051_at	Rhodanese/Cell cycle control phosphatase superfamily protein	26.23	misc.rhodanese
17	met93 and AT3G02320	6.90202	met93	Lysine	AT3G02320	1	1	0	1	3	0	0	0	0.802381	0	0	0	0	1	259075_at	N2,N2-dimethylguanosine tRNA methyltransferase	27.3.99	RNA.regulation of transcription.unclassified
18	met93 and AT3G02340	6.90202	met93	Lysine	AT3G02340	1	1	0	1	3	0	0.697048	0.887764	0.847105	-0.634807	0.782326	0	0	5	256326_at	RING/U-box superfamily protein	29.5.11.4.2	protein.degradation.ubiquitin.E3.RING
19	met93 and AT3G02350	6.90202	met93	Lysine	AT3G02350	1	1	0	1	3	0	0	-0.830821	0	0	0	0	0	1	256327_at	galacturonosyltransferase 9	26.2	misc.UDP glucosyl and glucoronyl transferases
20	met93 and AT3G02360	6.90202	met93	Lysine	AT3G02360	1	1	0	1	3	0	0.760787	0.7367	0	0	0.687903	0	0	3	256328_at	6-phosphogluconate dehydrogenase family protein	7.1.3	OPP.oxidative PP.6-phosphogluconate dehydrogenase
21	met93 and AT3G02380	6.90202	met93	Lysine	AT3G02380	1	1	0	1	3	0	0	0.758309	0	0	0	0	0.708259	2	258497_at	CONSTANS-like 2	33.99	development.unspecified
22	met93 and AT3G02400	6.90202	met93	Lysine	AT3G02400	1	1	0	1	3	0	0	0	0	0	0	0	0.657197	1	258476_at	SMAD/FHA domain-containing protein	27.3.67	RNA.regulation of transcription.putative transcription regulator
23	met93 and AT3G02420	6.90202	met93	Lysine	AT3G02420	1	1	0	1	3	0	0.736935	-0.676496	0	0	0.609695	0	0	3	258488_at	unknown protein; FUNCTIONS IN: molecular_function unknown; INVOLVED IN: biological_process unknown; LOCATED IN: membrane; EXPRESSED IN: 25 plant structures; EXPRESSED DURING: 15 growth stages; CONTAINS InterPro DOMAIN/s: Uncharacterised protein family UPF0121 (InterPro:IPR005344); Has 72 Blast hits to 71 proteins in 25 species: Archae - 0; Bacteria - 0; Metazoa - 2; Fungi - 2; Plants - 60; Viruse…	35.2	not assigned.unknown
24	met93 and AT3G02460	6.90202	met93	Lysine	AT3G02460	1	1	0	1	3	0	0	0	0	0	0.583886	0	0	1	258496_at	Ypt/Rab-GAP domain of gyp1p superfamily protein	30.5	signalling.G-proteins
25	met93 and AT3G02490	6.90202	met93	Lysine	AT3G02490	1	1	0	1	3	0	0	-0.714691	0	0	0	0	0	1	258502_at	Pentatricopeptide repeat (PPR) superfamily protein	35.1.5	not assigned.no ontology.pentatricopeptide (PPR) repeat-containing protein
26	met55 and AT3G24800	5.42527	met55	Gluconic acid	AT3G24800	1	1	0	1	3	0	0	0.555384	0	0	0	0	0	1	257598_at	proteolysis 1	29.5.11.4.2	protein.degradation.ubiquitin.E3.RING
27	met55 and AT3G24810	5.42527	met55	Gluconic acid	AT3G24810	1	1	0	1	3	0	0	0.6061	0	0	0	0	0	1	257619_at	Cyclin-dependent kinase inhibitor family protein	31.3	cell.cycle
28	met77 and AT4G00880	5.33314	met77	Erythritol	AT4G00880	1	1	0	0	2	0	0	0	0	0	-0.510664	0	0	1	255645_at	SAUR-like auxin-responsive protein family	17.2.3	hormone metabolism.auxin.induced-regulated-responsive-activated
29	met40 and AT4G09650	5.77469	met40	Fucose	AT4G09650	1	1	0	0	2	0	0	0	0	0	0.70396	0	0	1	255046_at	ATP synthase delta-subunit gene	1.1.4.7	PS.lightreaction.ATP synthase.delta chain
30	met40 and AT4G09670	5.77469	met40	Fucose	AT4G09670	1	1	0	0	2	0	0	0	0	-0.677354	-0.647581	0	0	2	255047_at	Oxidoreductase family protein	35.1	not assigned.no ontology
31	met40 and AT4G09680	5.77469	met40	Fucose	AT4G09680	1	1	0	0	2	0	0	0	0	0	-0.591906	0	0	1	255044_at	conserved telomere maintenance component 1	35.2	not assigned.unknown
32	met49 and AT4G14320	12.6254	met49	Leucine	AT4G14320	1	1	1	0	3	0	0	0	0	0	-0.916959	0	0	1	245311_at	Zinc-binding ribosomal protein family protein	29.2.1.2.2.536	protein.synthesis.ribosomal protein.eukaryotic.60S subunit.L36A
33	met49 and AT4G14330	12.6254	met49	Leucine	AT4G14330	1	1	1	0	3	0	-0.632132	0	0	-0.630586	0	0	0	2	245607_at	P-loop containing nucleoside triphosphate hydrolases superfamily protein	31.1	cell.organisation
34	met49 and AT4G14360	12.6254	met49	Leucine	AT4G14360	1	1	1	0	3	0	0	0	-0.780343	0	-0.634025	0	0	2	245274_at	S-adenosyl-L-methionine-dependent methyltransferases superfamily protein	20.2.3	stress.abiotic.drought/salt
35	met49 and AT4G14365	12.6254	met49	Leucine	AT4G14365	1	1	1	0	3	0	0	0.624682	0	0	0	0	0	1	245329_at	XB3 ortholog 4 in Arabidopsis thaliana	31.1	cell.organisation
36	met49 and AT4G14385	12.6254	met49	Leucine	AT4G14385	1	1	1	0	3	0	0.719053	0	0.550442	0	0.59053	0	0	3	245261_at	FUNCTIONS IN: molecular_function unknown; INVOLVED IN: biological_process unknown; LOCATED IN: vacuole; EXPRESSED IN: 24 plant structures; EXPRESSED DURING: 15 growth stages; CONTAINS InterPro DOMAIN/s: Histone H4 acetyltransferase, NuA4 complex, Eaf6 (InterPro:IPR015418); Has 30201 Blast hits to 17322 proteins in 780 species: Archae - 12; Bacteria - 1396; Metazoa - 17338; Fungi - 3422; Plants - …	35.2	not assigned.unknown
37	met49 and AT4G14400	12.6254	met49	Leucine	AT4G14400	1	1	1	0	3	0	0	0	0	0	-0.754954	0	0	1	245265_at	ankyrin repeat family protein	31.5.1	cell.cell death.plants
38	met49 and AT4G14410	12.6254	met49	Leucine	AT4G14410	1	1	1	0	3	0	0	0	0	0	0.563215	0	0	1	245331_at	basic helix-loop-helix (bHLH) DNA-binding superfamily protein	27.3.6	RNA.regulation of transcription.bHLH,Basic Helix-Loop-Helix family
39	met49 and AT4G14430	12.6254	met49	Leucine	AT4G14430	1	1	1	0	3	0	0.793274	0	0	0	0.841219	0	0	2	245359_at	indole-3-butyric acid response 10	11.9.4.3	lipid metabolism.lipid degradation.beta-oxidation.enoyl CoA hydratase	13.2.6.3	amino acid metabolism.degradation.aromatic aa.tryptophan
40	met49 and AT4G14440	12.6254	met49	Leucine	AT4G14440	1	1	1	0	3	0	0	0	0	0	-0.73821	0	0	1	245612_at	3-hydroxyacyl-CoA dehydratase 1	11.9.4.3	lipid metabolism.lipid degradation.beta-oxidation.enoyl CoA hydratase	13.2.6.3	amino acid metabolism.degradation.aromatic aa.tryptophan
41	met47 and AT4G14470	5.42749	met47	Isoleucine	AT4G14470	1	1	0	0	2	0	0	0	0	0	0.731213	0	0	1	245615_at	transposable element gene	28.1	DNA.synthesis/chromatin structure
42	met47 and AT4G14490	5.42749	met47	Isoleucine	AT4G14490	1	1	0	0	2	0	0	0	0	0	0.792986	0	0	1	245617_at	SMAD/FHA domain-containing protein	35.1	not assigned.no ontology
43	met47 and AT4G14510	5.42749	met47	Isoleucine	AT4G14510	1	1	0	0	2	0	0	0	0	0	-0.739142	0	0	1	245618_at	CRM family member 3B	35.2	not assigned.unknown
44	met47 and AT4G14550	5.42749	met47	Isoleucine	AT4G14550	1	1	0	0	2	0	0	0	0.57294	0	0	0	0	1	245593_at	indole-3-acetic acid inducible 14	27.3.40	RNA.regulation of transcription.Aux/IAA family
45	met47 and AT4G14560	5.42749	met47	Isoleucine	AT4G14560	1	1	0	0	2	0	0	-0.679233	0.58568	0	0	0	0	2	245397_at	indole-3-acetic acid inducible	27.3.40	RNA.regulation of transcription.Aux/IAA family
46	met44 and AT4G38660	5.51612	met44	Asparagine	AT4G38660	1	1	0	0	2	0	0	0	0	0	-0.719214	0	0	1	252954_at	Pathogenesis-related thaumatin superfamily protein	20.1	stress.biotic
47	met44 and AT4G38740	5.51612	met44	Asparagine	AT4G38740	1	1	0	0	2	0	0	0	0	0	-0.574944	0	0	1	252973_s_at	rotamase CYP 1	31.3.1	cell.cycle.peptidylprolyl isomerase
48	met31 and AT4G39940	7.35476	met31	GABA	AT4G39940	1	1	0	0	2	0	-0.663979	0	0	0	-0.649385	-0.660352	0	3	252870_at	APS-kinase 2	14.15	S-assimilation.AKN
49	met31 and AT4G39950	7.35476	met31	GABA	AT4G39950	1	1	0	0	2	0	0	0	0	0	-0.808846	0	0	1	252827_at	cytochrome P450, family 79, subfamily B, polypeptide 2	16.5.1.1.3.1	secondary metabolism.sulfur-containing.glucosinolates.synthesis.indole.CYP79B2 monooxygenase	26.1	misc.cytochrome P450
50	met31 and AT4G39955	7.35476	met31	GABA	AT4G39955	1	1	0	0	2	0	0	-0.694094	0	0	0.72796	0	0	2	252822_at	alpha/beta-Hydrolases superfamily protein	35.1	not assigned.no ontology
51	met31 and AT4G39960	7.35476	met31	GABA	AT4G39960	1	1	0	0	2	0	-0.626473	0	0	0	0	0	0	1	252828_at	Molecular chaperone Hsp40/DnaJ family protein	20.2.1	stress.abiotic.heat
52	met31 and AT4G39970	7.35476	met31	GABA	AT4G39970	1	1	0	0	2	0	-0.624397	-0.708142	0	0	-0.876858	0	0	3	252876_at	Haloacid dehalogenase-like hydrolase (HAD) superfamily protein	35.1	not assigned.no ontology
53	met31 and AT4G39980	7.35476	met31	GABA	AT4G39980	1	1	0	0	2	0	0	0	0	0	-0.632409	0	0	1	252831_at	3-deoxy-D-arabino-heptulosonate 7-phosphate synthase 1	13.1.6.1.1	amino acid metabolism.synthesis.aromatic aa.chorismate.3-deoxy-D-arabino-heptulosonate 7-phosphate synthase
54	met31 and AT4G39990	7.35476	met31	GABA	AT4G39990	1	1	0	0	2	0	0	0	0	0	-0.879677	0	0	1	252875_at	RAB GTPase homolog A4B	30.5	signalling.G-proteins
55	met31 and AT4G40000	7.35476	met31	GABA	AT4G40000	1	1	0	0	2	0	0	0.809395	0	0	0	0	0	1	252871_at	S-adenosyl-L-methionine-dependent methyltransferases superfamily protein	35.1	not assigned.no ontology
56	met25 and AT5G11900	5.31411	met25	Valine	AT5G11900	1	1	0	0	2	0	-0.619578	0.784035	0	0	-0.714899	0	0	3	250343_at	Translation initiation factor SUI1 family protein	29.2.3	protein.synthesis.initiation
57	met25 and AT5G11930	5.31411	met25	Valine	AT5G11930	1	1	0	0	2	0	0	-0.565368	0	0	-0.671595	0	0	2	250344_at	Thioredoxin superfamily protein	21.4	redox.glutaredoxins
58	met25 and AT5G11950	5.31411	met25	Valine	AT5G11950	1	1	0	0	2	0	0	0	0	0	-0.550179	-0.648525	0	2	250346_at	Putative lysine decarboxylase family protein	35.2	not assigned.unknown
59	met25 and AT5G11960	5.31411	met25	Valine	AT5G11960	1	1	0	0	2	0	0.593295	0	0	0	0.617416	0	0	2	250347_at	Protein of unknown function (DUF803)	35.2	not assigned.unknown
60	met25 and AT5G11980	5.31411	met25	Valine	AT5G11980	1	1	0	0	2	0	0	0.55195	0	0	-0.843685	0	0	2	250297_at	conserved oligomeric Golgi complex component-related / COG complex component-related	3.5	minor CHO metabolism.others
61	met64 and AT5G14780	6.16019	met64	Nicotinic acid	AT5G14780	1	1	1	1	4	0	0.793936	0	0	0	0	0	0	1	246595_at	formate dehydrogenase	25.1	C1-metabolism.formate dehydrogenase
62	met64 and AT5G14800	6.16019	met64	Nicotinic acid	AT5G14800	1	1	1	1	4	0	0.716001	0	0	0	0	0	0	1	246594_at	pyrroline-5- carboxylate (P5C) reductase	13.2.2.3	amino acid metabolism.degradation.glutamate family.arginine
63	met71 and AT5G22630	5.98249	met71	Citramalate	AT5G22630	1	1	0	0	2	0	0	0	0	0	0.663478	0	0	1	249910_at	arogenate dehydratase 5	13.1.6.3.1	amino acid metabolism.synthesis.aromatic aa.phenylalanine.arogenate dehydratase / prephenate dehydratase
64	met71 and AT5G22640	5.98249	met71	Citramalate	AT5G22640	1	1	0	0	2	0	0	0	0	0	0.667048	0	0	1	249900_at	MORN (Membrane Occupation and Recognition Nexus) repeat-containing protein	33.99	development.unspecified
65	met71 and AT5G22650	5.98249	met71	Citramalate	AT5G22650	1	1	0	0	2	0	0	0	0	0	-0.520892	0	0	1	249901_at	histone deacetylase 2B	27.3.55	RNA.regulation of transcription.HDA
66	met71 and AT5G22700	5.98249	met71	Citramalate	AT5G22700	1	1	0	0	2	0	0	0	0	0	-0.794155	0	0	1	249904_at	F-box/RNI-like/FBD-like domains-containing protein	29.5.11.4.3.2	protein.degradation.ubiquitin.E3.SCF.FBOX
67	met71 and AT5G22720	5.98249	met71	Citramalate	AT5G22720	1	1	0	0	2	0	0	0	0	0	-0.82337	0	0	1	249905_at	F-box/RNI-like superfamily protein	29.5.11.4.3.2	protein.degradation.ubiquitin.E3.SCF.FBOX
68	met71 and AT5G22730	5.98249	met71	Citramalate	AT5G22730	1	1	0	0	2	0	-0.654348	0	0	0	0	0	0	1	249906_at	F-box/RNI-like/FBD-like domains-containing protein	29.5.11.4.3.2	protein.degradation.ubiquitin.E3.SCF.FBOX
69	met47 and AT5G42240	5.38295	met47	Isoleucine	AT5G42240	1	1	0	0	2	0	-0.610246	0	0	-0.625845	-0.897459	0	0	3	249216_at	serine carboxypeptidase-like 42	29.5.5	protein.degradation.serine protease
70	met47 and AT5G42250	5.38295	met47	Isoleucine	AT5G42250	1	1	0	0	2	0	0	0	0	-0.658879	0	0	0	1	249242_at	Zinc-binding alcohol dehydrogenase family protein	26.11	misc.alcohol dehydrogenases
71	met49 and AT5G55100	5.60147	met49	Leucine	AT5G55100	1	1	0	0	2	0	0	0	0	0	0.576975	0	0	1	248106_at	SWAP (Suppressor-of-White-APricot)/surp domain-containing protein	27.1	RNA.processing
72	met49 and AT5G55120	5.60147	met49	Leucine	AT5G55120	1	1	0	0	2	0	0	0	-0.564876	0.722684	0	0	0	2	248091_at	galactose-1-phosphate guanylyltransferase (GDP)s;GDP-D-glucose phosphorylases;quercetin 4'-O-glucosyltransferases	21.2.1.2	redox.ascorbate and glutathione.ascorbate.GDP-L-galactose-hexose-1-phosphate guanyltransferase
73	met49 and AT5G55130	5.60147	met49	Leucine	AT5G55130	1	1	0	0	2	0	0	0	0	0.675155	0	0	0	1	248108_at	co-factor for nitrate, reductase and xanthine dehydrogenase 5	18.1	Co-factor and vitamine metabolism.molybdenum cofactor
74	met49 and AT5G55140	5.60147	met49	Leucine	AT5G55140	1	1	0	0	2	0	0.726998	0	0	0	0.750981	0	0	2	248102_at	ribosomal protein L30 family protein	29.2.1.1.3.2.30	protein.synthesis.ribosomal protein.prokaryotic.unknown organellar.50S subunit.L30
75	met49 and AT5G55160	5.60147	met49	Leucine	AT5G55160	1	1	0	0	2	0	0.628649	0	0	0	0.668537	0	0	2	248103_at	small ubiquitin-like modifier 2	29.5.11.1	protein.degradation.ubiquitin.ubiquitin
76	met49 and AT5G55180	5.60147	met49	Leucine	AT5G55180	1	1	0	0	2	0	-0.89294	0	0	-0.856663	-0.970015	0	0	3	248100_at	O-Glycosyl hydrolases family 17 protein	26.4	misc.beta 1,3 glucan hydrolases
77	met49 and AT5G55190	5.60147	met49	Leucine	AT5G55190	1	1	0	0	2	0	0.688293	0	0	0	0.636396	0	0	2	248107_at	RAN GTPase 3	30.5	signalling.G-proteins
78	met49 and AT5G55200	5.60147	met49	Leucine	AT5G55200	1	1	0	0	2	0	-0.561948	0	0	0.738333	0	0	0	2	248101_at	Co-chaperone GrpE family protein	29.6	protein.folding
79	met49 and AT5G55220	5.60147	met49	Leucine	AT5G55220	1	1	0	0	2	0	-0.935149	0	-0.712949	0	-0.93264	0	0	3	248094_at	trigger factor type chaperone family protein	29.6	protein.folding
80	met91 and AT5G64140	5.43874	met91	Glutamate	AT5G64140	1	1	0	0	2	0	0	0.647674	0	0	0	0	0	1	247267_at	ribosomal protein S28	29.2.1.2.1.28	protein.synthesis.ribosomal protein.eukaryotic.40S subunit.S28
81	met91 and AT5G64150	5.43874	met91	Glutamate	AT5G64150	1	1	0	0	2	0	0	0.638075	0	0	0	0	0	1	247329_at	RNA methyltransferase family protein	35.1	not assigned.no ontology
82	met79 and AT5G64780	5.62779	met79	Shikimate	AT5G64780	1	1	0	0	2	0.60482	0	0	0	0.7556	0.815992	0	0	3	247255_at	Uncharacterised conserved protein UCP009193	35.2	not assigned.unknown
83	met79 and AT5G64800	5.62779	met79	Shikimate	AT5G64800	1	1	0	0	2	0	0	0	0.576551	0	0	0	0	1	247254_at	CLAVATA3/ESR-RELATED 21	33.99	development.unspecified
84	met79 and AT5G64813	5.62779	met79	Shikimate	AT5G64813	1	1	0	0	2	0	-0.695837	0	0	0	0	0	0	1	247221_at	Ras-related small GTP-binding family protein	30.5	signalling.G-proteins
85	met79 and AT5G64830	5.62779	met79	Shikimate	AT5G64830	1	1	0	0	2	0	-0.749174	0.580904	0	0	-0.753375	0	0	3	247209_at	programmed cell death 2 C-terminal domain-containing protein	31.5.1	cell.cell death.plants
86	met79 and AT5G64840	5.62779	met79	Shikimate	AT5G64840	1	1	0	0	2	0	0.908404	0	0	0	0.961141	0	0	2	247222_at	general control non-repressible 5	34.16	transport.ABC transporters and multidrug resistance systems
87	met79 and AT5G64850	5.62779	met79	Shikimate	AT5G64850	1	1	0	0	2	0	0.794718	0	0	0.837467	0.962991	0.640583	0	4	247214_at	FUNCTIONS IN: molecular_function unknown; INVOLVED IN: biological_process unknown; LOCATED IN: plasma membrane; EXPRESSED IN: 22 plant structures; EXPRESSED DURING: 13 growth stages; CONTAINS InterPro DOMAIN/s: RPM1-interacting protein 4, defence response (InterPro:IPR008700); BEST Arabidopsis thaliana protein match is: unknown protein (TAIR:AT5G09960.1); Has 30201 Blast hits to 17322 proteins in…	35.2	not assigned.unknown
88	met79 and AT5G64860	5.62779	met79	Shikimate	AT5G64860	1	1	0	0	2	-0.607907	-0.896219	0	-0.620833	0	-0.761528	0	0	4	247216_at	disproportionating enzyme	2.2.2.4	major CHO metabolism.degradation.starch.D enzyme
89	met79 and AT5G64880	5.62779	met79	Shikimate	AT5G64880	1	1	0	0	2	0	-0.891657	0	0	0	-0.892758	0	0	2	247211_at	unknown protein; Has 30201 Blast hits to 17322 proteins in 780 species: Archae - 12; Bacteria - 1396; Metazoa - 17338; Fungi - 3422; Plants - 5037; Viruses - 0; Other Eukaryotes - 2996 (source: NCBI BLink).	35.2	not assigned.unknown
90	met79 and AT5G64900	5.62779	met79	Shikimate	AT5G64900	1	1	0	0	2	0	0.6625	0	0.77348	0	0.790052	0	0	3	247213_at	precursor of peptide 1	20.1.5	stress.biotic.regulation of transcription
91	met31 and AT5G67320	6.69842	met31	GABA	AT5G67320	1	1	0	1	3	0	0.708936	0	0	0.735058	0	0	0	2	247002_at	WD-40 repeat family protein	20.2.2	stress.abiotic.cold	27.3.55	RNA.regulation of transcription.HDA
92	met31 and AT5G67330	6.69842	met31	GABA	AT5G67330	1	1	0	1	3	0	-0.671211	0	0	0	-0.528021	0	0	2	247001_at	natural resistance associated macrophage protein 4	34.12	transport.metal
93	met31 and AT5G67360	6.69842	met31	GABA	AT5G67360	1	1	0	1	3	0	-0.804306	0	0	0	0	0	0	1	246990_at	Subtilase family protein	29.5.1	protein.degradation.subtilases
94	met31 and AT5G67380	6.69842	met31	GABA	AT5G67380	1	1	0	1	3	0	0.639405	0	0	0.650523	0.617994	0	0	3	247000_at	casein kinase alpha 1	29.4	protein.postranslational modification
95	met31 and AT5G67390	6.69842	met31	GABA	AT5G67390	1	1	0	0	2	0	-0.61557	0	0	0	0	0	0	1	246997_at	unknown protein; BEST Arabidopsis thaliana protein match is: Plant protein of unknown function (DUF863) (TAIR:AT1G69360.1); Has 1807 Blast hits to 1807 proteins in 277 species: Archae - 0; Bacteria - 0; Metazoa - 736; Fungi - 347; Plants - 385; Viruses - 0; Other Eukaryotes - 339 (source: NCBI BLink).	35.2	not assigned.unknown
96	met47 and AT4G14320	12.6254	met47	Isoleucine	AT4G14320	1	1	0	0	2	0	0	0	0	0	-0.894263	0	0	1	245311_at	Zinc-binding ribosomal protein family protein	29.2.1.2.2.536	protein.synthesis.ribosomal protein.eukaryotic.60S subunit.L36A
97	met47 and AT4G14330	12.6254	met47	Isoleucine	AT4G14330	1	1	0	0	2	0	-0.565374	0	0	0	0	0	0	1	245607_at	P-loop containing nucleoside triphosphate hydrolases superfamily protein	31.1	cell.organisation
98	met47 and AT4G14360	12.6254	met47	Isoleucine	AT4G14360	1	1	0	0	2	0	0	0	-0.741529	0	-0.627001	0	0	2	245274_at	S-adenosyl-L-methionine-dependent methyltransferases superfamily protein	20.2.3	stress.abiotic.drought/salt
99	met47 and AT4G14380	12.6254	met47	Isoleucine	AT4G14380	1	1	0	0	2	0	0	0	0	0	0.553203	0	0	1	245610_at	unknown protein; Has 22 Blast hits to 22 proteins in 8 species: Archae - 0; Bacteria - 0; Metazoa - 1; Fungi - 1; Plants - 18; Viruses - 0; Other Eukaryotes - 2 (source: NCBI BLink).	35.2	not assigned.unknown
100	met47 and AT4G14385	12.6254	met47	Isoleucine	AT4G14385	1	1	0	0	2	0	0.669431	0	0.56507	0	0.523354	0	0	3	245261_at	FUNCTIONS IN: molecular_function unknown; INVOLVED IN: biological_process unknown; LOCATED IN: vacuole; EXPRESSED IN: 24 plant structures; EXPRESSED DURING: 15 growth stages; CONTAINS InterPro DOMAIN/s: Histone H4 acetyltransferase, NuA4 complex, Eaf6 (InterPro:IPR015418); Has 30201 Blast hits to 17322 proteins in 780 species: Archae - 12; Bacteria - 1396; Metazoa - 17338; Fungi - 3422; Plants - …	35.2	not assigned.unknown
101	met47 and AT4G14400	12.6254	met47	Isoleucine	AT4G14400	1	1	0	0	2	0	0	0.615201	0	0	-0.72991	0	0	2	245265_at	ankyrin repeat family protein	31.5.1	cell.cell death.plants
102	met47 and AT4G14410	12.6254	met47	Isoleucine	AT4G14410	1	1	0	0	2	0	0	0	0	0	0.588602	0	0	1	245331_at	basic helix-loop-helix (bHLH) DNA-binding superfamily protein	27.3.6	RNA.regulation of transcription.bHLH,Basic Helix-Loop-Helix family
103	met47 and AT4G14430	12.6254	met47	Isoleucine	AT4G14430	1	1	0	0	2	0	0.749044	0	0	0	0.79804	0	0	2	245359_at	indole-3-butyric acid response 10	11.9.4.3	lipid metabolism.lipid degradation.beta-oxidation.enoyl CoA hydratase	13.2.6.3	amino acid metabolism.degradation.aromatic aa.tryptophan
104	met47 and AT4G14440	12.6254	met47	Isoleucine	AT4G14440	1	1	0	0	2	0	0	0	0	0	-0.704399	0	0	1	245612_at	3-hydroxyacyl-CoA dehydratase 1	11.9.4.3	lipid metabolism.lipid degradation.beta-oxidation.enoyl CoA hydratase	13.2.6.3	amino acid metabolism.degradation.aromatic aa.tryptophan
105	met49 and AT4G14470	5.42749	met49	Leucine	AT4G14470	1	1	0	0	2	0	0	0	0	0	0.66217	0	0	1	245615_at	transposable element gene	28.1	DNA.synthesis/chromatin structure
106	met49 and AT4G14490	5.42749	met49	Leucine	AT4G14490	1	1	0	0	2	0	0	0	0	0	0.690322	0	0	1	245617_at	SMAD/FHA domain-containing protein	35.1	not assigned.no ontology
107	met49 and AT4G14500	5.42749	met49	Leucine	AT4G14500	1	1	0	0	2	0	0	0	0.557856	0	0	0	0	1	245269_at	Polyketide cyclase/dehydrase and lipid transport superfamily protein	35.1	not assigned.no ontology
108	met49 and AT4G14510	5.42749	met49	Leucine	AT4G14510	1	1	0	0	2	0	0	0	0	0	-0.764497	0	0	1	245618_at	CRM family member 3B	35.2	not assigned.unknown
109	met49 and AT4G14540	5.42749	met49	Leucine	AT4G14540	1	1	0	0	2	0	0	0	0	0	-0.560494	0	0	1	245592_at	nuclear factor Y, subunit B3	27.3.15	RNA.regulation of transcription.CCAAT box binding factor family, HAP3
110	met49 and AT5G11900	5.31411	met49	Leucine	AT5G11900	1	1	0	0	2	0	-0.663676	0	0	0	-0.729563	0	0	2	250343_at	Translation initiation factor SUI1 family protein	29.2.3	protein.synthesis.initiation
111	met49 and AT5G11930	5.31411	met49	Leucine	AT5G11930	1	1	0	0	2	0	0	0	0	0	-0.713802	0	0	1	250344_at	Thioredoxin superfamily protein	21.4	redox.glutaredoxins
112	met49 and AT5G11950	5.31411	met49	Leucine	AT5G11950	1	1	0	0	2	0	-0.560856	0	0	0	-0.589546	0	0	2	250346_at	Putative lysine decarboxylase family protein	35.2	not assigned.unknown
113	met49 and AT5G11960	5.31411	met49	Leucine	AT5G11960	1	1	0	0	2	0	0.659682	0	0	0	0.651928	0	0	2	250347_at	Protein of unknown function (DUF803)	35.2	not assigned.unknown
114	met49 and AT5G11970	5.31411	met49	Leucine	AT5G11970	1	1	0	0	2	0	0	0.614224	0	0	0	0	0	1	250301_at	Protein of unknown function (DUF3511)	35.2	not assigned.unknown
115	met49 and AT5G11980	5.31411	met49	Leucine	AT5G11980	1	1	0	0	2	0	0	0	0	0	-0.813862	0	0	1	250297_at	conserved oligomeric Golgi complex component-related / COG complex component-related	3.5	minor CHO metabolism.others
116	met10 and AT4G14380	12.6254	met10	myo-inositol	AT4G14380	1	1	0	0	2	0	0	0	0	0	-0.628029	0	0	1	245610_at	unknown protein; Has 22 Blast hits to 22 proteins in 8 species: Archae - 0; Bacteria - 0; Metazoa - 1; Fungi - 1; Plants - 18; Viruses - 0; Other Eukaryotes - 2 (source: NCBI BLink).	35.2	not assigned.unknown
117	met10 and AT4G14420	12.6254	met10	myo-inositol	AT4G14420	1	1	0	0	2	0	0	0	0	0	0	0	-0.642727	1	245340_at	HR-like lesion-inducing protein-related	35.1	not assigned.no ontology
118	met19 and AT2G40680	5.76715	met19	Fructose	AT2G40680	1	0	1	0	2	NA	NA	NA	NA	NA	NA	NA	NA	NA	266077_at	transposable element gene	35.2	not assigned.unknown
119	met19 and AT2G40710	5.76715	met19	Fructose	AT2G40710	1	0	1	0	2	NA	NA	NA	NA	NA	NA	NA	NA	NA	.	Haemolysin-III related integral membrane protein
120	met19 and AT2G40711	5.76715	met19	Fructose	AT2G40711	1	0	1	0	2	NA	NA	NA	NA	NA	NA	NA	NA	NA	.	Unknown protein
121	met19 and AT2G40720	5.76715	met19	Fructose	AT2G40720	1	0	1	0	2	NA	NA	NA	NA	NA	NA	NA	NA	NA	266102_at	Tetratricopeptide repeat (TPR)-like superfamily protein	35.1.5	not assigned.no ontology.pentatricopeptide (PPR) repeat-containing protein
122	met19 and AT2G40740	5.76715	met19	Fructose	AT2G40740	1	0	1	0	2	NA	NA	NA	NA	NA	NA	NA	NA	NA	266052_at	WRKY DNA-binding protein 55	27.3.32	RNA.regulation of transcription.WRKY domain transcription factor family
123	met19 and AT2G40745	5.76715	met19	Fructose	AT2G40745	1	0	1	0	2	NA	NA	NA	NA	NA	NA	NA	NA	NA	.	unknown protein; BEST Arabidopsis thaliana protein match is: unknown protein (TAIR:AT2G39975.1)
124	met49 and AT4G14300	12.6254	met49	Leucine	AT4G14300	1	0	1	0	2	NA	NA	NA	NA	NA	NA	NA	NA	NA	245605_at	RNA-binding (RRM/RBD/RNP motifs) family protein	27.4	RNA.RNA binding
125	met49 and AT4G14301	12.6254	met49	Leucine	AT4G14301	1	0	1	0	2	NA	NA	NA	NA	NA	NA	NA	NA	NA	.	Unknown protein
126	met49 and AT4G14305	12.6254	met49	Leucine	AT4G14305	1	0	1	0	2	NA	NA	NA	NA	NA	NA	NA	NA	NA	.	Peroxisomal membrane 22 kDa (Mpv17/PMP22) family protein
127	met49 and AT4G14310	12.6254	met49	Leucine	AT4G14310	1	0	1	0	2	NA	NA	NA	NA	NA	NA	NA	NA	NA	.	Transducin/WD40 repeat-like superfamily protein
128	met49 and AT4G14315	12.6254	met49	Leucine	AT4G14315	1	0	1	0	2	NA	NA	NA	NA	NA	NA	NA	NA	NA	.	Unknown protein
129	met49 and AT4G14340	12.6254	met49	Leucine	AT4G14340	1	0	1	0	2	NA	NA	NA	NA	NA	NA	NA	NA	NA	245294_at	casein kinase I	29.4	protein.postranslational modification
130	met49 and AT4G14342	12.6254	met49	Leucine	AT4G14342	1	0	1	0	2	NA	NA	NA	NA	NA	NA	NA	NA	NA	.	Splicing factor 3B subunit 5/RDS3 complex subunit 10
131	met49 and AT4G14345	12.6254	met49	Leucine	AT4G14345	1	0	1	0	2	NA	NA	NA	NA	NA	NA	NA	NA	NA	.	tRNA-His
132	met49 and AT4G14350	12.6254	met49	Leucine	AT4G14350	1	0	1	0	2	NA	NA	NA	NA	NA	NA	NA	NA	NA	245608_at	AGC (cAMP-dependent, cGMP-dependent and protein kinase C) kinase family protein	29.4	protein.postranslational modification
133	met49 and AT4G14358	12.6254	met49	Leucine	AT4G14358	1	0	1	0	2	NA	NA	NA	NA	NA	NA	NA	NA	NA	.	molecular_function unknown
134	met49 and AT4G14368	12.6254	met49	Leucine	AT4G14368	1	0	1	0	2	NA	NA	NA	NA	NA	NA	NA	NA	NA	245609_at	Regulator of chromosome condensation (RCC1) family protein	20.1.7	stress.biotic.PR-proteins
135	met49 and AT4G14370	12.6254	met49	Leucine	AT4G14370	1	0	1	0	2	NA	NA	NA	NA	NA	NA	NA	NA	NA	.	Disease resistance protein (TIR-NBS-LRR class) family
136	met49 and AT4G14380	12.6254	met49	Leucine	AT4G14380	1	0	1	0	2	NA	NA	NA	NA	NA	NA	NA	NA	NA	245610_at	unknown protein; Has 22 Blast hits to 22 proteins in 8 species: Archae - 0; Bacteria - 0; Metazoa - 1; Fungi - 1; Plants - 18; Viruses - 0; Other Eukaryotes - 2 (source: NCBI BLink).	35.2	not assigned.unknown
137	met49 and AT4G14390	12.6254	met49	Leucine	AT4G14390	1	0	1	0	2	NA	NA	NA	NA	NA	NA	NA	NA	NA	245611_at	Ankyrin repeat family protein	31.1	cell.organisation
138	met49 and AT4G14403	12.6254	met49	Leucine	AT4G14403	1	0	1	0	2	NA	NA	NA	NA	NA	NA	NA	NA	NA	.	This gene encodes a small protein and has either evidence of transcription or purifying selection
139	met49 and AT4G14415	12.6254	met49	Leucine	AT4G14415	1	0	1	0	2	NA	NA	NA	NA	NA	NA	NA	NA	NA	.	tRNA-Thr
140	met49 and AT4G14420	12.6254	met49	Leucine	AT4G14420	1	0	1	0	2	NA	NA	NA	NA	NA	NA	NA	NA	NA	245340_at	HR-like lesion-inducing protein-related	35.1	not assigned.no ontology
141	met49 and AT4G14450	12.6254	met49	Leucine	AT4G14450	1	0	1	0	2	NA	NA	NA	NA	NA	NA	NA	NA	NA	.	unknown protein; LOCATED IN: chloroplast; BEST Arabidopsis thaliana protein match is: unknown protein (TAIR:AT3G23170.1)
142	met49 and AT4G14455	12.6254	met49	Leucine	AT4G14455	1	0	1	0	2	NA	NA	NA	NA	NA	NA	NA	NA	NA	.	Encodes a Bet1/Sft1-like SNARE protein, which can only partially suppresses the temperature-sensitive growth defect in sft1-1 yeast cells; however, it cannot support the deletion of the yeast BET1 gene (bet1Δ). In yeast, Bet1p is the v-SNARE (soluble N-ethylmaleimide-sensitive factor adaptor protein receptor, V-type) involved in trafficking between the ER and Golgi
143	met49 and AT4G14460	12.6254	met49	Leucine	AT4G14460	1	0	1	0	2	NA	NA	NA	NA	NA	NA	NA	NA	NA	245614_at	transposable element gene	28.1	DNA.synthesis/chromatin structure
144	met49 and AT4G14465	12.6254	met49	Leucine	AT4G14465	1	0	1	0	2	NA	NA	NA	NA	NA	NA	NA	NA	NA	245328_at	AT-hook motif nuclear-localized protein 20	35.1.7	not assigned.no ontology.AT hook motif-containing protein
145	met64 and AT5G14710	6.16019	met64	Nicotinic acid	AT5G14710	1	0	1	1	3	NA	NA	NA	NA	NA	NA	NA	NA	NA	250150_at	CONTAINS InterPro DOMAIN/s: Proteasome assembly chaperone 3 (InterPro:IPR018788); Has 120 Blast hits to 120 proteins in 47 species: Archae - 0; Bacteria - 0; Metazoa - 62; Fungi - 2; Plants - 49; Viruses - 0; Other Eukaryotes - 7 (source: NCBI BLink).	35.2	not assigned.unknown
146	met64 and AT5G14720	6.16019	met64	Nicotinic acid	AT5G14720	1	0	1	1	3	NA	NA	NA	NA	NA	NA	NA	NA	NA	246583_at	Protein kinase superfamily protein	29.4	protein.postranslational modification
147	met64 and AT5G14730	6.16019	met64	Nicotinic acid	AT5G14730	1	0	1	1	3	NA	NA	NA	NA	NA	NA	NA	NA	NA	246584_at	unknown protein; CONTAINS InterPro DOMAIN/s: Protein of unknown function DUF1645 (InterPro:IPR012442); BEST Arabidopsis thaliana protein match is: unknown protein (TAIR:AT3G01513.1); Has 85 Blast hits to 83 proteins in 14 species: Archae - 0; Bacteria - 9; Metazoa - 0; Fungi - 0; Plants - 76; Viruses - 0; Other Eukaryotes - 0 (source: NCBI BLink).	35.2	not assigned.unknown
148	met64 and AT5G14740	6.16019	met64	Nicotinic acid	AT5G14740	1	0	1	1	3	NA	NA	NA	NA	NA	NA	NA	NA	NA	246596_at	carbonic anhydrase 2	8.3	TCA / org transformation.carbonic anhydrases
149	met64 and AT5G14750	6.16019	met64	Nicotinic acid	AT5G14750	1	0	1	1	3	NA	NA	NA	NA	NA	NA	NA	NA	NA	246585_at	myb domain protein 66	27.3.25	RNA.regulation of transcription.MYB domain transcription factor family
150	met64 and AT5G14760	6.16019	met64	Nicotinic acid	AT5G14760	1	0	1	1	3	NA	NA	NA	NA	NA	NA	NA	NA	NA	246597_at	L-aspartate oxidase	13.2.1.2	amino acid metabolism.degradation.central amino acid metabolism.aspartate
151	met64 and AT5G14770	6.16019	met64	Nicotinic acid	AT5G14770	1	0	1	1	3	NA	NA	NA	NA	NA	NA	NA	NA	NA	246586_at	Tetratricopeptide repeat (TPR)-like superfamily protein	35.1.5	not assigned.no ontology.pentatricopeptide (PPR) repeat-containing protein
152	met64 and AT5G14790	6.16019	met64	Nicotinic acid	AT5G14790	1	0	1	1	3	NA	NA	NA	NA	NA	NA	NA	NA	NA	246593_at	ARM repeat superfamily protein	35.2	not assigned.unknown
153	met31 and AT5G67300	6.69842	met31	GABA	AT5G67300	1	0	0	1	2	NA	NA	NA	NA	NA	NA	NA	NA	NA	246987_at	myb domain protein r1	27.3.25	RNA.regulation of transcription.MYB domain transcription factor family
154	met31 and AT5G67310	6.69842	met31	GABA	AT5G67310	1	0	0	1	2	NA	NA	NA	NA	NA	NA	NA	NA	NA	246984_at	cytochrome P450, family 81, subfamily G, polypeptide 1	26.1	misc.cytochrome P450
155	met31 and AT5G67340	6.69842	met31	GABA	AT5G67340	1	0	0	1	2	NA	NA	NA	NA	NA	NA	NA	NA	NA	246988_at	ARM repeat superfamily protein	29.5.11.4.2	protein.degradation.ubiquitin.E3.RING
156	met31 and AT5G67350	6.69842	met31	GABA	AT5G67350	1	0	0	1	2	NA	NA	NA	NA	NA	NA	NA	NA	NA	246989_at	unknown protein; Has 1807 Blast hits to 1807 proteins in 277 species: Archae - 0; Bacteria - 0; Metazoa - 736; Fungi - 347; Plants - 385; Viruses - 0; Other Eukaryotes - 339 (source: NCBI BLink).	35.2	not assigned.unknown
157	met31 and AT5G67370	6.69842	met31	GABA	AT5G67370	1	0	0	1	2	NA	NA	NA	NA	NA	NA	NA	NA	NA	246998_at	Protein of unknown function (DUF1230)	35.2	not assigned.unknown
158	met55 and AT3G24790	5.42527	met55	Gluconic acid	AT3G24790	1	0	0	1	2	NA	NA	NA	NA	NA	NA	NA	NA	NA	257597_at	Protein kinase superfamily protein	29.4.1.57	protein.postranslational modification.kinase.receptor like cytoplasmatic kinase VII
159	met55 and AT3G24820	5.42527	met55	Gluconic acid	AT3G24820	1	0	0	1	2	NA	NA	NA	NA	NA	NA	NA	NA	NA	257601_at	BSD domain-containing protein	35.1.8	not assigned.no ontology.BSD domain-containing protein
160	met55 and AT3G24830	5.42527	met55	Gluconic acid	AT3G24830	1	0	0	1	2	NA	NA	NA	NA	NA	NA	NA	NA	NA	257599_at	Ribosomal protein L13 family protein	29.2.1.2.2.513	protein.synthesis.ribosomal protein.eukaryotic.60S subunit.L13A
161	met55 and AT3G24840	5.42527	met55	Gluconic acid	AT3G24840	1	0	0	1	2	NA	NA	NA	NA	NA	NA	NA	NA	NA	257593_at	Sec14p-like phosphatidylinositol transfer family protein	29.3.4.99	protein.targeting.secretory pathway.unspecified
162	met55 and AT3G24850	5.42527	met55	Gluconic acid	AT3G24850	1	0	0	1	2	NA	NA	NA	NA	NA	NA	NA	NA	NA	257620_at	Domain of unknown function (DUF313)	35.2	not assigned.unknown
163	met55 and AT3G24860	5.42527	met55	Gluconic acid	AT3G24860	1	0	0	1	2	NA	NA	NA	NA	NA	NA	NA	NA	NA	.	Homeodomain-like superfamily protein
164	met55 and AT3G24870	5.42527	met55	Gluconic acid	AT3G24870	1	0	0	1	2	NA	NA	NA	NA	NA	NA	NA	NA	NA	.	Helicase/SANT-associated, DNA binding protein
165	met55 and AT3G24880	5.42527	met55	Gluconic acid	AT3G24880	1	0	0	1	2	NA	NA	NA	NA	NA	NA	NA	NA	NA	.	Encodes a nuclear localized protein of unknown function that interacts with components of the NuA4 histone acetyltransferase complex. I
166	met91 and AT1G08630	5.69944	met91	Glutamate	AT1G08630	1	0	0	1	2	NA	NA	NA	NA	NA	NA	NA	NA	NA	264777_at	threonine aldolase 1	13.2.5.2	amino acid metabolism.degradation.serine-glycine-cysteine group.glycine
167	met91 and AT1G08640	5.69944	met91	Glutamate	AT1G08640	1	0	0	1	2	NA	NA	NA	NA	NA	NA	NA	NA	NA	264811_at	Chloroplast J-like domain 1	35.2	not assigned.unknown
168	met91 and AT1G08650	5.69944	met91	Glutamate	AT1G08650	1	0	0	1	2	NA	NA	NA	NA	NA	NA	NA	NA	NA	264783_at	phosphoenolpyruvate carboxylase kinase 1	4.1.16	glycolysis.cytosolic branch.phospho-enol-pyruvate carboxylase kinase (PPCK)
169	met91 and AT1G08670	5.69944	met91	Glutamate	AT1G08670	1	0	0	1	2	NA	NA	NA	NA	NA	NA	NA	NA	NA	264794_at	ENTH/VHS family protein	35.1.21	not assigned.no ontology.epsin N-terminal homology (ENTH) domain-containing protein
170	met91 and AT1G08680	5.69944	met91	Glutamate	AT1G08680	1	0	0	1	2	NA	NA	NA	NA	NA	NA	NA	NA	NA	264795_at	ARF GAP-like zinc finger-containing protein ZIGA4	27.3.99	RNA.regulation of transcription.unclassified
171	met91 and AT1G08695	5.69944	met91	Glutamate	AT1G08695	1	0	0	1	2	NA	NA	NA	NA	NA	NA	NA	NA	NA	.	Encodes a member of a family of small, secreted, cysteine rich proteins with sequence similarity to SCR (S locus cysteine-rich protein).
172	met91 and AT1G08700	5.69944	met91	Glutamate	AT1G08700	1	0	0	1	2	NA	NA	NA	NA	NA	NA	NA	NA	NA	264807_at	Presenilin-1	30.8	signalling.misc
173	met91 and AT1G08710	5.69944	met91	Glutamate	AT1G08710	1	0	0	1	2	NA	NA	NA	NA	NA	NA	NA	NA	NA	264797_at	F-box family protein	29.5.11.4.3.2	protein.degradation.ubiquitin.E3.SCF.FBOX
174	met91 and AT1G08720	5.69944	met91	Glutamate	AT1G08720	1	0	0	1	2	NA	NA	NA	NA	NA	NA	NA	NA	NA	264780_at	Protein kinase superfamily protein	30.6	signalling.MAP kinases
175	met91 and AT1G08730	5.69944	met91	Glutamate	AT1G08730	1	0	0	1	2	NA	NA	NA	NA	NA	NA	NA	NA	NA	264798_at	Myosin family protein with Dil domain	31.1	cell.organisation
176	met93 and AT3G02310	6.90202	met93	Lysine	AT3G02310	1	0	0	1	2	NA	NA	NA	NA	NA	NA	NA	NA	NA	259124_at	K-box region and MADS-box transcription factor family protein	33.99	development.unspecified
177	met93 and AT3G02315	6.90202	met93	Lysine	AT3G02315	1	0	0	1	2	NA	NA	NA	NA	NA	NA	NA	NA	NA	.	tRNA-Ile
178	met93 and AT3G02330	6.90202	met93	Lysine	AT3G02330	1	0	0	1	2	NA	NA	NA	NA	NA	NA	NA	NA	NA	256325_at	Pentatricopeptide repeat (PPR) superfamily protein	35.1.5	not assigned.no ontology.pentatricopeptide (PPR) repeat-containing protein
179	met93 and AT3G02335	6.90202	met93	Lysine	AT3G02335	1	0	0	1	2	NA	NA	NA	NA	NA	NA	NA	NA	NA	.	tRNA-Asp
180	met93 and AT3G02370	6.90202	met93	Lysine	AT3G02370	1	0	0	1	2	NA	NA	NA	NA	NA	NA	NA	NA	NA	.	unknown protein
181	met93 and AT3G02390	6.90202	met93	Lysine	AT3G02390	1	0	0	1	2	NA	NA	NA	NA	NA	NA	NA	NA	NA	258492_at	unknown protein; FUNCTIONS IN: molecular_function unknown; INVOLVED IN: biological_process unknown; LOCATED IN: chloroplast.	35.2	not assigned.unknown
182	met93 and AT3G02410	6.90202	met93	Lysine	AT3G02410	1	0	0	1	2	NA	NA	NA	NA	NA	NA	NA	NA	NA	.	Isoprenylcysteine methylesterase-like 2 (ICME-LIKE2)
183	met93 and AT3G02430	6.90202	met93	Lysine	AT3G02430	1	0	0	1	2	NA	NA	NA	NA	NA	NA	NA	NA	NA	.	Protein of unknown function (DUF679)
184	met93 and AT3G02440	6.90202	met93	Lysine	AT3G02440	1	0	0	1	2	NA	NA	NA	NA	NA	NA	NA	NA	NA	258479_at	TRICHOME BIREFRINGENCE-LIKE 20	35.2	not assigned.unknown
185	met93 and AT3G02450	6.90202	met93	Lysine	AT3G02450	1	0	0	1	2	NA	NA	NA	NA	NA	NA	NA	NA	NA	258494_at	cell division protein ftsH, putative	31.2	cell.division
186	met93 and AT3G02470	6.90202	met93	Lysine	AT3G02470	1	0	0	1	2	NA	NA	NA	NA	NA	NA	NA	NA	NA	.	Encodes a S-adenosylmethionine decarboxylase involved in polyamine biosynthesis
187	met93 and AT3G02468	6.90202	met93	Lysine	AT3G02468	1	0	0	1	2	NA	NA	NA	NA	NA	NA	NA	NA	NA	.	Upstream open reading frames (uORFs) are small open reading frames found in the 5' UTR of a mature mRNA, and can potentially mediate translational regulation of the largest, or major, ORF (mORF). CPuORF9 represents a conserved upstream opening reading frame relative to major ORF AT3G02470.1
188	met93 and AT3G02480	6.90202	met93	Lysine	AT3G02480	1	0	0	1	2	NA	NA	NA	NA	NA	NA	NA	NA	NA	258498_at	Late embryogenesis abundant protein (LEA) family protein	17.1.3	hormone metabolism.abscisic acid.induced-regulated-responsive-activated
189	met93 and AT3G02493	6.90202	met93	Lysine	AT3G02493	1	0	0	1	2	NA	NA	NA	NA	NA	NA	NA	NA	NA	.	ROTUNDIFOLIA like 19 (RTFL19); CONTAINS InterPro DOMAIN/s: DVL (InterPro:IPR012552); BEST Arabidopsis thaliana protein match is: ROTUNDIFOLIA like 18 (TAIR:AT5G16023.1)
190	met93 and AT3G02500	6.90202	met93	Lysine	AT3G02500	1	0	0	1	2	NA	NA	NA	NA	NA	NA	NA	NA	NA	258503_at	unknown protein; BEST Arabidopsis thaliana protein match is: unknown protein (TAIR:AT5G16030.1); Has 49 Blast hits to 49 proteins in 10 species: Archae - 0; Bacteria - 0; Metazoa - 0; Fungi - 0; Plants - 49; Viruses - 0; Other Eukaryotes - 0 (source: NCBI BLink).	35.2	not assigned.unknown
191	met61 and AT4G28680	8.89	met61	TyrDC	AT4G28680	1	0	0	0	1	NA	NA	NA	NA	NA	NA	NA	NA	NA	253788_at	encode a stress-induced tyrosine decarboxylase	16.4.1	secondary metabolism.N misc.alkaloid-like
