# Supplementary material for: Combined Use of Genome-Wide Association Data and Correlation Networks Unravels Key Regulators of Primary Metabolism in Arabidopsis thaliana
Source: PLoS Genet. 2016 Oct 19;12(10):e1006363. doi: 10.1371/journal.pgen.1006363 (PMC5070769; doi:10.1371/journal.pgen.1006363)
Supplement: S15 Table — (XLSX) [file pgen.1006363.s026.xlsx]

## Sheet: Sheet1
S15 Table Information on the associations supported by GWAS, network analysis, RIL and IL datasets based on the suggested LOD threshold 4.5.
NO	Association	LOD	MetID	Met_name	Gene	confirmed by GWAS	confirmed by Networks	confirmed by RIL	confirmed by IL	num_confirmed datasets	corr_21L	corr_21D	corr_4L	corr_4D	corr_32L	corr_32D	corr_21LL	corr_21HL	num_asso	Affy	description	BIN1	Desc1	BIN2	Desc2
1	met18 and AT1G62730	4.77211	met18	Glycine	AT1G62730	1	1	1	1	4	0	0	0.780885	0	0	0	0	0.727695	2	262641_at	Terpenoid synthases superfamily protein	35.2	not assigned.unknown
2	met18 and AT1G62740	4.77211	met18	Glycine	AT1G62740	1	1	1	1	4	0	0	0.804459	0	0	0	0	0	1	262691_at	stress-inducible protein, putative	20	stress
3	met18 and AT1G62750	4.77211	met18	Glycine	AT1G62750	1	1	1	1	4	0	0	0	0	0	0	0.758055	0	1	262645_at	Translation elongation factor EFG/EF2 protein	29.2.4	protein.synthesis.elongation
4	met18 and AT1G62790	4.77211	met18	Glycine	AT1G62790	1	1	1	1	4	0	0	0	0	0	0	-0.74605	0	1	262694_at	Bifunctional inhibitor/lipid-transfer protein/seed storage 2S albumin superfamily protein	26.21	misc.protease inhibitor/seed storage/lipid transfer protein (LTP) family protein
5	met18 and AT1G62800	4.77211	met18	Glycine	AT1G62800	1	1	1	1	4	-0.655891	0	-0.729477	0	0	0	0	0	2	262646_at	aspartate aminotransferase 4	13.1.1.2.1	amino acid metabolism.synthesis.central amino acid metabolism.aspartate.aspartate aminotransferase
6	met18 and AT1G62810	4.77211	met18	Glycine	AT1G62810	1	1	1	1	4	0	0	0	0	0	0	0	-0.639856	1	262667_at	Copper amine oxidase family protein	26.7	misc.oxidases - copper, flavone etc
7	met18 and AT1G62820	4.77211	met18	Glycine	AT1G62820	1	1	1	1	4	-0.738045	0	-0.629725	0	0	0	0	0	2	262639_at	Calcium-binding EF-hand family protein	30.3	signalling.calcium
8	met18 and AT1G62830	4.77211	met18	Glycine	AT1G62830	1	1	1	1	4	0	0	0	0.567083	0	0	0	0	1	262668_at	LSD1-like 1	26.7	misc.oxidases - copper, flavone etc
9	met64 and AT5G14780	6.16019	met64	Nicotinic acid	AT5G14780	1	1	1	1	4	0	0.793936	0	0	0	0	0	0	1	246595_at	formate dehydrogenase	25.1	C1-metabolism.formate dehydrogenase
10	met64 and AT5G14800	6.16019	met64	Nicotinic acid	AT5G14800	1	1	1	1	4	0	0.716001	0	0	0	0	0	0	1	246594_at	pyrroline-5- carboxylate (P5C) reductase	13.2.2.3	amino acid metabolism.degradation.glutamate family.arginine
11	met64 and AT5G14920	5.07968	met64	Nicotinic acid	AT5G14920	1	1	1	1	4	0.604863	0.610445	0	0	0	0	0.636291	0	3	246550_at	Gibberellin-regulated family protein	17.6.3	hormone metabolism.gibberelin.induced-regulated-responsive-activated
12	met64 and AT5G14940	5.07968	met64	Nicotinic acid	AT5G14940	1	1	1	1	4	0	0	0	0	0	-0.555611	0	0	1	246566_at	Major facilitator superfamily protein	34.13	transport.peptides and oligopeptides
13	met64 and AT5G14950	5.07968	met64	Nicotinic acid	AT5G14950	1	1	1	1	4	0.655006	0	0	0	0	0	0	0	1	246567_at	golgi alpha-mannosidase II	29.7.7	protein.glycosylation.mannosyl-oligosaccharide-1,3-1,6-alpha-mannosidase(GMII)
14	met64 and AT5G14970	5.07968	met64	Nicotinic acid	AT5G14970	1	1	1	1	4	0	-0.550937	0	0	0	0	0	0	1	246547_at	unknown protein; BEST Arabidopsis thaliana protein match is: unknown protein (TAIR:AT2G14910.1); Has 579 Blast hits to 397 proteins in 95 species: Archae - 0; Bacteria - 294; Metazoa - 0; Fungi - 0; Plants - 86; Viruses - 0; Other Eukaryotes - 199 (source: NCBI BLink).	35.2	not assigned.unknown
15	met64 and AT5G15330	4.67098	met64	Nicotinic acid	AT5G15330	1	1	1	1	4	0	0.63632	0	0	0	0	0	0	1	250107_at	SPX domain gene 4	20.2	stress.abiotic
16	met64 and AT5G15350	4.67098	met64	Nicotinic acid	AT5G15350	1	1	1	1	4	-0.726111	-0.665497	0	0	0	0	0	0	2	250110_at	early nodulin-like protein 17	26.19	misc.plastocyanin-like
17	met64 and AT5G15440	4.67098	met64	Nicotinic acid	AT5G15440	1	1	1	1	4	-0.612845	0	0	0	0	0	0	0	1	246553_at	EID1-like 1	35.1	not assigned.no ontology
18	met64 and AT5G15450	4.67098	met64	Nicotinic acid	AT5G15450	1	1	1	1	4	-0.61328	-0.750222	0	0	0	0	-0.670583	0	3	246554_at	casein lytic proteinase B3	20.2.1	stress.abiotic.heat
19	met94 and AT1G07610	5.16657	met94	Ornithine	AT1G07610	1	1	0	1	3	0	-0.638674	0	0	0	-0.704167	0	0	2	261410_at	metallothionein 1C	15.2	metal handling.binding, chelation and storage
20	met94 and AT1G07615	5.16657	met94	Ornithine	AT1G07615	1	1	0	1	3	0	0	0.686064	0	0	0	0	0	1	261435_at	GTP-binding protein Obg/CgtA	35.1	not assigned.no ontology
21	met94 and AT1G07650	5.16657	met94	Ornithine	AT1G07650	1	1	0	1	3	0	0	0	-0.601152	0	0	0	0	1	261434_at	Leucine-rich repeat transmembrane protein kinase	30.2.8.2	signalling.receptor kinases.leucine rich repeat VIII.VIII-2
22	met94 and AT1G07700	5.16657	met94	Ornithine	AT1G07700	1	1	0	1	3	0	0	0	0	0	-0.760471	0	0	1	261417_at	Thioredoxin superfamily protein	21.1	redox.thioredoxin
23	met91 and AT1G08660	5.69944	met91	Glutamate	AT1G08660	1	1	0	1	3	0	0	-0.64105	0	0	0	0	0	1	264793_at	MALE GAMETOPHYTE DEFECTIVE 2	29.7	protein.glycosylation
24	met21 and AT1G13750	4.53819	met21	Galactinol	AT1G13750	1	1	0	1	3	0	0	0	0	-0.626827	0	0	0	1	256100_at	Purple acid phosphatases superfamily protein	26.13	misc.acid and other phosphatases
25	met21 and AT1G13810	4.53819	met21	Galactinol	AT1G13810	1	1	0	1	3	0	0	0.630769	0	0.664484	0	0	0	2	259422_at	Restriction endonuclease, type II-like superfamily protein	35.2	not assigned.unknown
26	met67 and AT1G31550	4.86911	met67	Hydroxyproline	AT1G31550	1	1	0	1	3	0	0	0	0	0	-0.632691	0	0	1	256489_at	GDSL-like Lipase/Acylhydrolase superfamily protein	26.28	misc.GDSL-motif lipase
27	met67 and AT1G31580	4.86911	met67	Hydroxyproline	AT1G31580	1	1	0	1	3	0	0	0	0	0	-0.764855	0	0	1	256497_at	ECS1	20.1	stress.biotic
28	met67 and AT1G31600	4.86911	met67	Hydroxyproline	AT1G31600	1	1	0	1	3	0	0	0	0	0	0.616403	0	0	1	256493_at	RNA-binding (RRM/RBD/RNP motifs) family protein	35.1	not assigned.no ontology
29	met67 and AT1G31650	4.86911	met67	Hydroxyproline	AT1G31650	1	1	0	1	3	0	0	0.767189	0	0	0	0	0	1	246576_at	RHO guanyl-nucleotide exchange factor 14	30.5	signalling.G-proteins
30	met67 and AT1G31660	4.86911	met67	Hydroxyproline	AT1G31660	1	1	0	1	3	0	0	-0.587408	0	0	0	0	0	1	246575_at	CONTAINS InterPro DOMAIN/s: Bystin (InterPro:IPR007955); Has 475 Blast hits to 467 proteins in 210 species: Archae - 0; Bacteria - 9; Metazoa - 155; Fungi - 139; Plants - 55; Viruses - 0; Other Eukaryotes - 117 (source: NCBI BLink).	35.1	not assigned.no ontology
31	met67 and AT1G31690	4.86911	met67	Hydroxyproline	AT1G31690	1	1	0	1	3	0	0	-0.746349	0	0	-0.576042	0	0	2	246573_at	Copper amine oxidase family protein	26.7	misc.oxidases - copper, flavone etc
32	met67 and AT1G31710	4.86911	met67	Hydroxyproline	AT1G31710	1	1	0	1	3	0	0	0	0	0	-0.688633	0	0	1	246601_at	Copper amine oxidase family protein	26.7	misc.oxidases - copper, flavone etc
33	met49 and AT1G55805	4.51176	met49	Leucine	AT1G55805	1	1	0	1	3	0	0	0	0	0	0.736024	0	0	1	264546_at	BolA-like family protein	35.1	not assigned.no ontology
34	met49 and AT1G55810	4.51176	met49	Leucine	AT1G55810	1	1	0	1	3	0	0.64038	0	0	0	0.892991	0	0	2	264561_at	uridine kinase-like 3	23.3.1.3	nucleotide metabolism.salvage.phosphoribosyltransferases.upp
35	met49 and AT1G55820	4.51176	met49	Leucine	AT1G55820	1	1	0	1	3	0	0	0	0	0	0.542458	0	0	1	264560_at	Kinase-related protein of unknown function (DUF1296)	35.1.41	not assigned.no ontology.hydroxyproline rich proteins
36	met93 and AT1G60390	4.73878	met93	Lysine	AT1G60390	1	1	0	1	3	0	0	0.595053	0	0	0	0	0	1	264277_at	polygalacturonase 1	10.6.3	cell wall.degradation.pectate lyases and polygalacturonases
37	met93 and AT1G60420	4.73878	met93	Lysine	AT1G60420	1	1	0	1	3	0	0.569237	0	0	0	0.894937	0	0	2	264219_at	DC1 domain-containing protein	35.1.26	not assigned.no ontology.DC1 domain containing protein
38	met93 and AT1G60430	4.73878	met93	Lysine	AT1G60430	1	1	0	1	3	0	0.789369	0	0	0	0.909286	0	0	2	264220_at	actin-related protein C3	31.1	cell.organisation
39	met93 and AT1G60440	4.73878	met93	Lysine	AT1G60440	1	1	0	1	3	0	0	0.886983	0	0	0	0	0	1	264244_at	pantothenate kinase 1	18.4.5	Co-factor and vitamine metabolism.pantothenate.pantothenate kinase (PANK)
40	met93 and AT1G60460	4.73878	met93	Lysine	AT1G60460	1	1	0	1	3	0	0	0	0	0	0.531429	0	0	1	264964_at	unknown protein; FUNCTIONS IN: molecular_function unknown; INVOLVED IN: biological_process unknown; LOCATED IN: endomembrane system; EXPRESSED IN: 6 plant structures; EXPRESSED DURING: petal differentiation and expansion stage, E expanded cotyledon stage, D bilateral stage; Has 23 Blast hits to 23 proteins in 8 species: Archae - 0; Bacteria - 0; Metazoa - 0; Fungi - 0; Plants - 23; Viruses - 0; O…	35.2	not assigned.unknown
41	met20 and AT1G72280	4.87521	met20	Glucose	AT1G72280	1	1	0	1	3	0	0	0.623096	-0.605421	0	0	0	0	2	259852_at	endoplasmic reticulum oxidoreductins 1	29.3.4.1	protein.targeting.secretory pathway.ER
42	met20 and AT1G72300	4.87521	met20	Glucose	AT1G72300	1	1	0	1	3	0.596093	0.691683	0	0.566284	0	0.567016	0	0	4	259853_at	Leucine-rich receptor-like protein kinase family protein	30.2.10	signalling.receptor kinases.leucine rich repeat X
43	met20 and AT1G72310	4.87521	met20	Glucose	AT1G72310	1	1	0	1	3	0	0.606432	0	0	0	0.624083	0	0	2	260454_at	RING/U-box superfamily protein	29.5.11.4.2	protein.degradation.ubiquitin.E3.RING
44	met20 and AT1G72320	4.87521	met20	Glucose	AT1G72320	1	1	0	1	3	0	-0.633171	0.692925	-0.625171	0	0	0	0	3	260398_at	pumilio 23	35.1.12	not assigned.no ontology.pumilio/Puf RNA-binding domain-containing protein
45	met20 and AT1G72340	4.87521	met20	Glucose	AT1G72340	1	1	0	1	3	0	-0.728919	0	-0.849351	0	-0.515747	0	0	3	260428_at	NagB/RpiA/CoA transferase-like superfamily protein	29.2.3	protein.synthesis.initiation
46	met20 and AT1G72360	4.87521	met20	Glucose	AT1G72360	1	1	0	1	3	0	0	0	-0.800297	0	0	0	0	1	260451_at	Integrase-type DNA-binding superfamily protein	27.3.3	RNA.regulation of transcription.AP2/EREBP, APETALA2/Ethylene-responsive element binding protein family
47	met20 and AT1G72370	4.87521	met20	Glucose	AT1G72370	1	1	0	1	3	0	0	0.606853	0	0	0	0	0	1	260426_at	40s ribosomal protein SA	29.2.1.2.1.31	protein.synthesis.ribosomal protein.eukaryotic.40S subunit.SA
48	met04 and AT2G01170	4.6925	met04	Malic acid	AT2G01170	1	1	0	1	3	0	0	0	0	0.693803	0	0.752815	0.713868	3	265790_at	bidirectional amino acid transporter 1	34.3	transport.amino acids
49	met06 and AT2G01320	4.70468	met06	Sucrose	AT2G01320	1	1	1	0	3	0	-0.586883	0	0	0	-0.63769	0	0	2	265741_at	ABC-2 type transporter family protein	34.16	transport.ABC transporters and multidrug resistance systems
50	met06 and AT2G01350	4.70468	met06	Sucrose	AT2G01350	1	1	1	0	3	0	0	0	0	0	0.556252	0	0	1	265738_at	quinolinate phoshoribosyltransferase	18	Co-factor and vitamine metabolism
51	met06 and AT2G01400	4.70468	met06	Sucrose	AT2G01400	1	1	1	0	3	0	0	0	0	0	-0.726646	0	0	1	266355_at	unknown protein; Has 19 Blast hits to 19 proteins in 6 species: Archae - 0; Bacteria - 0; Metazoa - 0; Fungi - 0; Plants - 19; Viruses - 0; Other Eukaryotes - 0 (source: NCBI BLink).	35.2	not assigned.unknown
52	met06 and AT2G01410	4.70468	met06	Sucrose	AT2G01410	1	1	1	0	3	0	0	0	0	0	0.544476	0	0	1	266345_at	NHL domain-containing protein	35.2	not assigned.unknown
53	met67 and AT2G04340	4.75932	met67	Hydroxyproline	AT2G04340	1	1	0	1	3	0	0	0	0	0	0.584664	0	0	1	263808_at	unknown protein; Has 24 Blast hits to 24 proteins in 10 species: Archae - 0; Bacteria - 0; Metazoa - 0; Fungi - 0; Plants - 24; Viruses - 0; Other Eukaryotes - 0 (source: NCBI BLink).	35.2	not assigned.unknown
54	met67 and AT2G04360	4.75932	met67	Hydroxyproline	AT2G04360	1	1	0	1	3	0	0	0	0	0	-0.696038	0	0	1	263859_at	unknown protein; FUNCTIONS IN: molecular_function unknown; LOCATED IN: chloroplast; EXPRESSED IN: 22 plant structures; EXPRESSED DURING: 13 growth stages; Has 35333 Blast hits to 34131 proteins in 2444 species: Archae - 798; Bacteria - 22429; Metazoa - 974; Fungi - 991; Plants - 531; Viruses - 0; Other Eukaryotes - 9610 (source: NCBI BLink).	35.2	not assigned.unknown
55	met67 and AT2G04400	4.75932	met67	Hydroxyproline	AT2G04400	1	1	0	1	3	0	0	0	0	0	-0.599376	0	0	1	263807_at	Aldolase-type TIM barrel family protein	13.1.6.5.4	amino acid metabolism.synthesis.aromatic aa.tryptophan.indole-3-glycerol phosphate synthase
56	met67 and AT2G04450	4.75932	met67	Hydroxyproline	AT2G04450	1	1	0	1	3	0	0	0	0	-0.708331	0	0	0	1	263852_at	nudix hydrolase homolog 6	23.3.3	nucleotide metabolism.salvage.NUDIX hydrolases
57	met55 and AT2G21790	4.82811	met55	Gluconic acid	AT2G21790	1	1	0	1	3	0	0	0	0	0	0	0	-0.61437	1	263882_at	ribonucleotide reductase 1	23.5.4	nucleotide metabolism.deoxynucleotide metabolism.ribonucleoside-diphosphate reductase
58	met55 and AT2G21860	4.82811	met55	Gluconic acid	AT2G21860	1	1	0	1	3	0	0	0	0	0	0.562173	0	0	1	263873_at	violaxanthin de-epoxidase-related	16.1.4.21	secondary metabolism.isoprenoids.carotenoids.violaxanthin de-epoxidase
59	met55 and AT2G21870	4.82811	met55	Gluconic acid	AT2G21870	1	1	0	1	3	0	0	0	0	0	0	0	-0.651382	1	263874_at	copper ion binding;cobalt ion binding;zinc ion binding	35.2	not assigned.unknown
60	met71 and AT2G27490	5.19092	met71	Citramalate	AT2G27490	1	1	0	1	3	0	-0.582541	0	0	0	-0.556649	0	0	2	265637_at	dephospho-CoA kinase family	18.4.9	Co-factor and vitamine metabolism.pantothenate.dephospho-CoA kinase (DPCK)
61	met71 and AT2G27500	5.19092	met71	Citramalate	AT2G27500	1	1	0	1	3	0	0	0	0	0	-0.594141	0	0	1	265648_at	Glycosyl hydrolase superfamily protein	26.4.1	misc.beta 1,3 glucan hydrolases.glucan endo-1,3-beta-glucosidase
62	met71 and AT2G27600	5.19092	met71	Citramalate	AT2G27600	1	1	0	1	3	0	0	0	0	0	-0.589837	0	0	1	266260_at	AAA-type ATPase family protein	29.5.9	protein.degradation.AAA type
63	met04 and AT2G39920	5.00551	met04	Malic acid	AT2G39920	1	1	0	1	3	0	0	0	0	0.670164	0	0.773832	0	2	267361_at	HAD superfamily, subfamily IIIB acid phosphatase	26.13	misc.acid and other phosphatases
64	met04 and AT2G39940	5.00551	met04	Malic acid	AT2G39940	1	1	0	1	3	0	-0.61352	0	0	0	0	0	0	1	267346_at	RNI-like superfamily protein	29.5.11.4.3.2	protein.degradation.ubiquitin.E3.SCF.FBOX
65	met04 and AT2G39970	5.00551	met04	Malic acid	AT2G39970	1	1	0	1	3	-0.740873	0	0	0	0	0	0	0	1	267363_at	Mitochondrial substrate carrier family protein	34.17	transport.peroxisomes
66	met04 and AT2G39980	5.00551	met04	Malic acid	AT2G39980	1	1	0	1	3	-0.745582	0	0	0	0	0	-0.768588	-0.714361	3	267337_at	HXXXD-type acyl-transferase family protein	16.8.1	secondary metabolism.flavonoids.anthocyanins
67	met04 and AT2G39990	5.00551	met04	Malic acid	AT2G39990	1	1	0	1	3	0	-0.691934	0	0	0	0	0	0	1	267338_at	eukaryotic translation initiation factor 2	29.5.11.20	protein.degradation.ubiquitin.proteasom
68	met04 and AT2G40000	5.00551	met04	Malic acid	AT2G40000	1	1	0	1	3	0	0	0	0	0	0	0	-0.589659	1	267357_at	ortholog of sugar beet HS1 PRO-1 2	35.2	not assigned.unknown
69	met19 and AT2G40670	5.76715	met19	Fructose	AT2G40670	1	1	1	0	3	0	0	-0.790453	0.693638	0	0	0	0	2	266078_at	response regulator 16	27.3.5	RNA.regulation of transcription.ARR
70	met19 and AT2G40690	5.76715	met19	Fructose	AT2G40690	1	1	1	0	3	0	0	0	0	0	0.566666	0	0	1	266058_at	NAD-dependent glycerol-3-phosphate dehydrogenase family protein	11.5.2	lipid metabolism.glyceral metabolism.Glycerol-3-phosphate dehydrogenase (NAD+)
71	met19 and AT2G40700	5.76715	met19	Fructose	AT2G40700	1	1	1	0	3	0	0	0.929381	-0.551792	0	0	0	0	2	266076_at	P-loop containing nucleoside triphosphate hydrolases superfamily protein	29.2.2.2.1	protein.synthesis.ribosome biogenesis.Assembly factors.DExD-box helicases	29.2.2.3.1	protein.synthesis.ribosome biogenesis.Pre-rRNA processing and modifications.snoRNPs
72	met19 and AT2G40730	5.76715	met19	Fructose	AT2G40730	1	1	1	0	3	0	-0.637802	0	0	0	0	0	0	1	266053_at	Protein kinase family protein with ARM repeat domain	29.4	protein.postranslational modification
73	met19 and AT2G40750	5.76715	met19	Fructose	AT2G40750	1	1	1	0	3	-0.627067	0	0	0	0	0.738267	0	0	2	257382_at	WRKY DNA-binding protein 54	27.3.32	RNA.regulation of transcription.WRKY domain transcription factor family
74	met19 and AT2G40760	5.76715	met19	Fructose	AT2G40760	1	1	1	0	3	0	-0.734225	0	0	0	-0.707507	0	0	2	266051_at	Rhodanese/Cell cycle control phosphatase superfamily protein	26.23	misc.rhodanese
75	met93 and AT3G02300	6.90202	met93	Lysine	AT3G02300	1	1	0	1	3	0	0.607503	0.690929	0	0	0.637923	0	0	3	259125_at	Regulator of chromosome condensation (RCC1) family protein	31.2	cell.division
76	met93 and AT3G02320	6.90202	met93	Lysine	AT3G02320	1	1	0	1	3	0	0	0	0.802381	0	0	0	0	1	259075_at	N2,N2-dimethylguanosine tRNA methyltransferase	27.3.99	RNA.regulation of transcription.unclassified
77	met93 and AT3G02340	6.90202	met93	Lysine	AT3G02340	1	1	0	1	3	0	0.697048	0.887764	0.847105	-0.634807	0.782326	0	0	5	256326_at	RING/U-box superfamily protein	29.5.11.4.2	protein.degradation.ubiquitin.E3.RING
78	met93 and AT3G02350	6.90202	met93	Lysine	AT3G02350	1	1	0	1	3	0	0	-0.830821	0	0	0	0	0	1	256327_at	galacturonosyltransferase 9	26.2	misc.UDP glucosyl and glucoronyl transferases
79	met93 and AT3G02360	6.90202	met93	Lysine	AT3G02360	1	1	0	1	3	0	0.760787	0.7367	0	0	0.687903	0	0	3	256328_at	6-phosphogluconate dehydrogenase family protein	7.1.3	OPP.oxidative PP.6-phosphogluconate dehydrogenase
80	met93 and AT3G02380	6.90202	met93	Lysine	AT3G02380	1	1	0	1	3	0	0	0.758309	0	0	0	0	0.708259	2	258497_at	CONSTANS-like 2	33.99	development.unspecified
81	met93 and AT3G02400	6.90202	met93	Lysine	AT3G02400	1	1	0	1	3	0	0	0	0	0	0	0	0.657197	1	258476_at	SMAD/FHA domain-containing protein	27.3.67	RNA.regulation of transcription.putative transcription regulator
82	met93 and AT3G02420	6.90202	met93	Lysine	AT3G02420	1	1	0	1	3	0	0.736935	-0.676496	0	0	0.609695	0	0	3	258488_at	unknown protein; FUNCTIONS IN: molecular_function unknown; INVOLVED IN: biological_process unknown; LOCATED IN: membrane; EXPRESSED IN: 25 plant structures; EXPRESSED DURING: 15 growth stages; CONTAINS InterPro DOMAIN/s: Uncharacterised protein family UPF0121 (InterPro:IPR005344); Has 72 Blast hits to 71 proteins in 25 species: Archae - 0; Bacteria - 0; Metazoa - 2; Fungi - 2; Plants - 60; Viruse…	35.2	not assigned.unknown
83	met93 and AT3G02460	6.90202	met93	Lysine	AT3G02460	1	1	0	1	3	0	0	0	0	0	0.583886	0	0	1	258496_at	Ypt/Rab-GAP domain of gyp1p superfamily protein	30.5	signalling.G-proteins
84	met93 and AT3G02490	6.90202	met93	Lysine	AT3G02490	1	1	0	1	3	0	0	-0.714691	0	0	0	0	0	1	258502_at	Pentatricopeptide repeat (PPR) superfamily protein	35.1.5	not assigned.no ontology.pentatricopeptide (PPR) repeat-containing protein
85	met07 and AT3G06410	4.5479	met07	Serine	AT3G06410	1	1	0	1	3	-0.645659	0	-0.622485	-0.652406	0	-0.65929	0	0	4	258903_at	Zinc finger C-x8-C-x5-C-x3-H type family protein	27.3.99	RNA.regulation of transcription.unclassified
86	met07 and AT3G06420	4.5479	met07	Serine	AT3G06420	1	1	0	1	3	0	0	0	0	0	0.563743	0	0	1	258880_at	Ubiquitin-like superfamily protein	29.5.2	protein.degradation.autophagy
87	met07 and AT3G06450	4.5479	met07	Serine	AT3G06450	1	1	0	1	3	0.651873	0	-0.652806	0	0	0	0	0	2	258913_at	HCO3- transporter family	34.18	transport.unspecified anions
88	met07 and AT3G06470	4.5479	met07	Serine	AT3G06470	1	1	0	1	3	0	0	0	0	-0.715769	-0.528939	0	0	2	258911_at	GNS1/SUR4 membrane protein family	11.8.1	lipid metabolism.exotics (steroids, squalene etc).sphingolipids
89	met07 and AT3G06480	4.5479	met07	Serine	AT3G06480	1	1	0	1	3	0	0	0	0	0	0.551531	0	0	1	258910_at	DEAD box RNA helicase family protein	27.1.2	RNA.processing.RNA helicase
90	met20 and AT3G23090	4.69532	met20	Glucose	AT3G23090	1	1	0	1	3	0.707174	0.843051	0	0	0.80486	0.929636	0.772233	0	5	257761_at	TPX2 (targeting protein for Xklp2) protein family	35.2	not assigned.unknown
91	met20 and AT3G23100	4.69532	met20	Glucose	AT3G23100	1	1	0	1	3	0	0	0	0.568754	0	0	0	0	1	257762_at	homolog of human DNA ligase iv-binding protein XRCC4	28.2	DNA.repair
92	met55 and AT3G24800	5.42527	met55	Gluconic acid	AT3G24800	1	1	0	1	3	0	0	0.555384	0	0	0	0	0	1	257598_at	proteolysis 1	29.5.11.4.2	protein.degradation.ubiquitin.E3.RING
93	met55 and AT3G24810	5.42527	met55	Gluconic acid	AT3G24810	1	1	0	1	3	0	0	0.6061	0	0	0	0	0	1	257619_at	Cyclin-dependent kinase inhibitor family protein	31.3	cell.cycle
94	met71 and AT3G44190	4.80251	met71	Citramalate	AT3G44190	1	1	0	1	3	0	0	0	0	0	0	0	-0.646403	1	252671_at	FAD/NAD(P)-binding oxidoreductase family protein	35.1	not assigned.no ontology
95	met31 and AT3G50970	5.02171	met31	GABA	AT3G50970	1	1	0	1	3	0	0.628114	0	0	0	0.690118	0	0	2	252102_at	dehydrin family protein	20.2.99	stress.abiotic.unspecified
96	met31 and AT3G51000	5.02171	met31	GABA	AT3G51000	1	1	0	1	3	0	0	0	0	0	0.835779	0	0	1	252095_at	alpha/beta-Hydrolases superfamily protein	26.1	misc.misc2
97	met31 and AT3G51030	5.02171	met31	GABA	AT3G51030	1	1	0	1	3	0	0	0	0	0	-0.684607	0	0	1	252119_at	thioredoxin H-type 1	21.1	redox.thioredoxin
98	met31 and AT3G51040	5.02171	met31	GABA	AT3G51040	1	1	0	1	3	0	0.709649	0	0	0	0.679827	0	0	2	252125_at	RTE1-homolog	35.2	not assigned.unknown
99	met94 and AT3G53270	4.63889	met94	Ornithine	AT3G53270	1	1	0	1	3	0	0	0.656578	0	0	-0.508119	0	0	2	251980_at	Small nuclear RNA activating complex (SNAPc), subunit SNAP43 protein	29.5.5	protein.degradation.serine protease
100	met94 and AT3G53310	4.63889	met94	Ornithine	AT3G53310	1	1	0	1	3	0	0.904064	0	0	0	0	0	0	1	251986_at	AP2/B3-like transcriptional factor family protein	27.3.41	RNA.regulation of transcription.B3 transcription factor family
101	met94 and AT3G53320	4.63889	met94	Ornithine	AT3G53320	1	1	0	1	3	0	0	0	0	0	-0.523255	0	0	1	251990_at	unknown protein; BEST Arabidopsis thaliana protein match is: unknown protein (TAIR:AT2G37070.1); Has 11044 Blast hits to 5993 proteins in 551 species: Archae - 8; Bacteria - 1486; Metazoa - 4078; Fungi - 1814; Plants - 348; Viruses - 112; Other Eukaryotes - 3198 (source: NCBI BLink).	28.1	DNA.synthesis/chromatin structure
102	met94 and AT3G53360	4.63889	met94	Ornithine	AT3G53360	1	1	0	1	3	0	0	0	0	0	0.520184	0	0	1	251965_at	Tetratricopeptide repeat (TPR)-like superfamily protein	35.1.5	not assigned.no ontology.pentatricopeptide (PPR) repeat-containing protein
103	met71 and AT3G61160	4.91125	met71	Citramalate	AT3G61160	1	1	0	1	3	0	0	0	0	0	-0.572595	0	0	1	251358_at	Protein kinase superfamily protein	29.4	protein.postranslational modification
104	met71 and AT3G61180	4.91125	met71	Citramalate	AT3G61180	1	1	0	1	3	0	0	0	0	0	-0.565361	0	0	1	251314_at	RING/U-box superfamily protein	29.5.11.4.2	protein.degradation.ubiquitin.E3.RING
105	met71 and AT3G61200	4.91125	met71	Citramalate	AT3G61200	1	1	0	1	3	0	-0.598491	0	0	0	0	0	0	1	251307_at	Thioesterase superfamily protein	35.1	not assigned.no ontology
106	met71 and AT3G61210	4.91125	met71	Citramalate	AT3G61210	1	1	0	1	3	0	0	0	0	0	-0.670303	0	0	1	251360_at	S-adenosyl-L-methionine-dependent methyltransferases superfamily protein	33.99	development.unspecified
107	met71 and AT3G61220	4.91125	met71	Citramalate	AT3G61220	1	1	0	1	3	0	0	0	0	0	0.614157	0	-0.607492	2	251309_at	NAD(P)-binding Rossmann-fold superfamily protein	26.22	misc.short chain dehydrogenase/reductase (SDR)
108	met31 and AT4G05160	4.57103	met31	GABA	AT4G05160	1	1	0	1	3	0	0	-0.58707	0	0	0.69772	0	0	2	255263_at	AMP-dependent synthetase and ligase family protein	16.2.1.3	secondary metabolism.phenylpropanoids.lignin biosynthesis.4CL
109	met31 and AT4G05170	4.57103	met31	GABA	AT4G05170	1	1	0	1	3	0	0	0	0	0	0.608934	0	0	1	255264_at	basic helix-loop-helix (bHLH) DNA-binding superfamily protein	17.5.2	hormone metabolism.ethylene.signal transduction
110	met31 and AT4G05190	4.57103	met31	GABA	AT4G05190	1	1	0	1	3	0	-0.676243	0	0	0	-0.936111	0	0	2	255265_at	kinesin 5	31.1	cell.organisation
111	met49 and AT4G14160	4.61276	met49	Leucine	AT4G14160	1	1	1	0	3	0	0.640502	0	0	0	0.53137	0	0	2	245625_at	Sec23/Sec24 protein transport family protein	29.3.4.2	protein.targeting.secretory pathway.golgi
112	met49 and AT4G14200	4.61276	met49	Leucine	AT4G14200	1	1	1	0	3	0	0	0	0	0	-0.535114	0	0	1	245598_at	Pentatricopeptide repeat (PPR) superfamily protein	35.2	not assigned.unknown
113	met49 and AT4G14210	4.61276	met49	Leucine	AT4G14210	1	1	1	0	3	0	-0.762527	0	-0.699461	0	-0.72978	0	0	3	245284_at	phytoene desaturase 3	16.1.4.2	secondary metabolism.isoprenoids.carotenoids.phytoene dehydrogenase
114	met49 and AT4G14320	12.6254	met49	Leucine	AT4G14320	1	1	1	0	3	0	0	0	0	0	-0.916959	0	0	1	245311_at	Zinc-binding ribosomal protein family protein	29.2.1.2.2.536	protein.synthesis.ribosomal protein.eukaryotic.60S subunit.L36A
115	met49 and AT4G14330	12.6254	met49	Leucine	AT4G14330	1	1	1	0	3	0	-0.632132	0	0	-0.630586	0	0	0	2	245607_at	P-loop containing nucleoside triphosphate hydrolases superfamily protein	31.1	cell.organisation
116	met49 and AT4G14360	12.6254	met49	Leucine	AT4G14360	1	1	1	0	3	0	0	0	-0.780343	0	-0.634025	0	0	2	245274_at	S-adenosyl-L-methionine-dependent methyltransferases superfamily protein	20.2.3	stress.abiotic.drought/salt
117	met49 and AT4G14365	12.6254	met49	Leucine	AT4G14365	1	1	1	0	3	0	0	0.624682	0	0	0	0	0	1	245329_at	XB3 ortholog 4 in Arabidopsis thaliana	31.1	cell.organisation
118	met49 and AT4G14385	12.6254	met49	Leucine	AT4G14385	1	1	1	0	3	0	0.719053	0	0.550442	0	0.59053	0	0	3	245261_at	FUNCTIONS IN: molecular_function unknown; INVOLVED IN: biological_process unknown; LOCATED IN: vacuole; EXPRESSED IN: 24 plant structures; EXPRESSED DURING: 15 growth stages; CONTAINS InterPro DOMAIN/s: Histone H4 acetyltransferase, NuA4 complex, Eaf6 (InterPro:IPR015418); Has 30201 Blast hits to 17322 proteins in 780 species: Archae - 12; Bacteria - 1396; Metazoa - 17338; Fungi - 3422; Plants - …	35.2	not assigned.unknown
119	met49 and AT4G14400	12.6254	met49	Leucine	AT4G14400	1	1	1	0	3	0	0	0	0	0	-0.754954	0	0	1	245265_at	ankyrin repeat family protein	31.5.1	cell.cell death.plants
120	met49 and AT4G14410	12.6254	met49	Leucine	AT4G14410	1	1	1	0	3	0	0	0	0	0	0.563215	0	0	1	245331_at	basic helix-loop-helix (bHLH) DNA-binding superfamily protein	27.3.6	RNA.regulation of transcription.bHLH,Basic Helix-Loop-Helix family
121	met49 and AT4G14430	12.6254	met49	Leucine	AT4G14430	1	1	1	0	3	0	0.793274	0	0	0	0.841219	0	0	2	245359_at	indole-3-butyric acid response 10	11.9.4.3	lipid metabolism.lipid degradation.beta-oxidation.enoyl CoA hydratase	13.2.6.3	amino acid metabolism.degradation.aromatic aa.tryptophan
122	met49 and AT4G14440	12.6254	met49	Leucine	AT4G14440	1	1	1	0	3	0	0	0	0	0	-0.73821	0	0	1	245612_at	3-hydroxyacyl-CoA dehydratase 1	11.9.4.3	lipid metabolism.lipid degradation.beta-oxidation.enoyl CoA hydratase	13.2.6.3	amino acid metabolism.degradation.aromatic aa.tryptophan
123	met49 and AT4G14470	12.6254	met49	Leucine	AT4G14470	1	1	1	0	3	0	0	0	0	0	0.66217	0	0	1	245615_at	transposable element gene	28.1	DNA.synthesis/chromatin structure
124	met49 and AT4G14490	12.6254	met49	Leucine	AT4G14490	1	1	1	0	3	0	0	0	0	0	0.690322	0	0	1	245617_at	SMAD/FHA domain-containing protein	35.1	not assigned.no ontology
125	met49 and AT4G14500	12.6254	met49	Leucine	AT4G14500	1	1	1	0	3	0	0	0	0.557856	0	0	0	0	1	245269_at	Polyketide cyclase/dehydrase and lipid transport superfamily protein	35.1	not assigned.no ontology
126	met49 and AT4G14510	12.6254	met49	Leucine	AT4G14510	1	1	1	0	3	0	0	0	0	0	-0.764497	0	0	1	245618_at	CRM family member 3B	35.2	not assigned.unknown
127	met49 and AT4G14540	12.6254	met49	Leucine	AT4G14540	1	1	1	0	3	0	0	0	0	0	-0.560494	0	0	1	245592_at	nuclear factor Y, subunit B3	27.3.15	RNA.regulation of transcription.CCAAT box binding factor family, HAP3
128	met49 and AT4G14600	12.6254	met49	Leucine	AT4G14600	1	1	1	0	3	0	0.742812	0	0	0	0.699348	0	0	2	245312_at	Target SNARE coiled-coil domain protein	35.2	not assigned.unknown
129	met49 and AT4G14610	12.6254	met49	Leucine	AT4G14610	1	1	1	0	3	0	0	0.753839	0	0	0	0	0	1	245566_at	pseudogene, disease resistance protein (CC-NBS-LRR class), putative, domain signature CC-NBS-LRR exists, suggestive of a disease resistance protein.; blastp match of 45% identity and 2.2e-162 P-value to GP|24461866|gb|AAN62353.1|AF506028_20|AF506028 NBS-LRR type disease resistance protein {Poncirus trifoliata}	20.1	stress.biotic
130	met49 and AT4G14615	12.6254	met49	Leucine	AT4G14615	1	1	1	0	3	0	0.636252	0	0	0	0.789583	0	0	2	245333_at	unknown protein; FUNCTIONS IN: molecular_function unknown; INVOLVED IN: biological_process unknown; LOCATED IN: endomembrane system; EXPRESSED IN: 24 plant structures; EXPRESSED DURING: 15 growth stages; CONTAINS InterPro DOMAIN/s: Protein of unknown function DUF2346 (InterPro:IPR018625); BEST Arabidopsis thaliana protein match is: unknown protein (TAIR:AT1G52825.1); Has 30201 Blast hits to 17322…	35.2	not assigned.unknown
131	met52 and AT4G16770	4.54343	met52	Tyrosine	AT4G16770	1	1	1	0	3	0	0	-0.83529	-0.919009	0	0	0	0	2	245307_at	2-oxoglutarate (2OG) and Fe(II)-dependent oxygenase superfamily protein	17.6.1	hormone metabolism.gibberelin.synthesis-degradation
132	met52 and AT4G16780	4.54343	met52	Tyrosine	AT4G16780	1	1	1	0	3	-0.601012	0.850933	0	0	-0.623854	0.800613	0	-0.660239	5	245276_at	homeobox protein 2	27.3.22	RNA.regulation of transcription.HB,Homeobox transcription factor family
133	met52 and AT4G16790	4.54343	met52	Tyrosine	AT4G16790	1	1	1	0	3	0	0	0	0	0	0.610334	0	0	1	245384_at	hydroxyproline-rich glycoprotein family protein	10.5.4	cell wall.cell wall proteins.HRGP
134	met52 and AT4G16800	4.54343	met52	Tyrosine	AT4G16800	1	1	1	0	3	0	0	-0.559474	-0.662609	0	0	0	0.695962	3	245446_at	ATP-dependent caseinolytic (Clp) protease/crotonase family protein	11.9.4.3	lipid metabolism.lipid degradation.beta-oxidation.enoyl CoA hydratase	13.2.6.3	amino acid metabolism.degradation.aromatic aa.tryptophan
135	met05 and AT4G18230	4.55151	met05	Succinic acid	AT4G18230	1	1	0	1	3	0	0	0.75596	0.637644	0	0	0	0	2	254658_at	FUNCTIONS IN: molecular_function unknown; INVOLVED IN: biological_process unknown; LOCATED IN: endomembrane system; EXPRESSED IN: 23 plant structures; EXPRESSED DURING: 13 growth stages; CONTAINS InterPro DOMAIN/s: Oligosaccharide biosynthesis protein Alg14 like (InterPro:IPR013969); Has 640 Blast hits to 640 proteins in 277 species: Archae - 4; Bacteria - 281; Metazoa - 94; Fungi - 127; Plants -…	35.2	not assigned.unknown
136	met05 and AT4G18240	4.55151	met05	Succinic acid	AT4G18240	1	1	0	1	3	0	0	-0.683948	0	0	0	0	0	1	254659_at	starch synthase 4	2.1.2.2	major CHO metabolism.synthesis.starch.starch synthase
137	met05 and AT4G18250	4.55151	met05	Succinic acid	AT4G18250	1	1	0	1	3	0	0	0	0	0	0	0	0.747739	1	254660_at	receptor serine/threonine kinase, putative	30.2.15	signalling.receptor kinases.thaumatin like
138	met05 and AT4G18260	4.55151	met05	Succinic acid	AT4G18260	1	1	0	1	3	0	0.567516	0	0	0	0	0	0	1	254661_at	Cytochrome b561/ferric reductase transmembrane protein family	21.2	redox.ascorbate and glutathione
139	met05 and AT4G18270	4.55151	met05	Succinic acid	AT4G18270	1	1	0	1	3	0	0	-0.589982	0	0	0	0	-0.681904	2	254662_at	translocase 11	29.7	protein.glycosylation
140	met05 and AT4G18280	4.55151	met05	Succinic acid	AT4G18280	1	1	0	1	3	0	0	-0.740635	-0.592783	0	0	0	0	2	254667_at	glycine-rich cell wall protein-related	35.1.40	not assigned.no ontology.glycine rich proteins
141	met50 and AT4G23730	4.5505	met50	Trehalose	AT4G23730	1	1	0	1	3	0	0	0	0	0	0.737724	0	0	1	254223_at	Galactose mutarotase-like superfamily protein	3.5	minor CHO metabolism.others
142	met50 and AT4G23740	4.5505	met50	Trehalose	AT4G23740	1	1	0	1	3	0	0.673178	0	0	0	0.846221	0	0	2	254218_at	Leucine-rich repeat protein kinase family protein	30.2.3	signalling.receptor kinases.leucine rich repeat III
143	met50 and AT4G23750	4.5505	met50	Trehalose	AT4G23750	1	1	0	1	3	0	0.611534	0	0	0	0.560755	0	0	2	254235_at	cytokinin response factor 2	27.3.3	RNA.regulation of transcription.AP2/EREBP, APETALA2/Ethylene-responsive element binding protein family
144	met50 and AT4G23800	4.5505	met50	Trehalose	AT4G23800	1	1	0	1	3	0	0	0	0	0	0.75241	0	0	1	254233_at	HMG (high mobility group) box protein	27.3.62	RNA.regulation of transcription.Nucleosome/chromatin assembly factor group
145	met50 and AT4G23820	4.5505	met50	Trehalose	AT4G23820	1	1	0	1	3	0	-0.686101	0	0	0	-0.725067	0	0	2	254221_at	Pectin lyase-like superfamily protein	10.6.3	cell wall.degradation.pectate lyases and polygalacturonases
146	met50 and AT4G23840	4.5505	met50	Trehalose	AT4G23840	1	1	0	1	3	0	-0.596395	0	0	0	-0.748864	0	0	2	254236_at	Leucine-rich repeat (LRR) family protein	35.1	not assigned.no ontology
147	met31 and AT5G67320	6.69842	met31	GABA	AT5G67320	1	1	0	1	3	0	0.708936	0	0	0.735058	0	0	0	2	247002_at	WD-40 repeat family protein	20.2.2	stress.abiotic.cold	27.3.55	RNA.regulation of transcription.HDA
148	met31 and AT5G67330	6.69842	met31	GABA	AT5G67330	1	1	0	1	3	0	-0.671211	0	0	0	-0.528021	0	0	2	247001_at	natural resistance associated macrophage protein 4	34.12	transport.metal
149	met31 and AT5G67360	6.69842	met31	GABA	AT5G67360	1	1	0	1	3	0	-0.804306	0	0	0	0	0	0	1	246990_at	Subtilase family protein	29.5.1	protein.degradation.subtilases
150	met31 and AT5G67380	6.69842	met31	GABA	AT5G67380	1	1	0	1	3	0	0.639405	0	0	0.650523	0.617994	0	0	3	247000_at	casein kinase alpha 1	29.4	protein.postranslational modification
151	met50 and AT1G68560	4.76078	met50	Trehalose	AT1G68560	1	1	0	1	3	0	-0.71047	0	0	-0.689372	-0.718694	0	0	3	262230_at	alpha-xylosidase 1	26.3.1	misc.gluco-, galacto- and mannosidases.alpha-galactosidase
152	met50 and AT1G68570	4.76078	met50	Trehalose	AT1G68570	1	1	0	1	3	0	0	0	0	0	0.657161	0	0	1	262281_at	Major facilitator superfamily protein	34.13	transport.peptides and oligopeptides
153	met50 and AT1G68580	4.76078	met50	Trehalose	AT1G68580	1	1	0	1	3	0	0	0	0	0	-0.577295	0	0	1	262280_at	agenet domain-containing protein / bromo-adjacent homology (BAH) domain-containing protein	27.3.67	RNA.regulation of transcription.putative transcription regulator
154	met50 and AT1G68585	4.76078	met50	Trehalose	AT1G68585	1	1	0	1	3	0	0.701784	0	0	0.78312	0.764906	0	0	3	262286_at	unknown protein; Has 23 Blast hits to 23 proteins in 6 species: Archae - 0; Bacteria - 0; Metazoa - 0; Fungi - 0; Plants - 23; Viruses - 0; Other Eukaryotes - 0 (source: NCBI BLink).	35.2	not assigned.unknown
155	met50 and AT1G68590	4.76078	met50	Trehalose	AT1G68590	1	1	0	1	3	0	0.651627	0	0	0	0.875638	0	0	2	262283_at	Ribosomal protein PSRP-3/Ycf65	29.2.1.1.1.1.83	protein.synthesis.ribosomal protein.prokaryotic.chloroplast.30S subunit.PSRP3
156	met50 and AT1G68600	4.76078	met50	Trehalose	AT1G68600	1	1	0	1	3	0	0.74818	0	0	0	0.729755	0	0	2	262232_at	Aluminium activated malate transporter family protein	35.2	not assigned.unknown
157	met50 and AT1G68620	4.76078	met50	Trehalose	AT1G68620	1	1	0	1	3	0	0	0	0	0	-0.893686	0	0	1	262229_at	alpha/beta-Hydrolases superfamily protein	11.9.3.2	lipid metabolism.lipid degradation.lysophospholipases.carboxylesterase
158	met50 and AT1G68650	4.76078	met50	Trehalose	AT1G68650	1	1	0	1	3	0	0	0	0	0	0.608844	0	0	1	262277_at	Uncharacterized protein family (UPF0016)	35.2	not assigned.unknown
159	met50 and AT1G68660	4.76078	met50	Trehalose	AT1G68660	1	1	0	1	3	0	0.657202	0	0	0	0.866243	0	0	2	262287_at	Ribosomal protein L12/ ATP-dependent Clp protease adaptor protein ClpS family protein	29.2.1.1.3.2.1712	protein.synthesis.ribosomal protein.prokaryotic.unknown organellar.50S subunit.L7/L12
160	met50 and AT1G68680	4.76078	met50	Trehalose	AT1G68680	1	1	0	1	3	0	0	0	0	0	0.703006	0.649137	0	2	262285_at	unknown protein; FUNCTIONS IN: molecular_function unknown; INVOLVED IN: biological_process unknown; LOCATED IN: chloroplast; EXPRESSED IN: 23 plant structures; EXPRESSED DURING: 16 growth stages; Has 20 Blast hits to 20 proteins in 11 species: Archae - 0; Bacteria - 0; Metazoa - 0; Fungi - 0; Plants - 20; Viruses - 0; Other Eukaryotes - 0 (source: NCBI BLink).	35.2	not assigned.unknown
161	met21 and AT3G23090	4.69532	met21	Galactinol	AT3G23090	1	1	0	1	3	0	0.620734	0	0	0	0	0	0	1	257761_at	TPX2 (targeting protein for Xklp2) protein family	35.2	not assigned.unknown
162	met50 and AT4G21380	4.80709	met50	Trehalose	AT4G21380	1	1	0	1	3	0	0.674561	0	0	0	0.68464	0	0	2	254416_at	receptor kinase 3	30.2.24	signalling.receptor kinases.S-locus glycoprotein like
163	met50 and AT4G21400	4.80709	met50	Trehalose	AT4G21400	1	1	0	1	3	0	-0.578279	0	0	0.713934	0	0	0	2	254409_at	cysteine-rich RLK (RECEPTOR-like protein kinase) 28	30.2.17	signalling.receptor kinases.DUF 26
164	met50 and AT4G21440	4.80709	met50	Trehalose	AT4G21440	1	1	0	1	3	0	0	0	0	0	-0.792858	0	0	1	254413_at	MYB-like 102	27.3.25	RNA.regulation of transcription.MYB domain transcription factor family
165	met50 and AT4G14300	12.6254	met50	Trehalose	AT4G14300	1	1	0	1	3	0	-0.58245	0	0	0	0.607197	0	0	2	245605_at	RNA-binding (RRM/RBD/RNP motifs) family protein	27.4	RNA.RNA binding
166	met50 and AT4G14320	12.6254	met50	Trehalose	AT4G14320	1	1	0	1	3	0	0	0	0	0	0.882809	0	0	1	245311_at	Zinc-binding ribosomal protein family protein	29.2.1.2.2.536	protein.synthesis.ribosomal protein.eukaryotic.60S subunit.L36A
167	met50 and AT4G14330	12.6254	met50	Trehalose	AT4G14330	1	1	0	1	3	0	0.627269	0	0	0	0.566868	0	0	2	245607_at	P-loop containing nucleoside triphosphate hydrolases superfamily protein	31.1	cell.organisation
168	met50 and AT4G14360	12.6254	met50	Trehalose	AT4G14360	1	1	0	1	3	0	0.780464	0	0	0	0.59323	0	0	2	245274_at	S-adenosyl-L-methionine-dependent methyltransferases superfamily protein	20.2.3	stress.abiotic.drought/salt
169	met50 and AT4G14365	12.6254	met50	Trehalose	AT4G14365	1	1	0	1	3	0	0	0	0	0.654764	0	0	0	1	245329_at	XB3 ortholog 4 in Arabidopsis thaliana	31.1	cell.organisation
170	met50 and AT4G14385	12.6254	met50	Trehalose	AT4G14385	1	1	0	1	3	0	-0.68576	0	0	0	-0.706953	0	0	2	245261_at	FUNCTIONS IN: molecular_function unknown; INVOLVED IN: biological_process unknown; LOCATED IN: vacuole; EXPRESSED IN: 24 plant structures; EXPRESSED DURING: 15 growth stages; CONTAINS InterPro DOMAIN/s: Histone H4 acetyltransferase, NuA4 complex, Eaf6 (InterPro:IPR015418); Has 30201 Blast hits to 17322 proteins in 780 species: Archae - 12; Bacteria - 1396; Metazoa - 17338; Fungi - 3422; Plants - …	35.2	not assigned.unknown
171	met50 and AT4G14400	12.6254	met50	Trehalose	AT4G14400	1	1	0	1	3	0	0	0	0	0.733292	0.771263	0	0	2	245265_at	ankyrin repeat family protein	31.5.1	cell.cell death.plants
172	met50 and AT4G14430	12.6254	met50	Trehalose	AT4G14430	1	1	0	1	3	0	0	0	0	0	-0.797638	0	0	1	245359_at	indole-3-butyric acid response 10	11.9.4.3	lipid metabolism.lipid degradation.beta-oxidation.enoyl CoA hydratase	13.2.6.3	amino acid metabolism.degradation.aromatic aa.tryptophan
173	met50 and AT4G14440	12.6254	met50	Trehalose	AT4G14440	1	1	0	1	3	0	0	0	0	0	0.790237	0	0	1	245612_at	3-hydroxyacyl-CoA dehydratase 1	11.9.4.3	lipid metabolism.lipid degradation.beta-oxidation.enoyl CoA hydratase	13.2.6.3	amino acid metabolism.degradation.aromatic aa.tryptophan
174	met50 and AT4G14510	12.6254	met50	Trehalose	AT4G14510	1	1	0	1	3	0	0	0	0	0	0.672208	0	0	1	245618_at	CRM family member 3B	35.2	not assigned.unknown
175	met50 and AT4G14600	12.6254	met50	Trehalose	AT4G14600	1	1	0	1	3	0	-0.614901	0	0	0	-0.700751	0	0	2	245312_at	Target SNARE coiled-coil domain protein	35.2	not assigned.unknown
176	met50 and AT4G14615	12.6254	met50	Trehalose	AT4G14615	1	1	0	1	3	0	0	0	0	0	-0.849145	0	0	1	245333_at	unknown protein; FUNCTIONS IN: molecular_function unknown; INVOLVED IN: biological_process unknown; LOCATED IN: endomembrane system; EXPRESSED IN: 24 plant structures; EXPRESSED DURING: 15 growth stages; CONTAINS InterPro DOMAIN/s: Protein of unknown function DUF2346 (InterPro:IPR018625); BEST Arabidopsis thaliana protein match is: unknown protein (TAIR:AT1G52825.1); Has 30201 Blast hits to 17322…	35.2	not assigned.unknown
177	met18 and AT1G62720	4.77211	met18	Glycine	AT1G62720	1	0	1	1	3	NA	NA	NA	NA	NA	NA	NA	NA	NA	262690_at	Pentatricopeptide repeat (PPR-like) superfamily protein	35.1.5	not assigned.no ontology.pentatricopeptide (PPR) repeat-containing protein
178	met18 and AT1G62760	4.77211	met18	Glycine	AT1G62760	1	0	1	1	3	NA	NA	NA	NA	NA	NA	NA	NA	NA	262640_at	Plant invertase/pectin methylesterase inhibitor superfamily protein	26.18	misc.invertase/pectin methylesterase inhibitor family protein
179	met18 and AT1G62766	4.77211	met18	Glycine	AT1G62766	1	0	1	1	3	NA	NA	NA	NA	NA	NA	NA	NA	NA	NA	NA
180	met18 and AT1G62770	4.77211	met18	Glycine	AT1G62770	1	0	1	1	3	NA	NA	NA	NA	NA	NA	NA	NA	NA	262643_at	Plant invertase/pectin methylesterase inhibitor superfamily protein	26.18	misc.invertase/pectin methylesterase inhibitor family protein
181	met18 and AT1G62780	4.77211	met18	Glycine	AT1G62780	1	0	1	1	3	NA	NA	NA	NA	NA	NA	NA	NA	NA	262693_at	unknown protein; FUNCTIONS IN: molecular_function unknown; INVOLVED IN: biological_process unknown; LOCATED IN: chloroplast, chloroplast stroma; EXPRESSED IN: 22 plant structures; EXPRESSED DURING: 14 growth stages; Has 94 Blast hits to 94 proteins in 35 species: Archae - 6; Bacteria - 10; Metazoa - 21; Fungi - 2; Plants - 48; Viruses - 0; Other Eukaryotes - 7 (source: NCBI BLink).	35.2	not assigned.unknown
182	met18 and AT1G62835	4.77211	met18	Glycine	AT1G62835	1	0	1	1	3	NA	NA	NA	NA	NA	NA	NA	NA	NA	NA	NA
183	met64 and AT5G14710	6.16019	met64	Nicotinic acid	AT5G14710	1	0	1	1	3	NA	NA	NA	NA	NA	NA	NA	NA	NA	250150_at	CONTAINS InterPro DOMAIN/s: Proteasome assembly chaperone 3 (InterPro:IPR018788); Has 120 Blast hits to 120 proteins in 47 species: Archae - 0; Bacteria - 0; Metazoa - 62; Fungi - 2; Plants - 49; Viruses - 0; Other Eukaryotes - 7 (source: NCBI BLink).	35.2	not assigned.unknown
184	met64 and AT5G14720	6.16019	met64	Nicotinic acid	AT5G14720	1	0	1	1	3	NA	NA	NA	NA	NA	NA	NA	NA	NA	246583_at	Protein kinase superfamily protein	29.4	protein.postranslational modification
185	met64 and AT5G14730	6.16019	met64	Nicotinic acid	AT5G14730	1	0	1	1	3	NA	NA	NA	NA	NA	NA	NA	NA	NA	246584_at	unknown protein; CONTAINS InterPro DOMAIN/s: Protein of unknown function DUF1645 (InterPro:IPR012442); BEST Arabidopsis thaliana protein match is: unknown protein (TAIR:AT3G01513.1); Has 85 Blast hits to 83 proteins in 14 species: Archae - 0; Bacteria - 9; Metazoa - 0; Fungi - 0; Plants - 76; Viruses - 0; Other Eukaryotes - 0 (source: NCBI BLink).	35.2	not assigned.unknown
186	met64 and AT5G14740	6.16019	met64	Nicotinic acid	AT5G14740	1	0	1	1	3	NA	NA	NA	NA	NA	NA	NA	NA	NA	246596_at	carbonic anhydrase 2	8.3	TCA / org transformation.carbonic anhydrases
187	met64 and AT5G14750	6.16019	met64	Nicotinic acid	AT5G14750	1	0	1	1	3	NA	NA	NA	NA	NA	NA	NA	NA	NA	246585_at	myb domain protein 66	27.3.25	RNA.regulation of transcription.MYB domain transcription factor family
188	met64 and AT5G14760	6.16019	met64	Nicotinic acid	AT5G14760	1	0	1	1	3	NA	NA	NA	NA	NA	NA	NA	NA	NA	246597_at	L-aspartate oxidase	13.2.1.2	amino acid metabolism.degradation.central amino acid metabolism.aspartate
189	met64 and AT5G14770	6.16019	met64	Nicotinic acid	AT5G14770	1	0	1	1	3	NA	NA	NA	NA	NA	NA	NA	NA	NA	246586_at	Tetratricopeptide repeat (TPR)-like superfamily protein	35.1.5	not assigned.no ontology.pentatricopeptide (PPR) repeat-containing protein
190	met64 and AT5G14790	6.16019	met64	Nicotinic acid	AT5G14790	1	0	1	1	3	NA	NA	NA	NA	NA	NA	NA	NA	NA	246593_at	ARM repeat superfamily protein	35.2	not assigned.unknown
191	met64 and AT5G14880	5.07968	met64	Nicotinic acid	AT5G14880	1	0	1	1	3	NA	NA	NA	NA	NA	NA	NA	NA	NA	246591_at	Potassium transporter family protein	34.15	transport.potassium
192	met64 and AT5G14890	5.07968	met64	Nicotinic acid	AT5G14890	1	0	1	1	3	NA	NA	NA	NA	NA	NA	NA	NA	NA	246592_at	NHL domain-containing protein	35.1	not assigned.no ontology
193	met64 and AT5G14900	5.07968	met64	Nicotinic acid	AT5G14900	1	0	1	1	3	NA	NA	NA	NA	NA	NA	NA	NA	NA	246599_at	helicase associated (HA2) domain-containing protein	28.1	DNA.synthesis/chromatin structure
194	met64 and AT5G14910	5.07968	met64	Nicotinic acid	AT5G14910	1	0	1	1	3	NA	NA	NA	NA	NA	NA	NA	NA	NA	246548_at	Heavy metal transport/detoxification superfamily protein	35.1	not assigned.no ontology
195	met64 and AT5G14930	5.07968	met64	Nicotinic acid	AT5G14930	1	0	1	1	3	NA	NA	NA	NA	NA	NA	NA	NA	NA	246600_at	senescence-associated gene 101	33.99	development.unspecified
196	met64 and AT5G14960	5.07968	met64	Nicotinic acid	AT5G14960	1	0	1	1	3	NA	NA	NA	NA	NA	NA	NA	NA	NA	246568_at	DP-E2F-like 2	27.3.18	RNA.regulation of transcription.E2F/DP transcription factor family
197	met64 and AT5G14980	5.07968	met64	Nicotinic acid	AT5G14980	1	0	1	1	3	NA	NA	NA	NA	NA	NA	NA	NA	NA	246569_at	alpha/beta-Hydrolases superfamily protein	35.1	not assigned.no ontology
198	met64 and AT5G14990	5.07968	met64	Nicotinic acid	AT5G14990	1	0	1	1	3	NA	NA	NA	NA	NA	NA	NA	NA	NA	246570_at	BEST Arabidopsis thaliana protein match is: myosin heavy chain-related (TAIR:AT2G34730.1); Has 8284 Blast hits to 6001 proteins in 578 species: Archae - 107; Bacteria - 678; Metazoa - 3983; Fungi - 607; Plants - 315; Viruses - 16; Other Eukaryotes - 2578 (source: NCBI BLink).	35.2	not assigned.unknown
199	met64 and AT5G15310	4.67098	met64	Nicotinic acid	AT5G15310	1	0	1	1	3	NA	NA	NA	NA	NA	NA	NA	NA	NA	250167_at	myb domain protein 16	27.3.25	RNA.regulation of transcription.MYB domain transcription factor family
200	met64 and AT5G15320	4.67098	met64	Nicotinic acid	AT5G15320	1	0	1	1	3	NA	NA	NA	NA	NA	NA	NA	NA	NA	250168_at	unknown protein; FUNCTIONS IN: molecular_function unknown; INVOLVED IN: biological_process unknown; LOCATED IN: endomembrane system; EXPRESSED IN: 23 plant structures; EXPRESSED DURING: 15 growth stages; BEST Arabidopsis thaliana protein match is: unknown protein (TAIR:AT3G01130.1); Has 64 Blast hits to 64 proteins in 11 species: Archae - 0; Bacteria - 0; Metazoa - 0; Fungi - 0; Plants - 64; Viru…	35.2	not assigned.unknown
201	met64 and AT5G15340	4.67098	met64	Nicotinic acid	AT5G15340	1	0	1	1	3	NA	NA	NA	NA	NA	NA	NA	NA	NA	250169_at	Pentatricopeptide repeat (PPR) superfamily protein	35.1.5	not assigned.no ontology.pentatricopeptide (PPR) repeat-containing protein
202	met64 and AT5G15360	4.67098	met64	Nicotinic acid	AT5G15360	1	0	1	1	3	NA	NA	NA	NA	NA	NA	NA	NA	NA	250135_at	unknown protein; Has 4 Blast hits to 4 proteins in 2 species: Archae - 0; Bacteria - 0; Metazoa - 0; Fungi - 0; Plants - 4; Viruses - 0; Other Eukaryotes - 0 (source: NCBI BLink).	35.2	not assigned.unknown
203	met64 and AT5G15380	4.67098	met64	Nicotinic acid	AT5G15380	1	0	1	1	3	NA	NA	NA	NA	NA	NA	NA	NA	NA	250136_at	domains rearranged methylase 1	27.3.46	RNA.regulation of transcription.DNA methyltransferases
204	met64 and AT5G15390	4.67098	met64	Nicotinic acid	AT5G15390	1	0	1	1	3	NA	NA	NA	NA	NA	NA	NA	NA	NA	250137_at	tRNA/rRNA methyltransferase (SpoU) family protein	27.1	RNA.processing
205	met64 and AT5G15400	4.67098	met64	Nicotinic acid	AT5G15400	1	0	1	1	3	NA	NA	NA	NA	NA	NA	NA	NA	NA	246541_at	U-box domain-containing protein	29.5.11	protein.degradation.ubiquitin
206	met64 and AT5G15410	4.67098	met64	Nicotinic acid	AT5G15410	1	0	1	1	3	NA	NA	NA	NA	NA	NA	NA	NA	NA	246510_at	Cyclic nucleotide-regulated ion channel family protein	34.22	transport.cyclic nucleotide or calcium regulated channels
207	met64 and AT5G15420	4.67098	met64	Nicotinic acid	AT5G15420	1	0	1	1	3	NA	NA	NA	NA	NA	NA	NA	NA	NA	246552_at	unknown protein; Has 17 Blast hits to 5 proteins in 2 species: Archae - 0; Bacteria - 0; Metazoa - 0; Fungi - 0; Plants - 1; Viruses - 0; Other Eukaryotes - 16 (source: NCBI BLink).	35.2	not assigned.unknown
208	met64 and AT5G15430	4.67098	met64	Nicotinic acid	AT5G15430	1	0	1	1	3	NA	NA	NA	NA	NA	NA	NA	NA	NA	NA	NA
209	met41 and AT1G02560	4.58133	met41	Citrulline/Arginine	AT1G02560	1	1	0	0	2	0	0	0	0	0	-0.663678	0	0	1	260912_at	nuclear encoded CLP protease 5	29.5.5	protein.degradation.serine protease
210	met41 and AT1G02620	4.58133	met41	Citrulline/Arginine	AT1G02620	1	1	0	0	2	0	0	0	0	0	0.926937	0	0	1	260930_at	Ras-related small GTP-binding family protein	30.5	signalling.G-proteins
211	met41 and AT1G02640	4.58133	met41	Citrulline/Arginine	AT1G02640	1	1	0	0	2	0	0	-0.637932	-0.762208	0	0	0	0	2	260914_at	beta-xylosidase 2	10.6.2	cell wall.degradation.mannan-xylose-arabinose-fucose
212	met41 and AT1G02660	4.58133	met41	Citrulline/Arginine	AT1G02660	1	1	0	0	2	0	0	0	-0.689946	0	0	0	0	1	260915_at	alpha/beta-Hydrolases superfamily protein	11.9.2.1	lipid metabolism.lipid degradation.lipases.triacylglycerol lipase
213	met18 and AT1G05690	4.74681	met18	Glycine	AT1G05690	1	1	0	0	2	0	0.673637	0	0	0	0	0.675573	0	2	257451_at	BTB and TAZ domain protein 3	29.5.11.4.5.2	protein.degradation.ubiquitin.E3.BTB/POZ Cullin3.BTB/POZ
214	met18 and AT1G05710	4.74681	met18	Glycine	AT1G05710	1	1	0	0	2	0	0	0	0.714888	0	0	0	0	1	263179_at	basic helix-loop-helix (bHLH) DNA-binding superfamily protein	17.5.3	hormone metabolism.ethylene.induced-regulated-responsive-activated
215	met18 and AT1G05720	4.74681	met18	Glycine	AT1G05720	1	1	0	0	2	0.681643	0	0.608219	0	0	0	-0.782789	0	3	263181_at	selenoprotein family protein	35.1	not assigned.no ontology
216	met18 and AT1G05750	4.74681	met18	Glycine	AT1G05750	1	1	0	0	2	0	-0.632971	0	0	0	0	0	0	1	261310_at	Tetratricopeptide repeat (TPR)-like superfamily protein	35.1.5	not assigned.no ontology.pentatricopeptide (PPR) repeat-containing protein
217	met32 and AT1G11930	4.67248	met32	Phenylalanine	AT1G11930	1	1	0	0	2	0	0	0	0	0	0.736038	0	0	1	264349_at	Predicted pyridoxal phosphate-dependent enzyme, YBL036C type	35.1	not assigned.no ontology
218	met32 and AT1G11940	4.67248	met32	Phenylalanine	AT1G11940	1	1	0	0	2	0	0	0	0.55512	0	0	0	0	1	257422_at	Core-2/I-branching beta-1,6-N-acetylglucosaminyltransferase family protein	35.2	not assigned.unknown
219	met32 and AT1G11950	4.67248	met32	Phenylalanine	AT1G11950	1	1	0	0	2	0	0	0	-0.601368	0	0	0	0.574167	2	264390_at	Transcription factor jumonji (jmjC) domain-containing protein	27.3.57	RNA.regulation of transcription.JUMONJI family
220	met32 and AT1G11960	4.67248	met32	Phenylalanine	AT1G11960	1	1	0	0	2	0	0	0	-0.787852	0	0	0	0.594199	2	264389_at	ERD (early-responsive to dehydration stress) family protein	20.2.3	stress.abiotic.drought/salt
221	met32 and AT1G12000	4.67248	met32	Phenylalanine	AT1G12000	1	1	0	0	2	0	-0.698309	0	0	0	-0.654562	0	0	2	264386_at	Phosphofructokinase family protein	4.1.5	glycolysis.cytosolic branch.pyrophosphate-fructose-6-P phosphotransferase
222	met32 and AT1G12010	4.67248	met32	Phenylalanine	AT1G12010	1	1	0	0	2	0	0.806714	-0.588807	0	0	0.681373	0	0	3	264346_at	2-oxoglutarate (2OG) and Fe(II)-dependent oxygenase superfamily protein	17.5.1.2	hormone metabolism.ethylene.synthesis-degradation.1-aminocyclopropane-1-carboxylate oxidase
223	met32 and AT1G12020	4.67248	met32	Phenylalanine	AT1G12020	1	1	0	0	2	0	0	0	0.858187	0	-0.747148	0.631243	0	3	264385_at	unknown protein; BEST Arabidopsis thaliana protein match is: unknown protein (TAIR:AT1G62422.1); Has 89 Blast hits to 88 proteins in 16 species: Archae - 0; Bacteria - 0; Metazoa - 0; Fungi - 0; Plants - 87; Viruses - 0; Other Eukaryotes - 2 (source: NCBI BLink).	35.2	not assigned.unknown
224	met47 and AT1G14700	4.75445	met47	Isoleucine	AT1G14700	1	1	0	0	2	0	0	0	-0.661049	0	-0.737682	0	0	2	262830_at	purple acid phosphatase 3	26.13	misc.acid and other phosphatases
225	met47 and AT1G14710	4.75445	met47	Isoleucine	AT1G14710	1	1	0	0	2	0	0	0	-0.621136	0	0	0	0	1	262849_at	hydroxyproline-rich glycoprotein family protein	35.1.41	not assigned.no ontology.hydroxyproline rich proteins
226	met47 and AT1G14720	4.75445	met47	Isoleucine	AT1G14720	1	1	0	0	2	0	-0.589877	0	0	0	-0.776936	0	0	2	262842_at	xyloglucan endotransglucosylase/hydrolase 28	10.7	cell wall.modification
227	met47 and AT1G14740	4.75445	met47	Isoleucine	AT1G14740	1	1	0	0	2	0	0	0	0	0	0.587419	0.712694	0	2	262845_at	Protein of unknown function (DUF1423)	35.2	not assigned.unknown
228	met09 and AT1G16720	4.98313	met09	Aspartate	AT1G16720	1	1	0	0	2	0	-0.736774	0	-0.648746	0	-0.918512	0	0	3	255764_at	high chlorophyll fluorescence phenotype 173	35.2	not assigned.unknown
229	met09 and AT1G16730	4.98313	met09	Aspartate	AT1G16730	1	1	0	0	2	0	-0.728343	-0.686751	-0.593384	0	-0.607639	0	0	4	255763_at	unknown protein 6	35.2	not assigned.unknown
230	met09 and AT1G16740	4.98313	met09	Aspartate	AT1G16740	1	1	0	0	2	0	0	0	0	0	-0.840666	0	0	1	255767_at	Ribosomal protein L20	29.2.1.1.3.2.20	protein.synthesis.ribosomal protein.prokaryotic.unknown organellar.50S subunit.L20
231	met09 and AT1G16750	4.98313	met09	Aspartate	AT1G16750	1	1	0	0	2	0	-0.729424	0	-0.682155	0	-0.548367	0	0	3	255766_at	Protein of unknown function, DUF547	35.2	not assigned.unknown
232	met09 and AT1G16780	4.98313	met09	Aspartate	AT1G16780	1	1	0	0	2	0	0	0	-0.770897	0	0.502227	0	0	2	255760_at	Inorganic H pyrophosphatase family protein	34.3	transport.H+ transporting pyrophosphatase
233	met09 and AT1G16790	4.98313	met09	Aspartate	AT1G16790	1	1	0	0	2	0	-0.756327	0	0	0	-0.852475	0	0	2	255759_at	ribosomal protein-related	29.2.1.99.99	protein.synthesis.ribosomal protein.unknown.unknown
234	met09 and AT1G16810	4.98313	met09	Aspartate	AT1G16810	1	1	0	0	2	0	0	0.603182	0	0	0.831696	0	0	2	256113_at	unknown protein; CONTAINS InterPro DOMAIN/s: Protein of unknown function DUF1754, eukaryotic (InterPro:IPR013865); Has 395 Blast hits to 394 proteins in 162 species: Archae - 0; Bacteria - 0; Metazoa - 181; Fungi - 91; Plants - 65; Viruses - 0; Other Eukaryotes - 58 (source: NCBI BLink).	35.2	not assigned.unknown
235	met09 and AT1G16820	4.98313	met09	Aspartate	AT1G16820	1	1	0	0	2	0	0	0	0	0	0.508418	0	0	1	256111_at	vacuolar ATP synthase catalytic subunit-related / V-ATPase-related / vacuolar proton pump-related	34.1	transport.p- and v-ATPases
236	met09 and AT1G16840	4.98313	met09	Aspartate	AT1G16840	1	1	0	0	2	0.601083	0.628109	0.579017	0	0	0.586257	0	0	4	256117_at	unknown protein; BEST Arabidopsis thaliana protein match is: unknown protein (TAIR:AT1G78890.1); Has 71 Blast hits to 71 proteins in 12 species: Archae - 0; Bacteria - 0; Metazoa - 0; Fungi - 0; Plants - 71; Viruses - 0; Other Eukaryotes - 0 (source: NCBI BLink).	35.2	not assigned.unknown
237	met91 and AT1G22060	5.56145	met91	Glutamate	AT1G22060	1	1	0	0	2	0	0	-0.668008	0	0	0	0	0	1	255948_at	LOCATED IN: vacuole; EXPRESSED IN: 23 plant structures; EXPRESSED DURING: 13 growth stages; BEST Arabidopsis thaliana protein match is: FBD, F-box and Leucine Rich Repeat domains containing protein (TAIR:AT1G22000.1); Has 84739 Blast hits to 38714 proteins in 2257 species: Archae - 1436; Bacteria - 11314; Metazoa - 40747; Fungi - 7706; Plants - 4675; Viruses - 308; Other Eukaryotes - 18553 (sourc…	35.2	not assigned.unknown
238	met49 and AT1G22930	5.35323	met49	Leucine	AT1G22930	1	1	0	0	2	0	0	0	0.561198	0	0.868777	0	0	2	264772_at	T-complex protein 11	35.1	not assigned.no ontology
239	met49 and AT1G22970	5.35323	met49	Leucine	AT1G22970	1	1	0	0	2	0	0	0	0	0	0.566331	0	0	1	264722_at	unknown protein; BEST Arabidopsis thaliana protein match is: unknown protein (TAIR:AT1G71150.1); Has 134 Blast hits to 132 proteins in 48 species: Archae - 0; Bacteria - 0; Metazoa - 66; Fungi - 10; Plants - 48; Viruses - 0; Other Eukaryotes - 10 (source: NCBI BLink).	35.2	not assigned.unknown
240	met49 and AT1G22985	5.35323	met49	Leucine	AT1G22985	1	1	0	0	2	0	0	0	0	0	0.584578	0	0	1	264726_at	Integrase-type DNA-binding superfamily protein	27.3.3	RNA.regulation of transcription.AP2/EREBP, APETALA2/Ethylene-responsive element binding protein family
241	met49 and AT1G22990	5.35323	met49	Leucine	AT1G22990	1	1	0	0	2	0	0.838933	0	0	0.732406	0.810715	0	0	3	264729_at	Heavy metal transport/detoxification superfamily protein	15.2	metal handling.binding, chelation and storage
242	met49 and AT1G23020	5.35323	met49	Leucine	AT1G23020	1	1	0	0	2	0	0	-0.575654	0	0	0.729906	0	0	2	264751_at	ferric reduction oxidase 3	15.1	metal handling.acquisition
243	met52 and AT1G26690	5.00986	met52	Tyrosine	AT1G26690	1	1	0	0	2	0	0	0	0	0	0.549178	0	0	1	261269_at	emp24/gp25L/p24 family/GOLD family protein	34.99	transport.misc
244	met52 and AT1G26740	5.00986	met52	Tyrosine	AT1G26740	1	1	0	0	2	0	0	0	0	0	0	0	0.752317	1	261268_at	Ribosomal L32p protein family	29.2.1.1.3.2.32	protein.synthesis.ribosomal protein.prokaryotic.unknown organellar.50S subunit.L32
245	met52 and AT1G26750	5.00986	met52	Tyrosine	AT1G26750	1	1	0	0	2	0	-0.760082	0	0	0	-0.921482	0	0.704476	3	261267_at	unknown protein; Has 44 Blast hits to 44 proteins in 16 species: Archae - 0; Bacteria - 0; Metazoa - 0; Fungi - 0; Plants - 44; Viruses - 0; Other Eukaryotes - 0 (source: NCBI BLink).	35.2	not assigned.unknown
246	met52 and AT1G26770	5.00986	met52	Tyrosine	AT1G26770	1	1	0	0	2	0	0	0	0	0	-0.775872	0	0.649575	2	261266_at	expansin A10	10.7	cell wall.modification
247	met06 and AT1G27290	4.98273	met06	Sucrose	AT1G27290	1	1	0	0	2	0	-0.834082	0	0	0	-0.820486	0	0	2	264445_at	unknown protein; Has 44 Blast hits to 44 proteins in 12 species: Archae - 0; Bacteria - 0; Metazoa - 0; Fungi - 0; Plants - 44; Viruses - 0; Other Eukaryotes - 0 (source: NCBI BLink).	35.2	not assigned.unknown
248	met06 and AT1G27300	4.98273	met06	Sucrose	AT1G27300	1	1	0	0	2	0	-0.631031	0	-0.769927	0	-0.635516	0	0	3	264447_at	unknown protein; Has 54 Blast hits to 54 proteins in 19 species: Archae - 0; Bacteria - 0; Metazoa - 11; Fungi - 6; Plants - 34; Viruses - 0; Other Eukaryotes - 3 (source: NCBI BLink).	35.2	not assigned.unknown
249	met06 and AT1G27310	4.98273	met06	Sucrose	AT1G27310	1	1	0	0	2	0	0	0	0	0	-0.568952	0	0	1	264446_at	nuclear transport factor 2A	29.3.1	protein.targeting.nucleus
250	met06 and AT1G27320	4.98273	met06	Sucrose	AT1G27320	1	1	0	0	2	0	0	0	0	0	-0.554168	0	0	1	264448_at	histidine kinase 3	17.4.2	hormone metabolism.cytokinin.signal transduction
251	met06 and AT1G27360	4.98273	met06	Sucrose	AT1G27360	1	1	0	0	2	0	0	0	0	0	0.544014	0	0	1	264444_at	squamosa promoter-like 11	33.3	development.squamosa promoter binding like (SPL)
252	met06 and AT1G27370	4.98273	met06	Sucrose	AT1G27370	1	1	0	0	2	0	0	0	0	0	0.514061	0	0	1	264489_at	squamosa promoter binding protein-like 10	33.3	development.squamosa promoter binding like (SPL)
253	met06 and AT1G27385	4.98273	met06	Sucrose	AT1G27385	1	1	0	0	2	0	0.571232	0	0	0	0	0	0	1	264443_at	unknown protein; FUNCTIONS IN: molecular_function unknown; INVOLVED IN: biological_process unknown; LOCATED IN: chloroplast; EXPRESSED IN: 24 plant structures; EXPRESSED DURING: 13 growth stages; CONTAINS InterPro DOMAIN/s: Protein of unknown function DUF493 (InterPro:IPR007454); Has 76 Blast hits to 76 proteins in 23 species: Archae - 0; Bacteria - 6; Metazoa - 0; Fungi - 0; Plants - 69; Viruses…	35.2	not assigned.unknown
254	met06 and AT1G27460	4.98273	met06	Sucrose	AT1G27460	1	1	0	0	2	0	0	0	0.595677	0	0.628938	0	0	2	264449_at	no pollen germination related 1	30.3	signalling.calcium
255	met06 and AT1G27480	4.98273	met06	Sucrose	AT1G27480	1	1	0	0	2	0	0	0	0	0	0.617057	0	0	1	264442_at	alpha/beta-Hydrolases superfamily protein	11.8.10	lipid metabolism.exotics (steroids, squalene etc).phosphatidylcholinesterol O-acyltransferase
256	met06 and AT1G27510	4.98273	met06	Sucrose	AT1G27510	1	1	0	0	2	0	-0.751488	0	0	0	-0.662591	0	0	2	264437_at	Protein of unknown function (DUF3506)	35.2	not assigned.unknown
257	met58 and AT1G27760	4.95539	met58	Palmitic acid	AT1G27760	1	1	0	0	2	0	0	0	0.615281	0	0	0	0	1	261651_at	interferon-related developmental regulator family protein / IFRD protein family	35.1	not assigned.no ontology
258	met58 and AT1G27770	4.95539	met58	Palmitic acid	AT1G27770	1	1	0	0	2	0	0	0	0.571154	0	0	0	0	1	261650_at	autoinhibited Ca2+-ATPase 1	34.21	transport.calcium
259	met17 and AT1G31150	4.83928	met17	Threonine	AT1G31150	1	1	0	0	2	0	0	0	0	0	-0.596285	0	0	1	263700_at	Domain of unknown function (DUF1985)	35.2	not assigned.unknown
260	met17 and AT1G31160	4.83928	met17	Threonine	AT1G31160	1	1	0	0	2	0	0	0	0	0	-0.71012	0	0	1	263701_at	HISTIDINE TRIAD NUCLEOTIDE-BINDING 2	29.4	protein.postranslational modification
261	met18 and AT1G32220	4.76018	met18	Glycine	AT1G32220	1	1	0	0	2	-0.80449	0	-0.648184	0	-0.888795	0	0	-0.651358	4	245793_at	NAD(P)-binding Rossmann-fold superfamily protein	35.2	not assigned.unknown
262	met18 and AT1G32230	4.76018	met18	Glycine	AT1G32230	1	1	0	0	2	0.596095	0	0	0	0.639605	0	0	0	2	245796_at	WWE protein-protein interaction domain protein family	20.2.5	stress.abiotic.light
263	met18 and AT1G32240	4.76018	met18	Glycine	AT1G32240	1	1	0	0	2	0	0	0.708967	0	0	0.593548	0.663115	0	3	245758_at	Homeodomain-like superfamily protein	27.3.20	RNA.regulation of transcription.G2-like transcription factor family, GARP
264	met18 and AT1G32270	4.76018	met18	Glycine	AT1G32270	1	1	0	0	2	0	0	0	0	0	0.538457	0	0	1	260703_at	syntaxin, putative	31.4	cell.vesicle transport
265	met49 and AT1G32520	5.28329	met49	Leucine	AT1G32520	1	1	0	0	2	0	0	0	0	0	-0.541842	0	0	1	260696_at	unknown protein; FUNCTIONS IN: molecular_function unknown; INVOLVED IN: biological_process unknown; LOCATED IN: chloroplast; EXPRESSED IN: 24 plant structures; EXPRESSED DURING: 15 growth stages; Has 143 Blast hits to 142 proteins in 34 species: Archae - 0; Bacteria - 0; Metazoa - 39; Fungi - 0; Plants - 56; Viruses - 0; Other Eukaryotes - 48 (source: NCBI BLink).	35.2	not assigned.unknown
266	met49 and AT1G32530	5.28329	met49	Leucine	AT1G32530	1	1	0	0	2	0	0	0	0.574745	-0.657676	0	0	0	2	260697_at	RING/U-box superfamily protein	29.5.11.4.2	protein.degradation.ubiquitin.E3.RING
267	met49 and AT1G32540	5.28329	met49	Leucine	AT1G32540	1	1	0	0	2	0	0	0	-0.722732	-0.728152	0	0	0	2	256469_at	lsd one like 1	27.3.99	RNA.regulation of transcription.unclassified
268	met49 and AT1G32550	5.28329	met49	Leucine	AT1G32550	1	1	0	0	2	0	-0.813417	0	0	-0.773783	-0.919836	-0.64218	0	4	256468_at	2Fe-2S ferredoxin-like superfamily protein	26.3	misc. other Ferredoxins and Rieske domain
269	met49 and AT1G32580	5.28329	met49	Leucine	AT1G32580	1	1	0	0	2	0	0	0	0	0	0.743939	0	0	1	256466_at	plastid developmental protein DAG, putative	33.99	development.unspecified
270	met09 and AT1G32790	5.03041	met09	Aspartate	AT1G32790	1	1	0	0	2	0	0.743536	0	0	0	0.861912	0	0	2	261709_at	CTC-interacting domain 11	27.4	RNA.RNA binding
271	met32 and AT1G36940	4.75845	met32	Phenylalanine	AT1G36940	1	1	0	0	2	-0.603378	0	0	0	0	0	0	0	1	261292_at	unknown protein; Has 21 Blast hits to 21 proteins in 8 species: Archae - 0; Bacteria - 0; Metazoa - 0; Fungi - 0; Plants - 21; Viruses - 0; Other Eukaryotes - 0 (source: NCBI BLink).	35.2	not assigned.unknown
272	met32 and AT1G36980	4.75845	met32	Phenylalanine	AT1G36980	1	1	0	0	2	0	0.810691	0	0	0	0.757932	0	0	2	261293_at	unknown protein; CONTAINS InterPro DOMAIN/s: Uncharacterised protein family UPF0220 (InterPro:IPR007919); Has 424 Blast hits to 424 proteins in 159 species: Archae - 0; Bacteria - 0; Metazoa - 228; Fungi - 120; Plants - 62; Viruses - 0; Other Eukaryotes - 14 (source: NCBI BLink).	35.2	not assigned.unknown
273	met79 and AT1G42470	4.57243	met79	Shikimate	AT1G42470	1	1	0	0	2	0	0	-0.659485	0	0	0	0	0	1	262264_at	Patched family protein	35.1	not assigned.no ontology
274	met79 and AT1G42480	4.57243	met79	Shikimate	AT1G42480	1	1	0	0	2	0	0.751528	0	0.854887	0	0.637765	0	0	3	256543_at	unknown protein; FUNCTIONS IN: molecular_function unknown; INVOLVED IN: biological_process unknown; LOCATED IN: endomembrane system; EXPRESSED IN: 24 plant structures; EXPRESSED DURING: 13 growth stages; CONTAINS InterPro DOMAIN/s: Protein of unknown function DUF3456 (InterPro:IPR021852); Has 177 Blast hits to 177 proteins in 59 species: Archae - 0; Bacteria - 0; Metazoa - 140; Fungi - 0; Plants …	35.2	not assigned.unknown
275	met05 and AT1G42960	4.65476	met05	Succinic acid	AT1G42960	1	1	0	0	2	0	0	0.653008	0	0	0	0	0	1	259627_at	expressed protein localized to the inner membrane of the chloroplast.	35.2	not assigned.unknown
276	met05 and AT1G42970	4.65476	met05	Succinic acid	AT1G42970	1	1	0	0	2	0	0	0.615838	0	0	0	0	0.667385	2	259625_at	glyceraldehyde-3-phosphate dehydrogenase B subunit	1.3.4	PS.calvin cycle.GAP
277	met10 and AT1G45150	4.79495	met10	myo-inositol	AT1G45150	1	1	0	0	2	0	0	0	0	0	-0.576157	0	0.626826	2	260936_at	unknown protein; Has 219 Blast hits to 202 proteins in 78 species: Archae - 0; Bacteria - 166; Metazoa - 0; Fungi - 0; Plants - 36; Viruses - 0; Other Eukaryotes - 17 (source: NCBI BLink).	35.2	not assigned.unknown
278	met09 and AT1G47570	5.53851	met09	Aspartate	AT1G47570	1	1	0	0	2	0	0	0	0	0	-0.57361	0	0	1	262428_at	RING/U-box superfamily protein	29.5.11.4.2	protein.degradation.ubiquitin.E3.RING
279	met55 and AT1G48090	4.97021	met55	Gluconic acid	AT1G48090	1	1	0	0	2	0	0	0	0	0	0	0	0.600278	1	260719_at	calcium-dependent lipid-binding family protein	35.1.19	not assigned.no ontology.C2 domain-containing protein
280	met79 and AT1G53200	4.73985	met79	Shikimate	AT1G53200	1	1	0	0	2	0	-0.807156	0.771967	-0.731171	0	-0.854768	0	0	4	260641_at	unknown protein; Has 21 Blast hits to 21 proteins in 9 species: Archae - 0; Bacteria - 2; Metazoa - 0; Fungi - 0; Plants - 19; Viruses - 0; Other Eukaryotes - 0 (source: NCBI BLink).	35.2	not assigned.unknown
281	met79 and AT1G53210	4.73985	met79	Shikimate	AT1G53210	1	1	0	0	2	0	-0.842679	0	-0.701864	0	-0.780563	0	0	3	260587_at	sodium/calcium exchanger family protein / calcium-binding EF hand family protein	30.3	signalling.calcium
282	met79 and AT1G53230	4.73985	met79	Shikimate	AT1G53230	1	1	0	0	2	0	0	0.556725	0	0	0.776889	0	0	2	260618_at	TEOSINTE BRANCHED 1, cycloidea and PCF transcription factor 3	33.99	development.unspecified
283	met79 and AT1G53240	4.73985	met79	Shikimate	AT1G53240	1	1	0	0	2	0	0.792961	0	0.637532	0	0.881493	0	0	3	260615_at	Lactate/malate dehydrogenase family protein	8.1.9	TCA / org transformation.TCA.malate DH
284	met79 and AT1G53280	4.73985	met79	Shikimate	AT1G53280	1	1	0	0	2	0	0	-0.705395	0.83114	0	-0.878242	0	0	3	260616_at	Class I glutamine amidotransferase-like superfamily protein	35.1	not assigned.no ontology
285	met79 and AT1G53290	4.73985	met79	Shikimate	AT1G53290	1	1	0	0	2	0	0	0	0	0.702329	0.786152	0	0	2	260644_at	Galactosyltransferase family protein	29.7	protein.glycosylation
286	met79 and AT1G53300	4.73985	met79	Shikimate	AT1G53300	1	1	0	0	2	0	0	0	0.669575	0	0.55847	0	0	2	260645_at	tetratricopetide-repeat thioredoxin-like 1	21.1	redox.thioredoxin
287	met21 and AT1G56580	4.5947	met21	Galactinol	AT1G56580	1	1	0	0	2	0	0	0	0	0.663795	0	0	0	1	245629_at	Protein of unknown function, DUF538	35.2	not assigned.unknown
288	met21 and AT1G56610	4.5947	met21	Galactinol	AT1G56610	1	1	0	0	2	0	-0.58643	-0.562789	0	0	0	0	0	2	245678_at	Protein with RNI-like/FBD-like domains	31.4	cell.vesicle transport
289	met90 and AT1G68560	4.76078	met90	Fumaric acid	AT1G68560	1	1	0	0	2	0	0	0	0	0	0	0	0.67616	1	262230_at	alpha-xylosidase 1	26.3.1	misc.gluco-, galacto- and mannosidases.alpha-galactosidase
290	met90 and AT1G68660	4.76078	met90	Fumaric acid	AT1G68660	1	1	0	0	2	0	0	0	0	0	0	0	-0.68563	1	262287_at	Ribosomal protein L12/ ATP-dependent Clp protease adaptor protein ClpS family protein	29.2.1.1.3.2.1712	protein.synthesis.ribosomal protein.prokaryotic.unknown organellar.50S subunit.L7/L12
291	met21 and AT1G79110	4.88579	met21	Galactinol	AT1G79110	1	1	0	0	2	0	0	0.713367	0	0.640576	0	0	0	2	264091_at	zinc ion binding	29.5.11.4.2	protein.degradation.ubiquitin.E3.RING
292	met21 and AT1G79160	4.88579	met21	Galactinol	AT1G79160	1	1	0	0	2	0	0	0.65077	0	0	0	0	0	1	264130_at	unknown protein; BEST Arabidopsis thaliana protein match is: unknown protein (TAIR:AT1G16500.1); Has 104 Blast hits to 102 proteins in 13 species: Archae - 0; Bacteria - 0; Metazoa - 0; Fungi - 0; Plants - 104; Viruses - 0; Other Eukaryotes - 0 (source: NCBI BLink).	35.2	not assigned.unknown
293	met21 and AT1G79190	4.88579	met21	Galactinol	AT1G79190	1	1	0	0	2	0	0	0.573925	0	0	0	0	0	1	264128_at	ARM repeat superfamily protein	35.2	not assigned.unknown
294	met67 and AT1G79430	4.70468	met67	Hydroxyproline	AT1G79430	1	1	0	0	2	0	0	0.717171	0	0	0	0	0	1	262921_at	Homeodomain-like superfamily protein	27.3.20	RNA.regulation of transcription.G2-like transcription factor family, GARP
295	met67 and AT1G79440	4.70468	met67	Hydroxyproline	AT1G79440	1	1	0	0	2	0	0	-0.777628	0	0	0.619745	0	0	2	262892_at	aldehyde dehydrogenase 5F1	8.2.99	TCA / org transformation.other organic acid transformatons.misc
296	met67 and AT1G79460	4.70468	met67	Hydroxyproline	AT1G79460	1	1	0	0	2	0	0	0	0	0	-0.644325	0	0	1	262891_at	Terpenoid cyclases/Protein prenyltransferases superfamily protein	17.6.1.2	hormone metabolism.gibberelin.synthesis-degradation.ent-kaurene synthase
297	met67 and AT1G79470	4.70468	met67	Hydroxyproline	AT1G79470	1	1	0	0	2	0	0	-0.616085	0	0	0	0	0	1	262943_at	Aldolase-type TIM barrel family protein	23.1.2.30	nucleotide metabolism.synthesis.purine.IMP dehydrogenase
298	met67 and AT1G79490	4.70468	met67	Hydroxyproline	AT1G79490	1	1	0	0	2	0	0	-0.666486	0	0	0	0	0	1	262941_at	Pentatricopeptide repeat (PPR) superfamily protein	33.99	development.unspecified
299	met67 and AT1G79510	4.70468	met67	Hydroxyproline	AT1G79510	1	1	0	0	2	0	0	0	0	0	-0.685661	0	0	1	262945_at	Uncharacterized conserved protein (DUF2358)	35.2	not assigned.unknown
300	met67 and AT1G79520	4.70468	met67	Hydroxyproline	AT1G79520	1	1	0	0	2	0	0	0.673407	0	0	0	0	0	1	262940_at	Cation efflux family protein	34.12	transport.metal
301	met04 and AT2G01260	4.6925	met04	Malic acid	AT2G01260	1	1	0	0	2	0	0	0	0	0	0	0	-0.719905	1	265734_at	Protein of unknown function (DUF789)	35.2	not assigned.unknown
302	met04 and AT2G01270	4.6925	met04	Malic acid	AT2G01270	1	1	0	0	2	0	-0.631999	0	0	0	0	0	0.679124	2	265739_at	quiescin-sulfhydryl oxidase 2	21.1.2	redox.thioredoxin.QSOX
303	met55 and AT2G02710	4.84626	met55	Gluconic acid	AT2G02710	1	1	0	0	2	0	0	0	0	0	-0.539961	0	0	1	267477_at	PAS/LOV protein B	30.11	signalling.light
304	met55 and AT2G02730	4.84626	met55	Gluconic acid	AT2G02730	1	1	0	0	2	0	0	-0.560187	0	0	0	0	-0.613262	2	267475_at	Protein of unknown function (DUF1664)	35.2	not assigned.unknown
305	met55 and AT2G02740	4.84626	met55	Gluconic acid	AT2G02740	1	1	0	0	2	0	0	0	0	0	0	0	-0.716437	1	267474_at	ssDNA-binding transcriptional regulator	27.3.82	RNA.regulation of transcription.plant TF (pbf2)
306	met55 and AT2G02760	4.84626	met55	Gluconic acid	AT2G02760	1	1	0	0	2	0	0	0	0	0	-0.552135	0	-0.647383	2	267484_at	ubiquiting-conjugating enzyme 2	29.5.11.3	protein.degradation.ubiquitin.E2
307	met41 and AT2G13540	4.80836	met41	Citrulline/Arginine	AT2G13540	1	1	0	0	2	0	0	0.651944	0	0	-0.693292	0	0	2	263727_at	ARM repeat superfamily protein	29.2.3	protein.synthesis.initiation
308	met41 and AT2G13560	4.80836	met41	Citrulline/Arginine	AT2G13560	1	1	0	0	2	0	-0.669551	0	0	0	-0.57635	0	0	2	263717_at	NAD-dependent malic enzyme 1	8.2.10	TCA / org transformation.other organic acid transformatons.malic
309	met09 and AT2G16595	4.59979	met09	Aspartate	AT2G16595	1	1	0	0	2	0	0	0	0.584207	0	0.674491	0	0	2	265356_at	Translocon-associated protein (TRAP), alpha subunit	35.1	not assigned.no ontology
310	met09 and AT2G16600	4.59979	met09	Aspartate	AT2G16600	1	1	0	0	2	0	0	0	0.697277	0	0.642456	0	0	2	265352_at	rotamase CYP 3	31.3.1	cell.cycle.peptidylprolyl isomerase
311	met09 and AT2G16630	4.59979	met09	Aspartate	AT2G16630	1	1	0	0	2	0	-0.585225	0	-0.614113	0	-0.84206	0	0	3	265411_at	Pollen Ole e 1 allergen and extensin family protein	35.1.42	not assigned.no ontology.proline rich family
312	met09 and AT2G16640	4.59979	met09	Aspartate	AT2G16640	1	1	0	0	2	0	0.62111	0	0	0	0.785888	0	0	2	265412_at	multimeric translocon complex in the outer envelope membrane 132	29.3.3	protein.targeting.chloroplast
313	met55 and AT2G17020	5.29772	met55	Gluconic acid	AT2G17020	1	1	0	0	2	0	0	0.631964	0	0	-0.536205	0	0	2	263578_at	F-box/RNI-like superfamily protein	29.5.11.4.3.2	protein.degradation.ubiquitin.E3.SCF.FBOX
314	met55 and AT2G17033	5.29772	met55	Gluconic acid	AT2G17033	1	1	0	0	2	0	0	0	0	0	0.512598	0	0	1	263550_at	pentatricopeptide (PPR) repeat-containing protein	35.1.5	not assigned.no ontology.pentatricopeptide (PPR) repeat-containing protein
315	met55 and AT2G17040	5.29772	met55	Gluconic acid	AT2G17040	1	1	0	0	2	0	0	0.550044	0	0	0	0	0	1	263584_at	NAC domain containing protein 36	33.99	development.unspecified
316	met55 and AT2G17110	5.29772	met55	Gluconic acid	AT2G17110	1	1	0	0	2	0	0	0	0	0	-0.550882	0	0	1	263551_at	Protein of unknown function (DUF630 and DUF632)	35.2	not assigned.unknown
317	met55 and AT2G17150	5.29772	met55	Gluconic acid	AT2G17150	1	1	0	0	2	0	0	0.665799	0	0	0	0	0.723824	2	263573_at	Plant regulator RWP-RK family protein	27.3.60	RNA.regulation of transcription.NIN-like bZIP-related family
318	met55 and AT2G17230	5.29772	met55	Gluconic acid	AT2G17230	1	1	0	0	2	0	0	0	0	0	0	0	-0.580075	1	263421_at	EXORDIUM like 5	17.3.2.99	hormone metabolism.brassinosteroid.signal transduction.other	33.99	development.unspecified
319	met55 and AT2G17250	5.29772	met55	Gluconic acid	AT2G17250	1	1	0	0	2	0	0	0	0	0	0	0	-0.680834	1	263415_at	CCAAT-binding factor	33.99	development.unspecified
320	met55 and AT2G17260	5.29772	met55	Gluconic acid	AT2G17260	1	1	0	0	2	0	0	0.588166	0	0	0	0	0	1	264853_at	glutamate receptor 2	30.1	signalling.in sugar and nutrient physiology
321	met55 and AT2G17265	5.29772	met55	Gluconic acid	AT2G17265	1	1	0	0	2	0	0	0.643503	0	0	0	0	0	1	264855_at	homoserine kinase	13.1.3.6.1.4	amino acid metabolism.synthesis.aspartate family.misc.homoserine.homoserine kinase
322	met71 and AT2G17370	4.50051	met71	Citramalate	AT2G17370	1	1	0	0	2	0	0	0	0	-0.692353	0	0	0	1	264856_at	3-hydroxy-3-methylglutaryl-CoA reductase 2	16.1.2.3	secondary metabolism.isoprenoids.mevalonate pathway.HMG-CoA reductase
323	met71 and AT2G17380	4.50051	met71	Citramalate	AT2G17380	1	1	0	0	2	0	-0.608228	0	0	0	-0.519233	0	0	2	264847_at	associated protein 19	31.4	cell.vesicle transport
324	met71 and AT2G17390	4.50051	met71	Citramalate	AT2G17390	1	1	0	0	2	0	0	0	0	0	-0.683726	0	0	1	264875_at	ankyrin repeat-containing 2B	27.3.39	RNA.regulation of transcription.AtSR Transcription Factor family
325	met71 and AT2G17440	4.50051	met71	Citramalate	AT2G17440	1	1	0	0	2	0	0	0	0	0	-0.531593	0	0	1	264908_at	plant intracellular ras group-related LRR 5	35.1	not assigned.no ontology
326	met09 and AT2G17990	4.60051	met09	Aspartate	AT2G17990	1	1	0	0	2	0	0.720237	0	0	0	0.8954	0	0	2	265807_at	BEST Arabidopsis thaliana protein match is: kinectin-related (TAIR:AT5G66250.3); Has 7578 Blast hits to 6129 proteins in 783 species: Archae - 220; Bacteria - 1045; Metazoa - 3605; Fungi - 575; Plants - 442; Viruses - 38; Other Eukaryotes - 1653 (source: NCBI BLink).	35.2	not assigned.unknown
327	met09 and AT2G18030	4.60051	met09	Aspartate	AT2G18030	1	1	0	0	2	0	0	0	0	0	-0.570539	0	0	1	265804_at	Peptide methionine sulfoxide reductase family protein	29.4	protein.postranslational modification
328	met09 and AT2G18040	4.60051	met09	Aspartate	AT2G18040	1	1	0	0	2	0	0	0	0	0	-0.634945	0	0	1	265818_at	peptidylprolyl cis/trans isomerase, NIMA-interacting 1	31.3.1	cell.cycle.peptidylprolyl isomerase
329	met09 and AT2G18050	4.60051	met09	Aspartate	AT2G18050	1	1	0	0	2	0	0.650827	0	0	0	0.911561	0	0	2	265817_at	histone H1-3	28.1.3.1	DNA.synthesis/chromatin structure.histone.H1
330	met09 and AT2G18090	4.60051	met09	Aspartate	AT2G18090	1	1	0	0	2	0	0.654218	0	0.653674	0	0.745148	0	0	3	265810_at	PHD finger family protein / SWIB complex BAF60b domain-containing protein / GYF domain-containing protein	27.3.67	RNA.regulation of transcription.putative transcription regulator
331	met64 and AT2G19270	5.39555	met64	Nicotinic acid	AT2G19270	1	1	0	0	2	0	0.66014	0	0	0	0	0	0	1	267330_at	CONTAINS InterPro DOMAIN/s: Mitotic checkpoint protein PRCC, C-terminal (InterPro:IPR018800); Has 930 Blast hits to 533 proteins in 146 species: Archae - 0; Bacteria - 18; Metazoa - 327; Fungi - 143; Plants - 61; Viruses - 0; Other Eukaryotes - 381 (source: NCBI BLink).	35.2	not assigned.unknown
332	met64 and AT2G19350	5.39555	met64	Nicotinic acid	AT2G19350	1	1	0	0	2	0	0.718266	0	0	0	0	0	0	1	267278_at	Eukaryotic protein of unknown function (DUF872)	35.2	not assigned.unknown
333	met58 and AT2G20490	4.51391	met58	Palmitic acid	AT2G20490	1	1	0	0	2	0	0	0	0	0	0	0	0.590869	1	263371_at	nucleolar RNA-binding Nop10p family protein	29.2.2.3.1	protein.synthesis.ribosome biogenesis.Pre-rRNA processing and modifications.snoRNPs
334	met58 and AT2G20500	4.51391	met58	Palmitic acid	AT2G20500	1	1	0	0	2	0	-0.579513	0	0	0	0	0	0	1	263370_at	unknown protein; FUNCTIONS IN: molecular_function unknown; INVOLVED IN: biological_process unknown; LOCATED IN: mitochondrion; EXPRESSED IN: 21 plant structures; EXPRESSED DURING: 13 growth stages; Has 13 Blast hits to 13 proteins in 5 species: Archae - 0; Bacteria - 0; Metazoa - 0; Fungi - 0; Plants - 13; Viruses - 0; Other Eukaryotes - 0 (source: NCBI BLink).	35.2	not assigned.unknown
335	met38 and AT2G27080	5.27856	met38	Maltose	AT2G27080	1	1	0	0	2	0	0	0	0.785907	0.645778	0	0	0	2	266316_at	Late embryogenesis abundant (LEA) hydroxyproline-rich glycoprotein family	35.1	not assigned.no ontology
336	met38 and AT2G27090	5.27856	met38	Maltose	AT2G27090	1	1	0	0	2	0	0	0.615328	0	0	0	0	0	1	266304_at	Protein of unknown function (DUF630 and DUF632)	35.2	not assigned.unknown
337	met38 and AT2G27100	5.27856	met38	Maltose	AT2G27100	1	1	0	0	2	0	0	0	0	0	0	0	-0.646295	1	266315_at	C2H2 zinc-finger protein SERRATE (SE)	27.3.11	RNA.regulation of transcription.C2H2 zinc finger family
338	met94 and AT2G29360	5.23599	met94	Ornithine	AT2G29360	1	1	0	0	2	0	0	0	0	0	-0.783273	0	0	1	266293_at	NAD(P)-binding Rossmann-fold superfamily protein	26.8	misc.nitrilases, *nitrile lyases, berberine bridge enzymes, reticuline oxidases, troponine reductases
339	met94 and AT2G29390	5.23599	met94	Ornithine	AT2G29390	1	1	0	0	2	0	0	0	0	0	-0.577692	0	0	1	266289_at	sterol 4-alpha-methyl-oxidase 2-2	11.8.2	lipid metabolism.exotics (steroids, squalene etc).methylsterol monooxygenase
340	met94 and AT2G29400	5.23599	met94	Ornithine	AT2G29400	1	1	0	0	2	0	0	0	0.728089	0	0	0	0	1	266238_at	type one protein phosphatase 1	29.4	protein.postranslational modification
341	met94 and AT2G29410	5.23599	met94	Ornithine	AT2G29410	1	1	0	0	2	0	0	0	0	0	0	0.775223	0	1	266273_at	metal tolerance protein B1	34.12	transport.metal
342	met94 and AT2G29420	5.23599	met94	Ornithine	AT2G29420	1	1	0	0	2	0	0.645052	0	0	0	0.778571	0	0	2	266296_at	glutathione S-transferase tau 7	26.9	misc.glutathione S transferases
343	met94 and AT2G29440	5.23599	met94	Ornithine	AT2G29440	1	1	0	0	2	0	0	0	0	0	-0.640971	0	0	1	266271_at	glutathione S-transferase tau 6	26.9	misc.glutathione S transferases
344	met94 and AT2G29460	5.23599	met94	Ornithine	AT2G29460	1	1	0	0	2	0	0	0.684596	0	0	0	0	0	1	266267_at	glutathione S-transferase tau 4	26.9	misc.glutathione S transferases
345	met94 and AT2G29470	5.23599	met94	Ornithine	AT2G29470	1	1	0	0	2	0	0.673124	0	0	0	0.836519	0	0	2	266270_at	glutathione S-transferase tau 3	26.9	misc.glutathione S transferases
346	met94 and AT2G29500	5.23599	met94	Ornithine	AT2G29500	1	1	0	0	2	0	0	0	0	0	-0.55835	0	0	1	266294_at	HSP20-like chaperones superfamily protein	20.2.1	stress.abiotic.heat
347	met94 and AT2G29510	5.23599	met94	Ornithine	AT2G29510	1	1	0	0	2	0	0	-0.556384	0	0	-0.667206	0	0	2	266268_at	Protein of unknown function (DUF3527)	35.2	not assigned.unknown
348	met18 and AT2G37460	4.66371	met18	Glycine	AT2G37460	1	1	0	0	2	-0.87255	0	-0.776105	0	0	0	0	-0.812423	3	265962_at	nodulin MtN21 /EamA-like transporter family protein	33.99	development.unspecified
349	met18 and AT2G37470	4.66371	met18	Glycine	AT2G37470	1	1	0	0	2	0	0	0	0	-0.739995	0	0	0	1	265960_at	Histone superfamily protein	28.1.3.2.2	DNA.synthesis/chromatin structure.histone.core.H2B
350	met18 and AT2G37510	4.66371	met18	Glycine	AT2G37510	1	1	0	0	2	0	0	0.642788	0	0	0	0	0.691787	2	265964_at	RNA-binding (RRM/RBD/RNP motifs) family protein	27.4	RNA.RNA binding
351	met18 and AT2G37520	4.66371	met18	Glycine	AT2G37520	1	1	0	0	2	0	0	0	-0.629425	0	0	0	0.629695	2	267163_at	Acyl-CoA N-acyltransferase with RING/FYVE/PHD-type zinc finger domain	27.3.99	RNA.regulation of transcription.unclassified
352	met18 and AT2G37540	4.66371	met18	Glycine	AT2G37540	1	1	0	0	2	0.640019	-0.734726	0	-0.724948	0	0	0	0	3	267169_at	NAD(P)-binding Rossmann-fold superfamily protein	26.22	misc.short chain dehydrogenase/reductase (SDR)
353	met18 and AT2G37560	4.66371	met18	Glycine	AT2G37560	1	1	0	0	2	0.661044	0.569812	0.807698	0	0	0.503929	0	0	4	267173_at	origin recognition complex second largest subunit 2	31.3	cell.cycle	33.99	development.unspecified
354	met39 and AT2G38270	4.58688	met39	Threonic acid	AT2G38270	1	1	0	0	2	0	0.603134	0	0	0	0	0	0	1	267090_at	CAX-interacting protein 2	34.21	transport.calcium
355	met39 and AT2G38310	4.58688	met39	Threonic acid	AT2G38310	1	1	0	0	2	0	0	0	0	0	0	0	0.608141	1	267034_at	PYR1-like 4	35.1	not assigned.no ontology
356	met49 and AT3G01270	4.67763	met49	Leucine	AT3G01270	1	1	0	0	2	0	0	0	0	0	0.558679	0	0	1	259269_at	Pectate lyase family protein	10.6.3	cell wall.degradation.pectate lyases and polygalacturonases
357	met49 and AT3G01280	4.67763	met49	Leucine	AT3G01280	1	1	0	0	2	0	-0.647194	0	0	0	-0.758586	0	0	2	259270_at	voltage dependent anion channel 1	34.2	transport.porins
358	met49 and AT3G01310	4.67763	met49	Leucine	AT3G01310	1	1	0	0	2	0	0	0	0	0	0.641964	0	0	1	259118_at	Phosphoglycerate mutase-like family protein	35.2	not assigned.unknown
359	met52 and AT3G02110	5.26582	met52	Tyrosine	AT3G02110	1	1	0	0	2	0	0	-0.670333	-0.830702	0	-0.76657	-0.867386	0	4	258857_at	serine carboxypeptidase-like 25	29.5.5	protein.degradation.serine protease
360	met52 and AT3G02120	5.26582	met52	Tyrosine	AT3G02120	1	1	0	0	2	0	-0.798072	0	0	-0.893146	-0.954591	0	0	3	258859_at	hydroxyproline-rich glycoprotein family protein	35.1.41	not assigned.no ontology.hydroxyproline rich proteins
361	met52 and AT3G02140	5.26582	met52	Tyrosine	AT3G02140	1	1	0	0	2	0	0	0	0	0.717985	0.623765	0	0	2	259076_at	AFP2 (ABI five-binding protein 2) family protein	35.2	not assigned.unknown
362	met52 and AT3G02150	5.26582	met52	Tyrosine	AT3G02150	1	1	0	0	2	0	0	0	0	0	0.545668	0	0	1	259129_at	plastid transcription factor 1	27.3.29	RNA.regulation of transcription.TCP transcription factor family
363	met52 and AT3G02170	5.26582	met52	Tyrosine	AT3G02170	1	1	0	0	2	0	0	0	0	-0.84201	0	0	-0.689477	2	259104_at	longifolia2	35.2	not assigned.unknown
364	met52 and AT3G02180	5.26582	met52	Tyrosine	AT3G02180	1	1	0	0	2	0	0	-0.566298	0	0	-0.652614	0	0	2	259131_at	SPIRAL1-like3	33.99	development.unspecified
365	met52 and AT3G02190	5.26582	met52	Tyrosine	AT3G02190	1	1	0	0	2	0	0	0.717622	0	0	-0.547105	0	0	2	259130_at	Ribosomal protein L39 family protein	29.2.1.2.2.39	protein.synthesis.ribosomal protein.eukaryotic.60S subunit.L39
366	met52 and AT3G02200	5.26582	met52	Tyrosine	AT3G02200	1	1	0	0	2	0	0.638259	0	0.566112	0	0.709637	0.782835	0	4	259123_at	Proteasome component (PCI) domain protein	29.5.11.20	protein.degradation.ubiquitin.proteasom
367	met52 and AT3G02210	5.26582	met52	Tyrosine	AT3G02210	1	1	0	0	2	0	0	0	0	0	-0.51601	0	0	1	259122_at	COBRA-like protein 1 precursor	10.2.2	cell wall.cellulose synthesis.COBRA
368	met52 and AT3G02220	5.26582	met52	Tyrosine	AT3G02220	1	1	0	0	2	0	0	0.739847	0.60699	0	0.501443	0	0	3	259121_at	unknown protein; CONTAINS InterPro DOMAIN/s: Protein of unknown function DUF2039 (InterPro:IPR019351); Has 215 Blast hits to 215 proteins in 94 species: Archae - 2; Bacteria - 2; Metazoa - 125; Fungi - 4; Plants - 38; Viruses - 0; Other Eukaryotes - 44 (source: NCBI BLink).	35.2	not assigned.unknown
369	met94 and AT3G06030	4.56352	met94	Ornithine	AT3G06030	1	1	0	0	2	0	-0.72691	0	0	0	-0.866242	0	0	2	258471_at	NPK1-related protein kinase 3	29.4	protein.postranslational modification
370	met94 and AT3G06035	4.56352	met94	Ornithine	AT3G06035	1	1	0	0	2	0	-0.604753	0.572472	0	0	-0.776825	0	0	3	258470_at	Glycoprotein membrane precursor GPI-anchored	35.2	not assigned.unknown
371	met94 and AT3G06040	4.56352	met94	Ornithine	AT3G06040	1	1	0	0	2	0	0	0	0	0	-0.686226	0	0	1	258466_at	Ribosomal protein L12/ ATP-dependent Clp protease adaptor protein ClpS family protein	29.2.1.1.1.2.12	protein.synthesis.ribosomal protein.prokaryotic.chloroplast.50S subunit.L12
372	met94 and AT3G06050	4.56352	met94	Ornithine	AT3G06050	1	1	0	0	2	0	0	0	0	0	-0.95048	0	0	1	258469_at	peroxiredoxin IIF	21.5	redox.peroxiredoxin
373	met94 and AT3G06060	4.56352	met94	Ornithine	AT3G06060	1	1	0	0	2	0	0	-0.552574	0	0	-0.6096	0	0	2	258467_at	NAD(P)-binding Rossmann-fold superfamily protein	11.8.1	lipid metabolism.exotics (steroids, squalene etc).sphingolipids
374	met94 and AT3G06070	4.56352	met94	Ornithine	AT3G06070	1	1	0	0	2	0	0	-0.746414	-0.784285	0	0	0	0	2	258468_at	unknown protein; BEST Arabidopsis thaliana protein match is: unknown protein (TAIR:AT5G19190.1); Has 33 Blast hits to 33 proteins in 12 species: Archae - 0; Bacteria - 0; Metazoa - 1; Fungi - 0; Plants - 32; Viruses - 0; Other Eukaryotes - 0 (source: NCBI BLink).	35.2	not assigned.unknown
375	met02 and AT3G11210	4.86039	met02	Proline	AT3G11210	1	1	0	0	2	0	0	0	0	0	0	0	0.641965	1	256415_at	SGNH hydrolase-type esterase superfamily protein	26.28	misc.GDSL-motif lipase
376	met50 and AT3G13226	4.67651	met50	Trehalose	AT3G13226	1	1	0	0	2	0	0	0	0	0	0.631118	0	0	1	257659_at	regulatory protein RecX family protein	28.2	DNA.repair
377	met50 and AT3G13230	4.67651	met50	Trehalose	AT3G13230	1	1	0	0	2	0	0	0	0	-0.746048	-0.556792	0	0	2	257658_at	RNA-binding KH domain-containing protein	35.2	not assigned.unknown
378	met19 and AT3G15160	4.53679	met19	Fructose	AT3G15160	1	1	0	0	2	0	0	-0.911461	0	0	0	0	0	1	256888_at	unknown protein; Has 266 Blast hits to 264 proteins in 44 species: Archae - 0; Bacteria - 0; Metazoa - 58; Fungi - 0; Plants - 199; Viruses - 0; Other Eukaryotes - 9 (source: NCBI BLink).	35.2	not assigned.unknown
379	met19 and AT3G15180	4.53679	met19	Fructose	AT3G15180	1	1	0	0	2	0	0	0.718591	0	0	0	0	0	1	256854_at	ARM repeat superfamily protein	29.5.11.20	protein.degradation.ubiquitin.proteasom
380	met19 and AT3G15190	4.53679	met19	Fructose	AT3G15190	1	1	0	0	2	0	0.557782	0	0.687562	0	0.67368	0	0	3	256855_at	chloroplast 30S ribosomal protein S20, putative	29.2.1.1.1.1.20	protein.synthesis.ribosomal protein.prokaryotic.chloroplast.30S subunit.S20
381	met19 and AT3G15210	4.53679	met19	Fructose	AT3G15210	1	1	0	0	2	0	0	0	-0.679552	0	0	0	0	1	257053_at	ethylene responsive element binding factor 4	17.5.2	hormone metabolism.ethylene.signal transduction
382	met19 and AT3G15220	4.53679	met19	Fructose	AT3G15220	1	1	0	0	2	0	-0.652219	-0.737958	0	0	0	0	0	2	257078_at	Protein kinase superfamily protein	30.6	signalling.MAP kinases
383	met19 and AT3G15260	4.53679	met19	Fructose	AT3G15260	1	1	0	0	2	0	-0.796028	0.560821	0	0.740037	0	0	0	3	257050_at	Protein phosphatase 2C family protein	29.4	protein.postranslational modification
384	met19 and AT3G15270	4.53679	met19	Fructose	AT3G15270	1	1	0	0	2	0	0.576269	-0.764934	0	0	0	0	0	2	257051_at	squamosa promoter binding protein-like 5	33.3	development.squamosa promoter binding like (SPL)
385	met19 and AT3G15290	4.53679	met19	Fructose	AT3G15290	1	1	0	0	2	0	-0.849905	-0.87162	-0.648708	0	-0.927559	0	0	4	257052_at	3-hydroxyacyl-CoA dehydrogenase family protein	24.3	Biodegradation of Xenobiotics.3-hydroxybutyryl-CoA dehydrogenase
386	met58 and AT3G20770	4.85911	met58	Palmitic acid	AT3G20770	1	1	0	0	2	0	0.560172	0	0.706074	0	0	0	0	2	257981_at	Ethylene insensitive 3 family protein	27.3.19	RNA.regulation of transcription.EIN3-like(EIL) transcription factor family
387	met58 and AT3G20800	4.85911	met58	Palmitic acid	AT3G20800	1	1	0	0	2	0	0	0	0.590715	0	0	0	0	1	257984_at	Cell differentiation, Rcd1-like protein	27.3.99	RNA.regulation of transcription.unclassified
388	met58 and AT3G20810	4.85911	met58	Palmitic acid	AT3G20810	1	1	0	0	2	0	0	0	0.787649	0	0	0	0	1	257985_at	2-oxoglutarate (2OG) and Fe(II)-dependent oxygenase superfamily protein	27.3.57	RNA.regulation of transcription.JUMONJI family
389	met58 and AT3G20820	4.85911	met58	Palmitic acid	AT3G20820	1	1	0	0	2	0	0	-0.654483	-0.669697	0	0	0	0	2	257974_at	Leucine-rich repeat (LRR) family protein	35.1	not assigned.no ontology
390	met52 and AT3G22660	4.7643	met52	Tyrosine	AT3G22660	1	1	0	0	2	0	0	0.720348	0.627139	0.625873	0.51824	0	0	4	258316_at	rRNA processing protein-related	29.2.2.3.99	protein.synthesis.ribosome biogenesis.Pre-rRNA processing and modifications.misc
391	met52 and AT3G22740	4.7643	met52	Tyrosine	AT3G22740	1	1	0	0	2	0	0	0	-0.581596	0	0	0	0	1	258322_at	homocysteine S-methyltransferase 3	13.1.3.4.12	amino acid metabolism.synthesis.aspartate family.methionine.homocysteine S-methyltransferase
392	met52 and AT3G22750	4.7643	met52	Tyrosine	AT3G22750	1	1	0	0	2	0	0.828363	0	0	0	0.875373	0	0	2	258323_at	Protein kinase superfamily protein	29.4	protein.postranslational modification
393	met52 and AT3G22760	4.7643	met52	Tyrosine	AT3G22760	1	1	0	0	2	0	0	0	-0.654432	0	-0.825685	0	0	2	258326_at	Tesmin/TSO1-like CXC domain-containing protein	27.3.17	RNA.regulation of transcription.CPP(Zn),CPP1-related transcription factor family
394	met52 and AT3G22770	4.7643	met52	Tyrosine	AT3G22770	1	1	0	0	2	0	0	0	0	0	0.808698	0	0	1	258340_at	F-box associated ubiquitination effector family protein	29.5.11.4.3.2	protein.degradation.ubiquitin.E3.SCF.FBOX
395	met52 and AT3G22780	4.7643	met52	Tyrosine	AT3G22780	1	1	0	0	2	0	-0.679085	0	-0.618521	0	-0.75542	0	0	3	258324_at	Tesmin/TSO1-like CXC domain-containing protein	27.3.17	RNA.regulation of transcription.CPP(Zn),CPP1-related transcription factor family
396	met52 and AT3G22790	4.7643	met52	Tyrosine	AT3G22790	1	1	0	0	2	0	-0.562217	-0.751906	0	0	-0.73824	0	0	3	258341_at	Kinase interacting (KIP1-like) family protein	29.4	protein.postranslational modification
397	met49 and AT3G27020	5.05551	met49	Leucine	AT3G27020	1	1	0	0	2	0	0.627954	0	-0.662743	0	0.882585	0	0	3	257789_at	YELLOW STRIPE like 6	34.13	transport.peptides and oligopeptides
398	met49 and AT3G27050	5.05551	met49	Leucine	AT3G27050	1	1	0	0	2	0	0	0	0	0	-0.861189	-0.642668	0	2	257794_at	unknown protein; Has 43 Blast hits to 43 proteins in 17 species: Archae - 0; Bacteria - 0; Metazoa - 0; Fungi - 0; Plants - 40; Viruses - 0; Other Eukaryotes - 3 (source: NCBI BLink).	35.2	not assigned.unknown
399	met49 and AT3G27060	5.05551	met49	Leucine	AT3G27060	1	1	0	0	2	0	-0.637022	0	0	0	-0.671079	0	0	2	257809_at	Ferritin/ribonucleotide reductase-like family protein	23.5.4	nucleotide metabolism.deoxynucleotide metabolism.ribonucleoside-diphosphate reductase
400	met49 and AT3G27080	5.05551	met49	Leucine	AT3G27080	1	1	0	0	2	0	0	0	0	0	-0.603275	0	0	1	257792_at	translocase of outer membrane 20 kDa subunit 3	29.3.2	protein.targeting.mitochondria
401	met49 and AT3G27090	5.05551	met49	Leucine	AT3G27090	1	1	0	0	2	0	0.559572	0	0.596659	0.68177	0.635043	0	0	4	257790_at	DCD (Development and Cell Death) domain protein	35.1	not assigned.no ontology
402	met49 and AT3G27100	5.05551	met49	Leucine	AT3G27100	1	1	0	0	2	0	0	0	0	0	0.794515	0	0	1	257780_at	FUNCTIONS IN: molecular_function unknown; INVOLVED IN: biological_process unknown; LOCATED IN: chloroplast envelope; EXPRESSED IN: 23 plant structures; EXPRESSED DURING: 13 growth stages; CONTAINS InterPro DOMAIN/s: Transcription factor, enhancer of yellow 2 (InterPro:IPR018783); Has 288 Blast hits to 288 proteins in 94 species: Archae - 0; Bacteria - 0; Metazoa - 197; Fungi - 20; Plants - 51; Vi…	35.2	not assigned.unknown
403	met49 and AT3G27110	5.05551	met49	Leucine	AT3G27110	1	1	0	0	2	0	-0.663693	0	0	0	0	0	0	1	257791_at	Peptidase family M48 family protein	29.5	protein.degradation
404	met79 and AT3G29170	5.07283	met79	Shikimate	AT3G29170	1	1	0	0	2	0	-0.594682	0	-0.568192	0	-0.589768	0	0	3	258194_at	Eukaryotic protein of unknown function (DUF872)	35.2	not assigned.unknown
405	met79 and AT3G29180	5.07283	met79	Shikimate	AT3G29180	1	1	0	0	2	0	-0.770451	-0.610476	0	0	-0.715921	0	0	3	256747_at	Protein of unknown function (DUF1336)	35.2	not assigned.unknown
406	met79 and AT3G29185	5.07283	met79	Shikimate	AT3G29185	1	1	0	0	2	0	0	0	0	0	0.760872	0	0	1	257773_at	Domain of unknown function (DUF3598)	35.2	not assigned.unknown
407	met79 and AT3G29200	5.07283	met79	Shikimate	AT3G29200	1	1	0	0	2	0	0.729781	0.754023	0.795069	0	0.587168	0	0	4	257746_at	chorismate mutase 1	13.1.6.2.1	amino acid metabolism.synthesis.aromatic aa.phenylalanine and tyrosine.chorismate mutase
408	met79 and AT3G29230	5.07283	met79	Shikimate	AT3G29230	1	1	0	0	2	0	0.78207	0	0.748984	-0.622331	0.812381	0	0	4	257744_at	Tetratricopeptide repeat (TPR)-like superfamily protein	35.1.5	not assigned.no ontology.pentatricopeptide (PPR) repeat-containing protein
409	met79 and AT3G29240	5.07283	met79	Shikimate	AT3G29240	1	1	0	0	2	0	0	0	0	0	-0.677586	0	0	1	257745_at	Protein of unknown function (DUF179)	35.1	not assigned.no ontology
410	met07 and AT3G30300	5.06265	met07	Serine	AT3G30300	1	1	0	0	2	0	0	0	0.706185	0	0	0	0	1	256706_at	O-fucosyltransferase family protein	17.2.3	hormone metabolism.auxin.induced-regulated-responsive-activated
411	met49 and AT3G46030	5.03204	met49	Leucine	AT3G46030	1	1	0	0	2	0	-0.612284	0	0	-0.81269	-0.876785	0	0	3	252560_at	Histone superfamily protein	28.1.3.2.2	DNA.synthesis/chromatin structure.histone.core.H2B
412	met49 and AT3G46040	5.03204	met49	Leucine	AT3G46040	1	1	0	0	2	0	0.673558	0	0	0	0	0	0	1	252566_at	ribosomal protein S15A D	29.2.1.2.1.515	protein.synthesis.ribosomal protein.eukaryotic.40S subunit.S15A
413	met49 and AT3G46060	5.03204	met49	Leucine	AT3G46060	1	1	0	0	2	0	0	0	0.630471	0	0	0	0	1	252514_at	RAB GTPase homolog 8A	30.5	signalling.G-proteins
414	met49 and AT3G46100	5.03204	met49	Leucine	AT3G46100	1	1	0	0	2	0	-0.566646	0	0	0	-0.754194	0	0	2	252516_at	Histidyl-tRNA synthetase 1	29.1.21	protein.aa activation.histidine-tRNA ligase
415	met49 and AT3G46110	5.03204	met49	Leucine	AT3G46110	1	1	0	0	2	0	0	0	0	-0.621485	-0.623768	0	0	2	252533_at	Domain of unknown function (DUF966)	35.2	not assigned.unknown
416	met49 and AT3G48940	4.68739	met49	Leucine	AT3G48940	1	1	0	0	2	0	0	0	0	0	0.533939	0	0	1	252341_at	Remorin family protein	27.3.99	RNA.regulation of transcription.unclassified
417	met49 and AT3G48960	4.68739	met49	Leucine	AT3G48960	1	1	0	0	2	0	0	0	0	0	0.68442	0	0	1	252283_at	Ribosomal protein L13e family protein	29.2.1.2.2.13	protein.synthesis.ribosomal protein.eukaryotic.60S subunit.L13
418	met49 and AT3G48990	4.68739	met49	Leucine	AT3G48990	1	1	0	0	2	0	0.551509	0	0	0	0.824027	0	0	2	252293_at	AMP-dependent synthetase and ligase family protein	11.1.8	lipid metabolism.FA synthesis and FA elongation.acyl coa ligase
419	met49 and AT3G49000	4.68739	met49	Leucine	AT3G49000	1	1	0	0	2	0	0	0	0	0	-0.70753	0	0	1	252292_at	RNA polymerase III subunit RPC82 family protein	27.2	RNA.transcription
420	met49 and AT3G49010	4.68739	met49	Leucine	AT3G49010	1	1	0	0	2	0	0	0	0	0	-0.895382	0	0	1	252294_at	breast basic conserved 1	29.2.1.2.2.13	protein.synthesis.ribosomal protein.eukaryotic.60S subunit.L13
421	met08 and AT3G52930	4.50386	met08	Dehydroascorbic acid	AT3G52930	1	1	0	0	2	0	0	0	0	0	0.546985	0	0	1	252022_at	Aldolase superfamily protein	4.3.10	glycolysis.unclear/dually targeted.aldolase
422	met08 and AT3G52940	4.50386	met08	Dehydroascorbic acid	AT3G52940	1	1	0	0	2	0	0	0	0	0	0.534111	0	0	1	251995_at	Ergosterol biosynthesis ERG4/ERG24 family	17.3.1.2.4	hormone metabolism.brassinosteroid.synthesis-degradation.sterols.FACKEL
423	met08 and AT3G52960	4.50386	met08	Dehydroascorbic acid	AT3G52960	1	1	0	0	2	0	0	0	0	0	0.682447	0	0	1	251993_at	Thioredoxin superfamily protein	21.5	redox.peroxiredoxin
424	met91 and AT3G57660	4.63091	met91	Glutamate	AT3G57660	1	1	0	0	2	0	0	0.590397	0	0	0	0	0	1	251593_at	nuclear RNA polymerase A1	27.2	RNA.transcription
425	met38 and AT3G61890	4.50384	met38	Maltose	AT3G61890	1	1	0	0	2	0	0	0.582592	0	0	0	0	0.60382	2	251272_at	homeobox 12	27.3.22	RNA.regulation of transcription.HB,Homeobox transcription factor family
426	met38 and AT3G61960	4.50384	met38	Maltose	AT3G61960	1	1	0	0	2	0	-0.700306	-0.659996	0	0	-0.681039	0	0	3	251273_at	Protein kinase superfamily protein	29.4	protein.postranslational modification
427	met77 and AT4G00880	5.33314	met77	Erythritol	AT4G00880	1	1	0	0	2	0	0	0	0	0	-0.510664	0	0	1	255645_at	SAUR-like auxin-responsive protein family	17.2.3	hormone metabolism.auxin.induced-regulated-responsive-activated
428	met09 and AT4G02500	4.54449	met09	Aspartate	AT4G02500	1	1	0	0	2	0	0.667286	0	0	0	0	0	0	1	255483_at	UDP-xylosyltransferase 2	26.2	misc.UDP glucosyl and glucoronyl transferases
429	met09 and AT4G02510	4.54449	met09	Aspartate	AT4G02510	1	1	0	0	2	0	0	0	-0.560072	0	0	0	0	1	255482_at	translocon at the outer envelope membrane of chloroplasts 159	29.3.3	protein.targeting.chloroplast
430	met09 and AT4G02530	4.54449	met09	Aspartate	AT4G02530	1	1	0	0	2	0	-0.724427	0	0	0	-0.955678	0	0	2	255440_at	chloroplast thylakoid lumen protein	35.1	not assigned.no ontology
431	met09 and AT4G02550	4.54449	met09	Aspartate	AT4G02550	1	1	0	0	2	0	0	0	0.645336	0	0	0	0	1	255485_at	unknown protein; BEST Arabidopsis thaliana protein match is: unknown protein (TAIR:AT4G02210.2); Has 370 Blast hits to 300 proteins in 18 species: Archae - 0; Bacteria - 0; Metazoa - 0; Fungi - 10; Plants - 354; Viruses - 0; Other Eukaryotes - 6 (source: NCBI BLink).	35.2	not assigned.unknown
432	met09 and AT4G02560	4.54449	met09	Aspartate	AT4G02560	1	1	0	0	2	0	0	0	0	0	0.55769	0	0	1	255444_at	Homeodomain-like superfamily protein	27.3.67	RNA.regulation of transcription.putative transcription regulator
433	met09 and AT4G02570	4.54449	met09	Aspartate	AT4G02570	1	1	0	0	2	0	0.77294	0	0.720912	0	0.721062	0	0	3	255441_at	cullin 1	29.5.11.4.3.3	protein.degradation.ubiquitin.E3.SCF.cullin
434	met09 and AT4G02580	4.54449	met09	Aspartate	AT4G02580	1	1	0	0	2	0	0	0	0	0	-0.661032	0	0	1	255442_at	NADH-ubiquinone oxidoreductase 24 kDa subunit, putative	9.1.2	mitochondrial electron transport / ATP synthesis.NADH-DH.localisation not clear
435	met40 and AT4G09620	5.77469	met40	Fucose	AT4G09620	1	1	0	0	2	0	0	0.557693	0	0.762599	0.819872	0	0	3	255041_at	Mitochondrial transcription termination factor family protein	35.2	not assigned.unknown
436	met40 and AT4G09650	5.77469	met40	Fucose	AT4G09650	1	1	0	0	2	0	0	0	0	0	0.70396	0	0	1	255046_at	ATP synthase delta-subunit gene	1.1.4.7	PS.lightreaction.ATP synthase.delta chain
437	met40 and AT4G09670	5.77469	met40	Fucose	AT4G09670	1	1	0	0	2	0	0	0	0	-0.677354	-0.647581	0	0	2	255047_at	Oxidoreductase family protein	35.1	not assigned.no ontology
438	met40 and AT4G09680	5.77469	met40	Fucose	AT4G09680	1	1	0	0	2	0	0	0	0	0	-0.591906	0	0	1	255044_at	conserved telomere maintenance component 1	35.2	not assigned.unknown
439	met58 and AT4G11100	4.85221	met58	Palmitic acid	AT4G11100	1	1	0	0	2	0	-0.581565	0	0	0	0	0	0	1	254911_at	unknown protein; BEST Arabidopsis thaliana protein match is: unknown protein (TAIR:AT5G03060.1); Has 30201 Blast hits to 17322 proteins in 780 species: Archae - 12; Bacteria - 1396; Metazoa - 17338; Fungi - 3422; Plants - 5037; Viruses - 0; Other Eukaryotes - 2996 (source: NCBI BLink).	35.2	not assigned.unknown
440	met06 and AT4G13050	5.27043	met06	Sucrose	AT4G13050	1	1	0	0	2	0	0.783099	0	0	0	0.710061	0	0	2	254798_at	Acyl-ACP thioesterase	11.1.7	lipid metabolism.FA synthesis and FA elongation.ACP thioesterase
441	met06 and AT4G13070	5.27043	met06	Sucrose	AT4G13070	1	1	0	0	2	0	0	0	0	0	-0.523125	0	0	1	254800_at	RNA-binding CRS1 / YhbY (CRM) domain protein	27.1.1	RNA.processing.splicing
442	met06 and AT4G13100	5.27043	met06	Sucrose	AT4G13100	1	1	0	0	2	0	0	0	0	0	0.692979	0	0	1	254803_at	RING/U-box superfamily protein	29.5.11.4.2	protein.degradation.ubiquitin.E3.RING
443	met06 and AT4G13160	5.27043	met06	Sucrose	AT4G13160	1	1	0	0	2	0	-0.648708	0	0	0	-0.688838	0	0	2	254752_at	Protein of unknown function, DUF593	35.2	not assigned.unknown
444	met06 and AT4G13170	5.27043	met06	Sucrose	AT4G13170	1	1	0	0	2	0	0.700342	0	0	0	0.629787	0	0	2	254763_at	Ribosomal protein L13 family protein	29.2.1.2.2.513	protein.synthesis.ribosomal protein.eukaryotic.60S subunit.L13A
445	met06 and AT4G13180	5.27043	met06	Sucrose	AT4G13180	1	1	0	0	2	0	0	0	-0.674708	0	0	0	0	1	254759_at	NAD(P)-binding Rossmann-fold superfamily protein	26.22	misc.short chain dehydrogenase/reductase (SDR)
446	met04 and AT4G17010	4.5045	met04	Malic acid	AT4G17010	1	1	0	0	2	0	-0.638167	0	0	0	0	0	0	1	245303_at	unknown protein; Has 30201 Blast hits to 17322 proteins in 780 species: Archae - 12; Bacteria - 1396; Metazoa - 17338; Fungi - 3422; Plants - 5037; Viruses - 0; Other Eukaryotes - 2996 (source: NCBI BLink).	35.2	not assigned.unknown
447	met04 and AT4G17030	4.5045	met04	Malic acid	AT4G17030	1	1	0	0	2	0	0.666963	0	0	-0.645443	0	0	0	2	245463_at	expansin-like B1	10.7	cell wall.modification
448	met04 and AT4G17090	4.5045	met04	Malic acid	AT4G17090	1	1	0	0	2	0	0	0	0	0	0	0	0.744125	1	245346_at	chloroplast beta-amylase	2.2.2.1.2	major CHO metabolism.degradation.starch.starch cleavage.beta amylase
449	met04 and AT4G17140	4.5045	met04	Malic acid	AT4G17140	1	1	0	0	2	0.668325	0	0	0	0	0	0.651129	0.779023	3	245433_at	pleckstrin homology (PH) domain-containing protein	35.1.19	not assigned.no ontology.C2 domain-containing protein
450	met31 and AT4G21370	4.80709	met31	GABA	AT4G21370	1	1	0	0	2	0	0	0	0	0	0.526657	0	0	1	254407_at	S-locus protein kinase, putative	30.2.24	signalling.receptor kinases.S-locus glycoprotein like
451	met31 and AT4G21380	4.80709	met31	GABA	AT4G21380	1	1	0	0	2	0	0	0	0	0	-0.780283	0	0	1	254416_at	receptor kinase 3	30.2.24	signalling.receptor kinases.S-locus glycoprotein like
452	met31 and AT4G21400	4.80709	met31	GABA	AT4G21400	1	1	0	0	2	0	0.688495	0	0	-0.647512	0	0	0	2	254409_at	cysteine-rich RLK (RECEPTOR-like protein kinase) 28	30.2.17	signalling.receptor kinases.DUF 26
453	met31 and AT4G21410	4.80709	met31	GABA	AT4G21410	1	1	0	0	2	0	0.682439	0	0	0	0	0	0	1	254410_at	cysteine-rich RLK (RECEPTOR-like protein kinase) 29	30.2.17	signalling.receptor kinases.DUF 26
454	met31 and AT4G21430	4.80709	met31	GABA	AT4G21430	1	1	0	0	2	0	0	-0.654027	0	0	-0.620092	0	0	2	254412_at	Zinc finger, RING-type;Transcription factor jumonji/aspartyl beta-hydroxylase	27.3.99	RNA.regulation of transcription.unclassified
455	met31 and AT4G21440	4.80709	met31	GABA	AT4G21440	1	1	0	0	2	0	0	0	0	0	0.803242	0	0	1	254413_at	MYB-like 102	27.3.25	RNA.regulation of transcription.MYB domain transcription factor family
456	met16 and AT4G23870	4.58522	met16	Glutamine	AT4G23870	1	1	0	0	2	0	0	0	-0.572396	0	0	0	0	1	254193_at	unknown protein; BEST Arabidopsis thaliana protein match is: unknown protein (TAIR:AT4G11020.1); Has 12 Blast hits to 12 proteins in 4 species: Archae - 0; Bacteria - 0; Metazoa - 0; Fungi - 0; Plants - 12; Viruses - 0; Other Eukaryotes - 0 (source: NCBI BLink).	35.2	not assigned.unknown
457	met16 and AT4G23885	4.58522	met16	Glutamine	AT4G23885	1	1	0	0	2	0	-0.591812	0	0	0	0	0	0	1	254190_at	unknown protein; BEST Arabidopsis thaliana protein match is: unknown protein (TAIR:AT5G24165.1); Has 30201 Blast hits to 17322 proteins in 780 species: Archae - 12; Bacteria - 1396; Metazoa - 17338; Fungi - 3422; Plants - 5037; Viruses - 0; Other Eukaryotes - 2996 (source: NCBI BLink).	35.2	not assigned.unknown
458	met16 and AT4G23890	4.58522	met16	Glutamine	AT4G23890	1	1	0	0	2	0	0	-0.73231	0.672941	0	0	0	0	2	254187_at	unknown protein; FUNCTIONS IN: molecular_function unknown; INVOLVED IN: biological_process unknown; LOCATED IN: chloroplast thylakoid membrane, chloroplast; EXPRESSED IN: 22 plant structures; EXPRESSED DURING: 13 growth stages; CONTAINS InterPro DOMAIN/s: Protein of unknown function DUF3252 (InterPro:IPR021659); Has 287 Blast hits to 287 proteins in 81 species: Archae - 0; Bacteria - 118; Metazoa…	35.2	not assigned.unknown
459	met16 and AT4G23895	4.58522	met16	Glutamine	AT4G23895	1	1	0	0	2	0	0.560551	0	0	0	0	0	0	1	NA	NA
460	met16 and AT4G23900	4.58522	met16	Glutamine	AT4G23900	1	1	0	0	2	0	0.560551	0	0	0	0	0	0	1	NA	NA
461	met16 and AT4G23910	4.58522	met16	Glutamine	AT4G23910	1	1	0	0	2	0	0	0	-0.625847	0	0	0	0	1	254179_at	unknown protein; BEST Arabidopsis thaliana protein match is: unknown protein (TAIR:AT4G10970.4); Has 52 Blast hits to 52 proteins in 12 species: Archae - 0; Bacteria - 0; Metazoa - 0; Fungi - 0; Plants - 52; Viruses - 0; Other Eukaryotes - 0 (source: NCBI BLink).	35.2	not assigned.unknown
462	met16 and AT4G23920	4.58522	met16	Glutamine	AT4G23920	1	1	0	0	2	0.660993	-0.57148	0.762304	-0.720098	0	0	0	0.782685	5	254188_at	UDP-D-glucose/UDP-D-galactose 4-epimerase 2	10.1.2	cell wall.precursor synthesis.UGE
463	met16 and AT4G23940	4.58522	met16	Glutamine	AT4G23940	1	1	0	0	2	0	0	0	0.581278	0	0	0	0	1	254181_at	FtsH extracellular protease family	29.5.7	protein.degradation.metalloprotease
464	met16 and AT4G23950	4.58522	met16	Glutamine	AT4G23950	1	1	0	0	2	0	0	0.576546	0	0	0	0	0	1	254182_at	Galactose-binding protein	35.2	not assigned.unknown
465	met16 and AT4G23980	4.58522	met16	Glutamine	AT4G23980	1	1	0	0	2	0	0	0	0	0	0	0	0.619349	1	254194_at	auxin response factor 9	27.3.4	RNA.regulation of transcription.ARF, Auxin Response Factor family
466	met38 and AT4G29140	4.70397	met38	Maltose	AT4G29140	1	1	0	0	2	0	0	0	0	0	-0.602178	0	0	1	253732_at	MATE efflux family protein	34.16	transport.ABC transporters and multidrug resistance systems
467	met21 and AT4G34640	4.75184	met21	Galactinol	AT4G34640	1	1	0	0	2	0	0	0	-0.602118	0	0	0	0	1	253206_at	squalene synthase 1	11.8.8	lipid metabolism.exotics (steroids, squalene etc).squalene synthase
468	met21 and AT4G34650	4.75184	met21	Galactinol	AT4G34650	1	1	0	0	2	0	0	0.771392	0	0	0	0	0	1	253254_at	squalene synthase 2	11.8.8	lipid metabolism.exotics (steroids, squalene etc).squalene synthase
469	met21 and AT4G34670	4.75184	met21	Galactinol	AT4G34670	1	1	0	0	2	0	0	0.626855	0	0	0	0	0	1	253248_at	Ribosomal protein S3Ae	29.2.1.2.1.53	protein.synthesis.ribosomal protein.eukaryotic.40S subunit.S3A
470	met25 and AT4G38440	4.68803	met25	Valine	AT4G38440	1	1	0	0	2	0	0	0.787479	0	0	0	0	0	1	252990_at	LOCATED IN: chloroplast; EXPRESSED IN: 21 plant structures; EXPRESSED DURING: 12 growth stages; CONTAINS InterPro DOMAIN/s: RNA polymerase II-associated protein 1, C-terminal (InterPro:IPR013929), RNA polymerase II-associated protein 1, N-terminal (InterPro:IPR013930); Has 276 Blast hits to 220 proteins in 102 species: Archae - 0; Bacteria - 2; Metazoa - 151; Fungi - 65; Plants - 41; Viruses - 0;…	35.2	not assigned.unknown
471	met25 and AT4G38460	4.68803	met25	Valine	AT4G38460	1	1	0	0	2	0	0	0	-0.68255	0	0	0	0	1	252996_s_at	geranylgeranyl reductase	16.1.1.10	secondary metabolism.isoprenoids.non-mevalonate pathway.geranylgeranyl pyrophosphate synthase
472	met25 and AT4G38470	4.68803	met25	Valine	AT4G38470	1	1	0	0	2	0	0	-0.704892	0.711808	-0.743312	0.804379	0	0	4	252991_at	ACT-like protein tyrosine kinase family protein	29.4	protein.postranslational modification
473	met25 and AT4G38490	4.68803	met25	Valine	AT4G38490	1	1	0	0	2	0	0	0	0	0	0	0	0.642459	1	253001_at	unknown protein; Has 30201 Blast hits to 17322 proteins in 780 species: Archae - 12; Bacteria - 1396; Metazoa - 17338; Fungi - 3422; Plants - 5037; Viruses - 0; Other Eukaryotes - 2996 (source: NCBI BLink).	35.2	not assigned.unknown
474	met25 and AT4G38510	4.68803	met25	Valine	AT4G38510	1	1	0	0	2	0	0	0	-0.725033	0	-0.747647	0	0	2	252998_at	ATPase, V1 complex, subunit B protein	34.1.1.1	transport.p- and v-ATPases.H+-transporting two-sector ATPase.subunit B
475	met25 and AT4G38520	4.68803	met25	Valine	AT4G38520	1	1	0	0	2	0	0	0	-0.830215	0	0	0	0	1	252992_at	Protein phosphatase 2C family protein	29.4	protein.postranslational modification
476	met25 and AT4G38540	4.68803	met25	Valine	AT4G38540	1	1	0	0	2	0	0	0.769744	0	0	0.65134	0	0	2	252993_at	FAD/NAD(P)-binding oxidoreductase family protein	26.7	misc.oxidases - copper, flavone etc
477	met44 and AT4G38660	5.51612	met44	Asparagine	AT4G38660	1	1	0	0	2	0	0	0	0	0	-0.719214	0	0	1	252954_at	Pathogenesis-related thaumatin superfamily protein	20.1	stress.biotic
478	met44 and AT4G38740	5.51612	met44	Asparagine	AT4G38740	1	1	0	0	2	0	0	0	0	0	-0.574944	0	0	1	252973_s_at	rotamase CYP 1	31.3.1	cell.cycle.peptidylprolyl isomerase
479	met65 and AT4G39620	5.16133	met65	beta-alanine	AT4G39620	1	1	0	0	2	0	-0.775894	-0.640781	0	0	-0.769774	0	0	3	252904_at	Tetratricopeptide repeat (TPR)-like superfamily protein	35.1.5	not assigned.no ontology.pentatricopeptide (PPR) repeat-containing protein
480	met65 and AT4G39630	5.16133	met65	beta-alanine	AT4G39630	1	1	0	0	2	0	-0.649754	0	-0.625315	0	-0.69926	0	0	3	252877_at	unknown protein; Has 30201 Blast hits to 17322 proteins in 780 species: Archae - 12; Bacteria - 1396; Metazoa - 17338; Fungi - 3422; Plants - 5037; Viruses - 0; Other Eukaryotes - 2996 (source: NCBI BLink).	35.2	not assigned.unknown
481	met65 and AT4G39640	5.16133	met65	beta-alanine	AT4G39640	1	1	0	0	2	0	0.65537	0	0.71916	0	0	0	-0.697029	3	252906_at	gamma-glutamyl transpeptidase 1	20.2	stress.abiotic
482	met65 and AT4G39660	5.16133	met65	beta-alanine	AT4G39660	1	1	0	0	2	0.849417	0.818003	0	0	0	0.613048	0.649332	0	4	252855_at	alanine:glyoxylate aminotransferase 2	13.1.1.3.11	amino acid metabolism.synthesis.central amino acid metabolism.alanine.alanine-glyoxylate aminotransferase
483	met65 and AT4G39670	5.16133	met65	beta-alanine	AT4G39670	1	1	0	0	2	0	0	0.673759	0.646796	0	0	0	0	2	252908_at	Glycolipid transfer protein (GLTP) family protein	35.2	not assigned.unknown
484	met65 and AT4G39675	5.16133	met65	beta-alanine	AT4G39675	1	1	0	0	2	0	0.722516	-0.663986	0	0	0.813692	0	0	3	252882_at	unknown protein; Has 30201 Blast hits to 17322 proteins in 780 species: Archae - 12; Bacteria - 1396; Metazoa - 17338; Fungi - 3422; Plants - 5037; Viruses - 0; Other Eukaryotes - 2996 (source: NCBI BLink).	35.2	not assigned.unknown
485	met65 and AT4G39680	5.16133	met65	beta-alanine	AT4G39680	1	1	0	0	2	0	0	0	0	0	-0.643582	0	0	1	252909_at	SAP domain-containing protein	27.3.67	RNA.regulation of transcription.putative transcription regulator
486	met65 and AT4G39710	5.16133	met65	beta-alanine	AT4G39710	1	1	0	0	2	-0.743905	-0.755091	-0.749521	-0.828114	-0.78777	-0.938472	-0.723806	-0.704076	8	252853_at	FK506-binding protein 16-2	29.6	protein.folding
487	met31 and AT4G39940	7.35476	met31	GABA	AT4G39940	1	1	0	0	2	0	-0.663979	0	0	0	-0.649385	-0.660352	0	3	252870_at	APS-kinase 2	14.15	S-assimilation.AKN
488	met31 and AT4G39950	7.35476	met31	GABA	AT4G39950	1	1	0	0	2	0	0	0	0	0	-0.808846	0	0	1	252827_at	cytochrome P450, family 79, subfamily B, polypeptide 2	16.5.1.1.3.1	secondary metabolism.sulfur-containing.glucosinolates.synthesis.indole.CYP79B2 monooxygenase	26.1	misc.cytochrome P450
489	met31 and AT4G39955	7.35476	met31	GABA	AT4G39955	1	1	0	0	2	0	0	-0.694094	0	0	0.72796	0	0	2	252822_at	alpha/beta-Hydrolases superfamily protein	35.1	not assigned.no ontology
490	met31 and AT4G39960	7.35476	met31	GABA	AT4G39960	1	1	0	0	2	0	-0.626473	0	0	0	0	0	0	1	252828_at	Molecular chaperone Hsp40/DnaJ family protein	20.2.1	stress.abiotic.heat
491	met31 and AT4G39970	7.35476	met31	GABA	AT4G39970	1	1	0	0	2	0	-0.624397	-0.708142	0	0	-0.876858	0	0	3	252876_at	Haloacid dehalogenase-like hydrolase (HAD) superfamily protein	35.1	not assigned.no ontology
492	met31 and AT4G39980	7.35476	met31	GABA	AT4G39980	1	1	0	0	2	0	0	0	0	0	-0.632409	0	0	1	252831_at	3-deoxy-D-arabino-heptulosonate 7-phosphate synthase 1	13.1.6.1.1	amino acid metabolism.synthesis.aromatic aa.chorismate.3-deoxy-D-arabino-heptulosonate 7-phosphate synthase
493	met31 and AT4G39990	7.35476	met31	GABA	AT4G39990	1	1	0	0	2	0	0	0	0	0	-0.879677	0	0	1	252875_at	RAB GTPase homolog A4B	30.5	signalling.G-proteins
494	met31 and AT4G40000	7.35476	met31	GABA	AT4G40000	1	1	0	0	2	0	0	0.809395	0	0	0	0	0	1	252871_at	S-adenosyl-L-methionine-dependent methyltransferases superfamily protein	35.1	not assigned.no ontology
495	met41 and AT5G03160	4.59194	met41	Citrulline/Arginine	AT5G03160	1	1	0	0	2	0	0	-0.596645	0.598923	0	-0.687121	0	0	3	250930_at	homolog of mamallian P58IPK	20.2.1	stress.abiotic.heat
496	met41 and AT5G03170	4.59194	met41	Citrulline/Arginine	AT5G03170	1	1	0	0	2	0	0	-0.692118	0.634894	0	-0.873786	0	0	3	250933_at	FASCICLIN-like arabinogalactan-protein 11	10.5.1.1	cell wall.cell wall proteins.AGPs.AGP
497	met41 and AT5G03180	4.59194	met41	Citrulline/Arginine	AT5G03180	1	1	0	0	2	0	0.701007	-0.61057	0	0	0.514203	0	0	3	250938_at	RING/U-box superfamily protein	29.5.11.4.2	protein.degradation.ubiquitin.E3.RING
498	met41 and AT5G03190	4.59194	met41	Citrulline/Arginine	AT5G03190	1	1	0	0	2	0	0	0	0.775227	0	0	0	0	1	250955_at	conserved peptide upstream open reading frame 47	35.2	not assigned.unknown
499	met41 and AT5G03210	4.59194	met41	Citrulline/Arginine	AT5G03210	1	1	0	0	2	0	0	0.588233	0	0	0	0	0	1	250956_at	unknown protein; FUNCTIONS IN: molecular_function unknown; INVOLVED IN: biological_process unknown; LOCATED IN: endomembrane system; EXPRESSED IN: 11 plant structures; EXPRESSED DURING: 7 growth stages; Has 6 Blast hits to 6 proteins in 2 species: Archae - 0; Bacteria - 0; Metazoa - 0; Fungi - 0; Plants - 6; Viruses - 0; Other Eukaryotes - 0 (source: NCBI BLink).	35.2	not assigned.unknown
500	met41 and AT5G03230	4.59194	met41	Citrulline/Arginine	AT5G03230	1	1	0	0	2	0	0.754671	0	0	0	0.568763	0	0	2	250937_at	Protein of unknown function, DUF584	35.2	not assigned.unknown
501	met41 and AT5G03240	4.59194	met41	Citrulline/Arginine	AT5G03240	1	1	0	0	2	0	0	0	-0.641969	0	0.666996	0	0	2	250935_at	polyubiquitin 3	29.5.11.1	protein.degradation.ubiquitin.ubiquitin
502	met41 and AT5G03280	4.59194	met41	Citrulline/Arginine	AT5G03280	1	1	0	0	2	0	0	-0.714856	0	0	0	0	0	1	250928_at	NRAMP metal ion transporter family protein	34.12	transport.metal
503	met08 and AT5G04250	4.71998	met08	Dehydroascorbic acid	AT5G04250	1	1	0	0	2	0	0	0	0	0	-0.546022	0	0	1	245699_at	Cysteine proteinases superfamily protein	29.5.3	protein.degradation.cysteine protease
504	met08 and AT5G04360	4.71998	met08	Dehydroascorbic acid	AT5G04360	1	1	0	0	2	0	0	0	0	0	0.598517	0	0	1	245712_at	limit dextrinase	2.2.2.9	major CHO metabolism.degradation.starch.limit dextrinase/ pullulanase
505	met08 and AT5G04420	4.71998	met08	Dehydroascorbic acid	AT5G04420	1	1	0	0	2	0	0	0	0	0	0.590956	0	0	1	250851_at	Galactose oxidase/kelch repeat superfamily protein	35.1	not assigned.no ontology
506	met27 and AT5G05080	4.8461	met27	Arabinose	AT5G05080	1	1	0	0	2	0	0.717152	0.560266	0	0	0.740909	0	0	3	250814_at	ubiquitin-conjugating enzyme 22	29.5.11.3	protein.degradation.ubiquitin.E2
507	met27 and AT5G05090	4.8461	met27	Arabinose	AT5G05090	1	1	0	0	2	0	0	0	0	0	0	-0.724022	0	1	250810_at	Homeodomain-like superfamily protein	27.3.20	RNA.regulation of transcription.G2-like transcription factor family, GARP
508	met27 and AT5G05100	4.8461	met27	Arabinose	AT5G05100	1	1	0	0	2	0	0	0	-0.787244	0	0.587172	0	0	2	250819_at	Single-stranded nucleic acid binding R3H protein	35.2	not assigned.unknown
509	met27 and AT5G05110	4.8461	met27	Arabinose	AT5G05110	1	1	0	0	2	0	0.568349	0	0	0	0.736771	0	0	2	250811_at	Cystatin/monellin family protein	29.5.3	protein.degradation.cysteine protease
510	met27 and AT5G05140	4.8461	met27	Arabinose	AT5G05140	1	1	0	0	2	0	0	0	0	0	0.682204	0	0	1	250809_at	Transcription elongation factor (TFIIS) family protein	27.3.67	RNA.regulation of transcription.putative transcription regulator
511	met27 and AT5G05160	4.8461	met27	Arabinose	AT5G05160	1	1	0	0	2	0	0	0.685845	0.660628	0	-0.548767	0	0	3	250820_at	Leucine-rich repeat protein kinase family protein	30.2.3	signalling.receptor kinases.leucine rich repeat III
512	met27 and AT5G05190	4.8461	met27	Arabinose	AT5G05190	1	1	0	0	2	0	0	-0.550495	0	0	0	0	0	1	250821_at	Protein of unknown function (DUF3133)	35.2	not assigned.unknown
513	met27 and AT5G05200	4.8461	met27	Arabinose	AT5G05200	1	1	0	0	2	0	-0.8717	0	0	0	-0.869379	0	0	2	250824_at	Protein kinase superfamily protein	35.2	not assigned.unknown
514	met27 and AT5G05210	4.8461	met27	Arabinose	AT5G05210	1	1	0	0	2	0	0	0	-0.677146	0	0.528205	0	0	2	250825_at	Surfeit locus protein 6	35.1	not assigned.no ontology
515	met27 and AT5G05230	4.8461	met27	Arabinose	AT5G05230	1	1	0	0	2	0	0	0	0	0	0.651262	0	0	1	250822_at	RING/U-box superfamily protein	35.2	not assigned.unknown
516	met27 and AT5G05250	4.8461	met27	Arabinose	AT5G05250	1	1	0	0	2	0	0	0.584588	0.589821	0	-0.612063	0	0	3	250828_at	unknown protein; BEST Arabidopsis thaliana protein match is: unknown protein (TAIR:AT3G56360.1); Has 30201 Blast hits to 17322 proteins in 780 species: Archae - 12; Bacteria - 1396; Metazoa - 17338; Fungi - 3422; Plants - 5037; Viruses - 0; Other Eukaryotes - 2996 (source: NCBI BLink).	35.2	not assigned.unknown
517	met94 and AT5G07080	4.97055	met94	Ornithine	AT5G07080	1	1	0	0	2	0	0.675923	0	0	0	0	0	0	1	250664_at	HXXXD-type acyl-transferase family protein	35.1	not assigned.no ontology
518	met94 and AT5G07090	4.97055	met94	Ornithine	AT5G07090	1	1	0	0	2	0	-0.695371	0	0	0	-0.667369	0	0	2	250667_at	Ribosomal protein S4 (RPS4A) family protein	29.2.1.2.1.4	protein.synthesis.ribosomal protein.eukaryotic.40S subunit.S4
519	met94 and AT5G07100	4.97055	met94	Ornithine	AT5G07100	1	1	0	0	2	0	0	0	0	0	0.68124	0	0	1	250666_at	WRKY DNA-binding protein 26	27.3.32	RNA.regulation of transcription.WRKY domain transcription factor family
520	met94 and AT5G07110	4.97055	met94	Ornithine	AT5G07110	1	1	0	0	2	0	0.564132	0	-0.558809	0	0.59614	0	0	3	250663_at	prenylated RAB acceptor 1.B6	30.5	signalling.G-proteins
521	met31 and AT5G09690	4.86894	met31	GABA	AT5G09690	1	1	0	0	2	0	0	0	0	0.655987	0	0	0	1	250487_at	magnesium transporter 7	34.14	transport.unspecified cations
522	met31 and AT5G09740	4.86894	met31	GABA	AT5G09740	1	1	0	0	2	0	0	-0.59214	0	0	0	0	0	1	250494_at	histone acetyltransferase of the MYST family 2	27.3.54	RNA.regulation of transcription.Histone acetyltransferases
523	met31 and AT5G09760	4.86894	met31	GABA	AT5G09760	1	1	0	0	2	0	-0.600917	0	0	-0.63683	-0.773071	0	0	3	250490_at	Plant invertase/pectin methylesterase inhibitor superfamily	10.8.1	cell wall.pectin*esterases.PME
524	met31 and AT5G09770	4.86894	met31	GABA	AT5G09770	1	1	0	0	2	0	0	0	0	0	0.520056	0	0	1	250495_at	Ribosomal protein L17 family protein	29.2.1.1.3.2.17	protein.synthesis.ribosomal protein.prokaryotic.unknown organellar.50S subunit.L17
525	met25 and AT5G11900	5.31411	met25	Valine	AT5G11900	1	1	0	0	2	0	-0.619578	0.784035	0	0	-0.714899	0	0	3	250343_at	Translation initiation factor SUI1 family protein	29.2.3	protein.synthesis.initiation
526	met25 and AT5G11930	5.31411	met25	Valine	AT5G11930	1	1	0	0	2	0	0	-0.565368	0	0	-0.671595	0	0	2	250344_at	Thioredoxin superfamily protein	21.4	redox.glutaredoxins
527	met25 and AT5G11950	5.31411	met25	Valine	AT5G11950	1	1	0	0	2	0	0	0	0	0	-0.550179	-0.648525	0	2	250346_at	Putative lysine decarboxylase family protein	35.2	not assigned.unknown
528	met25 and AT5G11960	5.31411	met25	Valine	AT5G11960	1	1	0	0	2	0	0.593295	0	0	0	0.617416	0	0	2	250347_at	Protein of unknown function (DUF803)	35.2	not assigned.unknown
529	met25 and AT5G11980	5.31411	met25	Valine	AT5G11980	1	1	0	0	2	0	0	0.55195	0	0	-0.843685	0	0	2	250297_at	conserved oligomeric Golgi complex component-related / COG complex component-related	3.5	minor CHO metabolism.others
530	met71 and AT5G22620	5.98249	met71	Citramalate	AT5G22620	1	1	0	0	2	0	0.594299	0	0	0	0.871704	0	0	2	249899_at	phosphoglycerate/bisphosphoglycerate mutase family protein	4.3.12	glycolysis.unclear/dually targeted.phosphoglycerate mutase
531	met71 and AT5G22630	5.98249	met71	Citramalate	AT5G22630	1	1	0	0	2	0	0	0	0	0	0.663478	0	0	1	249910_at	arogenate dehydratase 5	13.1.6.3.1	amino acid metabolism.synthesis.aromatic aa.phenylalanine.arogenate dehydratase / prephenate dehydratase
532	met71 and AT5G22640	5.98249	met71	Citramalate	AT5G22640	1	1	0	0	2	0	0	0	0	0	0.667048	0	0	1	249900_at	MORN (Membrane Occupation and Recognition Nexus) repeat-containing protein	33.99	development.unspecified
533	met71 and AT5G22650	5.98249	met71	Citramalate	AT5G22650	1	1	0	0	2	0	0	0	0	0	-0.520892	0	0	1	249901_at	histone deacetylase 2B	27.3.55	RNA.regulation of transcription.HDA
534	met71 and AT5G22700	5.98249	met71	Citramalate	AT5G22700	1	1	0	0	2	0	0	0	0	0	-0.794155	0	0	1	249904_at	F-box/RNI-like/FBD-like domains-containing protein	29.5.11.4.3.2	protein.degradation.ubiquitin.E3.SCF.FBOX
535	met71 and AT5G22720	5.98249	met71	Citramalate	AT5G22720	1	1	0	0	2	0	0	0	0	0	-0.82337	0	0	1	249905_at	F-box/RNI-like superfamily protein	29.5.11.4.3.2	protein.degradation.ubiquitin.E3.SCF.FBOX
536	met71 and AT5G22730	5.98249	met71	Citramalate	AT5G22730	1	1	0	0	2	0	-0.654348	0	0	0	0	0	0	1	249906_at	F-box/RNI-like/FBD-like domains-containing protein	29.5.11.4.3.2	protein.degradation.ubiquitin.E3.SCF.FBOX
537	met71 and AT5G22940	5.0672	met71	Citramalate	AT5G22940	1	1	0	0	2	0	0	0	0	0	-0.620845	0	0	1	249885_at	FRA8 homolog	10.3.2	cell wall.hemicellulose synthesis.glucuronoxylan
538	met71 and AT5G22950	5.0672	met71	Citramalate	AT5G22950	1	1	0	0	2	0	0	0	0	0	0.581413	0	0	1	249863_at	SNF7 family protein	27.3.71	RNA.regulation of transcription.SNF7
539	met71 and AT5G23010	5.0672	met71	Citramalate	AT5G23010	1	1	0	0	2	0	0.591569	0	0	0	0.787328	0	0	2	249866_at	methylthioalkylmalate synthase 1	16.5.1.1.1.2	secondary metabolism.sulfur-containing.glucosinolates.synthesis.aliphatic.methylthioalkylmalate synthase (MAM)
540	met67 and AT5G25350	4.50512	met67	Hydroxyproline	AT5G25350	1	1	0	0	2	0	0	0	0	0	0.652514	0	0	1	246935_at	EIN3-binding F box protein 2	29.5.11.4.3.2	protein.degradation.ubiquitin.E3.SCF.FBOX
541	met05 and AT5G35360	5.19188	met05	Succinic acid	AT5G35360	1	1	0	0	2	0	0	0	0	0	-0.643716	0	0	1	246613_at	acetyl Co-enzyme a carboxylase biotin carboxylase subunit	11.1.1.2.4	lipid metabolism.FA synthesis and FA elongation.Acetyl CoA Carboxylation.heteromeric Complex.Biotin Carboxylase
542	met05 and AT5G35370	5.19188	met05	Succinic acid	AT5G35370	1	1	0	0	2	0	0.556416	0	0	0	0	0	0	1	246607_at	S-locus lectin protein kinase family protein	29.4	protein.postranslational modification
543	met17 and AT5G37490	4.88614	met17	Threonine	AT5G37490	1	1	0	0	2	0	0	0	0	0	0.516496	0	0	1	249618_at	ARM repeat superfamily protein	17.6.2	hormone metabolism.gibberelin.signal transduction	27.3.64	RNA.regulation of transcription.PHOR1
544	met17 and AT5G37510	4.88614	met17	Threonine	AT5G37510	1	1	0	0	2	0	0	0	0	0	-0.784252	0	0	1	249627_at	NADH-ubiquinone dehydrogenase, mitochondrial, putative	9.1.2	mitochondrial electron transport / ATP synthesis.NADH-DH.localisation not clear
545	met91 and AT5G41010	5.22063	met91	Glutamate	AT5G41010	1	1	0	0	2	0	0	0.572083	0	0	0	0	0	1	249335_at	DNA directed RNA polymerase, 7 kDa subunit	27.2	RNA.transcription
546	met05 and AT5G41790	5.19061	met05	Succinic acid	AT5G41790	1	1	0	0	2	0	0	0	0	0	-0.621895	0	0	1	249271_at	COP1-interactive protein 1	30.11.1	signalling.light.COP9 signalosome	33.99	development.unspecified
547	met05 and AT5G41810	5.19061	met05	Succinic acid	AT5G41810	1	1	0	0	2	0	0.652008	0	0	0	0	0	-0.651406	2	249284_at	unknown protein; BEST Arabidopsis thaliana protein match is: unknown protein (TAIR:AT1G64340.1); Has 876 Blast hits to 690 proteins in 132 species: Archae - 0; Bacteria - 38; Metazoa - 180; Fungi - 112; Plants - 59; Viruses - 2; Other Eukaryotes - 485 (source: NCBI BLink).	35.2	not assigned.unknown
548	met05 and AT5G41870	5.19061	met05	Succinic acid	AT5G41870	1	1	0	0	2	0	0	-0.577528	0	0	-0.696295	0	0	2	249275_at	Pectin lyase-like superfamily protein	10.6.3	cell wall.degradation.pectate lyases and polygalacturonases
549	met05 and AT5G41880	5.19061	met05	Succinic acid	AT5G41880	1	1	0	0	2	0	0	0	0	0	-0.747245	0	-0.600972	2	249276_at	DNA primases;DNA primases	28.1	DNA.synthesis/chromatin structure
550	met05 and AT5G41900	5.19061	met05	Succinic acid	AT5G41900	1	1	0	0	2	0	0	0	0	0	-0.631606	0	0	1	249278_at	alpha/beta-Hydrolases superfamily protein	35.1	not assigned.no ontology
551	met05 and AT5G41920	5.19061	met05	Succinic acid	AT5G41920	1	1	0	0	2	0	0	0	0	-0.627502	0.635711	0	-0.593892	3	249279_at	GRAS family transcription factor	33.99	development.unspecified
552	met05 and AT5G41940	5.19061	met05	Succinic acid	AT5G41940	1	1	0	0	2	0	0	0.60477	0	0	0.794399	0	0	2	249281_at	Ypt/Rab-GAP domain of gyp1p superfamily protein	30.5	signalling.G-proteins
553	met05 and AT5G41960	5.19061	met05	Succinic acid	AT5G41960	1	1	0	0	2	0	0	0	0	0	0.757409	0	0	1	249285_at	unknown protein; FUNCTIONS IN: molecular_function unknown; INVOLVED IN: biological_process unknown; LOCATED IN: chloroplast; EXPRESSED IN: 22 plant structures; EXPRESSED DURING: 13 growth stages; Has 1807 Blast hits to 1807 proteins in 277 species: Archae - 0; Bacteria - 0; Metazoa - 736; Fungi - 347; Plants - 385; Viruses - 0; Other Eukaryotes - 339 (source: NCBI BLink).	35.2	not assigned.unknown
554	met05 and AT5G41970	5.19061	met05	Succinic acid	AT5G41970	1	1	0	0	2	0	0	-0.571371	0	0	0.751048	0	0	2	249238_at	Metal-dependent protein hydrolase	35.2	not assigned.unknown
555	met47 and AT5G42240	5.38295	met47	Isoleucine	AT5G42240	1	1	0	0	2	0	-0.610246	0	0	-0.625845	-0.897459	0	0	3	249216_at	serine carboxypeptidase-like 42	29.5.5	protein.degradation.serine protease
556	met47 and AT5G42250	5.38295	met47	Isoleucine	AT5G42250	1	1	0	0	2	0	0	0	0	-0.658879	0	0	0	1	249242_at	Zinc-binding alcohol dehydrogenase family protein	26.11	misc.alcohol dehydrogenases
557	met40 and AT5G43060	4.53665	met40	Fucose	AT5G43060	1	1	0	0	2	0	0	-0.590115	0	-0.705575	-0.519888	0	-0.689554	4	249187_at	Granulin repeat cysteine protease family protein	29.5.3	protein.degradation.cysteine protease
558	met40 and AT5G43070	4.53665	met40	Fucose	AT5G43070	1	1	0	0	2	0	0	0	0	0	0.652106	0	0	1	249138_at	WPP domain protein 1	31.2	cell.division	33.99	development.unspecified
559	met40 and AT5G43080	4.53665	met40	Fucose	AT5G43080	1	1	0	0	2	0	0	0	0	0	0.753957	0	0	1	249129_at	Cyclin A3;1	31.3	cell.cycle
560	met71 and AT5G44030	5.26466	met71	Citramalate	AT5G44030	1	1	0	0	2	0	0	0	0	0	0.592723	0	0	1	249070_at	cellulose synthase A4	10.2.1	cell wall.cellulose synthesis.cellulose synthase
561	met71 and AT5G44050	5.26466	met71	Citramalate	AT5G44050	1	1	0	0	2	0	0	0	0	0	0.584681	0	0	1	249071_at	MATE efflux family protein	34.99	transport.misc
562	met71 and AT5G44060	5.26466	met71	Citramalate	AT5G44060	1	1	0	0	2	0	0	0	0	0	0.580139	0	0	1	249072_at	unknown protein; BEST Arabidopsis thaliana protein match is: unknown protein (TAIR:AT1G04000.1); Has 1807 Blast hits to 1807 proteins in 277 species: Archae - 0; Bacteria - 0; Metazoa - 736; Fungi - 347; Plants - 385; Viruses - 0; Other Eukaryotes - 339 (source: NCBI BLink).	35.2	not assigned.unknown
563	met71 and AT5G44070	5.26466	met71	Citramalate	AT5G44070	1	1	0	0	2	0	0	0	0	0	0.64451	0	0	1	249078_at	phytochelatin synthase 1 (PCS1)	15.2	metal handling.binding, chelation and storage
564	met71 and AT5G44090	5.26466	met71	Citramalate	AT5G44090	1	1	0	0	2	0	0	0	0	0	-0.644777	0	0	1	249081_at	Calcium-binding EF-hand family protein	29.4	protein.postranslational modification
565	met71 and AT5G44110	5.26466	met71	Citramalate	AT5G44110	1	1	0	0	2	0	0	0	0	0	0.533082	0	0	1	249063_at	P-loop containing nucleoside triphosphate hydrolases superfamily protein	34.16	transport.ABC transporters and multidrug resistance systems
566	met67 and AT5G47060	5.06833	met67	Hydroxyproline	AT5G47060	1	1	0	0	2	0	0	-0.641324	0	0	0	0	0	1	248820_at	Protein of unknown function (DUF581)	33.99	development.unspecified
567	met67 and AT5G47080	5.06833	met67	Hydroxyproline	AT5G47080	1	1	0	0	2	0	0	0	0	0	0.647127	0	0	1	248826_at	casein kinase II beta chain 1	29.4	protein.postranslational modification
568	met67 and AT5G47090	5.06833	met67	Hydroxyproline	AT5G47090	1	1	0	0	2	0	0	0	0	0	0.694224	0	0	1	248834_at	unknown protein; CONTAINS InterPro DOMAIN/s: Protein of unknown function DUF2052, coiled-coil (InterPro:IPR018613); Has 30201 Blast hits to 17322 proteins in 780 species: Archae - 12; Bacteria - 1396; Metazoa - 17338; Fungi - 3422; Plants - 5037; Viruses - 0; Other Eukaryotes - 2996 (source: NCBI BLink).	35.2	not assigned.unknown
569	met67 and AT5G47110	5.06833	met67	Hydroxyproline	AT5G47110	1	1	0	0	2	0	0	0	0	0	-0.740496	0	0	1	248828_at	Chlorophyll A-B binding family protein	27.3.99	RNA.regulation of transcription.unclassified
570	met65 and AT5G53000	4.51415	met65	beta-alanine	AT5G53000	1	1	0	0	2	0.659351	0	0.75148	0.811953	0.745197	0	0.663699	0.615867	6	248300_at	2A phosphatase associated protein of 46 kD	29.4	protein.postranslational modification
571	met65 and AT5G53020	4.51415	met65	beta-alanine	AT5G53020	1	1	0	0	2	0	0	-0.683187	-0.805054	0	0	0	0	2	248291_at	Ribonuclease P protein subunit P38-related	35.2	not assigned.unknown
572	met65 and AT5G53030	4.51415	met65	beta-alanine	AT5G53030	1	1	0	0	2	0	0	0	-0.595948	0	0	0	0	1	248292_at	unknown protein; CONTAINS InterPro DOMAIN/s: Protein of unknown function DUF688 (InterPro:IPR007789); BEST Arabidopsis thaliana protein match is: unknown protein (TAIR:AT4G27810.1); Has 1807 Blast hits to 1807 proteins in 277 species: Archae - 0; Bacteria - 0; Metazoa - 736; Fungi - 347; Plants - 385; Viruses - 0; Other Eukaryotes - 339 (source: NCBI BLink).	35.2	not assigned.unknown
573	met65 and AT5G53050	4.51415	met65	beta-alanine	AT5G53050	1	1	0	0	2	-0.63147	0	0	0	0	0	0	0	1	248293_at	alpha/beta-Hydrolases superfamily protein	35.1	not assigned.no ontology
574	met65 and AT5G53060	4.51415	met65	beta-alanine	AT5G53060	1	1	0	0	2	0	-0.560152	0	0	0	-0.584164	0	0	2	248294_at	RNA-binding KH domain-containing protein	27.4	RNA.RNA binding
575	met65 and AT5G53070	4.51415	met65	beta-alanine	AT5G53070	1	1	0	0	2	0	0	0	0	0.723353	0	0	0.712333	2	248295_at	Ribosomal protein L9/RNase H1	29.2.1.1.3.2.9	protein.synthesis.ribosomal protein.prokaryotic.unknown organellar.50S subunit.L9
576	met65 and AT5G53080	4.51415	met65	beta-alanine	AT5G53080	1	1	0	0	2	0	0	0	0	0.734713	0	0	0	1	248299_at	Tetratricopeptide repeat (TPR)-like superfamily protein	31.1	cell.organisation
577	met65 and AT5G53090	4.51415	met65	beta-alanine	AT5G53090	1	1	0	0	2	0	0	0	-0.600969	0.81222	0	0	0	2	248296_at	NAD(P)-binding Rossmann-fold superfamily protein	33.99	development.unspecified
578	met65 and AT5G53120	4.51415	met65	beta-alanine	AT5G53120	1	1	0	0	2	-0.610178	-0.7504	-0.785568	-0.870612	0	-0.644062	-0.8602	0	6	248248_at	spermidine synthase 3	22.1.7	polyamine metabolism.synthesis.spermine synthase
579	met65 and AT5G53130	4.51415	met65	beta-alanine	AT5G53130	1	1	0	0	2	-0.614655	0	0	0	0	0.623877	0	0	2	248250_at	cyclic nucleotide gated channel 1	34.22	transport.cyclic nucleotide or calcium regulated channels
580	met38 and AT5G54510	4.70263	met38	Maltose	AT5G54510	1	1	0	0	2	0	0	0	0.592794	0	0	0	0	1	248163_at	Auxin-responsive GH3 family protein	17.2.3	hormone metabolism.auxin.induced-regulated-responsive-activated
581	met38 and AT5G54530	4.70263	met38	Maltose	AT5G54530	1	1	0	0	2	0	0	0	0	0	0.590986	0	0	1	248167_at	Protein of unknown function, DUF538	35.2	not assigned.unknown
582	met49 and AT5G55100	5.60147	met49	Leucine	AT5G55100	1	1	0	0	2	0	0	0	0	0	0.576975	0	0	1	248106_at	SWAP (Suppressor-of-White-APricot)/surp domain-containing protein	27.1	RNA.processing
583	met49 and AT5G55120	5.60147	met49	Leucine	AT5G55120	1	1	0	0	2	0	0	0	-0.564876	0.722684	0	0	0	2	248091_at	galactose-1-phosphate guanylyltransferase (GDP)s;GDP-D-glucose phosphorylases;quercetin 4'-O-glucosyltransferases	21.2.1.2	redox.ascorbate and glutathione.ascorbate.GDP-L-galactose-hexose-1-phosphate guanyltransferase
584	met49 and AT5G55130	5.60147	met49	Leucine	AT5G55130	1	1	0	0	2	0	0	0	0	0.675155	0	0	0	1	248108_at	co-factor for nitrate, reductase and xanthine dehydrogenase 5	18.1	Co-factor and vitamine metabolism.molybdenum cofactor
585	met49 and AT5G55140	5.60147	met49	Leucine	AT5G55140	1	1	0	0	2	0	0.726998	0	0	0	0.750981	0	0	2	248102_at	ribosomal protein L30 family protein	29.2.1.1.3.2.30	protein.synthesis.ribosomal protein.prokaryotic.unknown organellar.50S subunit.L30
586	met49 and AT5G55160	5.60147	met49	Leucine	AT5G55160	1	1	0	0	2	0	0.628649	0	0	0	0.668537	0	0	2	248103_at	small ubiquitin-like modifier 2	29.5.11.1	protein.degradation.ubiquitin.ubiquitin
587	met49 and AT5G55180	5.60147	met49	Leucine	AT5G55180	1	1	0	0	2	0	-0.89294	0	0	-0.856663	-0.970015	0	0	3	248100_at	O-Glycosyl hydrolases family 17 protein	26.4	misc.beta 1,3 glucan hydrolases
588	met49 and AT5G55190	5.60147	met49	Leucine	AT5G55190	1	1	0	0	2	0	0.688293	0	0	0	0.636396	0	0	2	248107_at	RAN GTPase 3	30.5	signalling.G-proteins
589	met49 and AT5G55200	5.60147	met49	Leucine	AT5G55200	1	1	0	0	2	0	-0.561948	0	0	0.738333	0	0	0	2	248101_at	Co-chaperone GrpE family protein	29.6	protein.folding
590	met49 and AT5G55220	5.60147	met49	Leucine	AT5G55220	1	1	0	0	2	0	-0.935149	0	-0.712949	0	-0.93264	0	0	3	248094_at	trigger factor type chaperone family protein	29.6	protein.folding
591	met65 and AT5G60460	4.62005	met65	beta-alanine	AT5G60460	1	1	0	0	2	0	0.678134	-0.691948	-0.672175	0	0.665472	0	0	4	247632_at	Preprotein translocase Sec, Sec61-beta subunit protein	29.3.4.99	protein.targeting.secretory pathway.unspecified
592	met65 and AT5G60490	4.62005	met65	beta-alanine	AT5G60490	1	1	0	0	2	0	-0.860597	-0.85121	-0.73694	0	-0.744318	0	0	4	247638_at	FASCICLIN-like arabinogalactan-protein 12	10.5.1.1	cell wall.cell wall proteins.AGPs.AGP
593	met65 and AT5G60540	4.62005	met65	beta-alanine	AT5G60540	1	1	0	0	2	0.671577	0.617856	0.902426	0.889536	0	0.741002	0.714877	0.577288	7	247641_at	pyridoxine biosynthesis 2	18	Co-factor and vitamine metabolism
594	met65 and AT5G60570	4.62005	met65	beta-alanine	AT5G60570	1	1	0	0	2	0	0.589789	0	0	0	0	0	0	1	247636_at	Galactose oxidase/kelch repeat superfamily protein	29.5.11.4.3.2	protein.degradation.ubiquitin.E3.SCF.FBOX
595	met91 and AT5G64140	5.43874	met91	Glutamate	AT5G64140	1	1	0	0	2	0	0	0.647674	0	0	0	0	0	1	247267_at	ribosomal protein S28	29.2.1.2.1.28	protein.synthesis.ribosomal protein.eukaryotic.40S subunit.S28
596	met91 and AT5G64150	5.43874	met91	Glutamate	AT5G64150	1	1	0	0	2	0	0	0.638075	0	0	0	0	0	1	247329_at	RNA methyltransferase family protein	35.1	not assigned.no ontology
597	met79 and AT5G64780	5.62779	met79	Shikimate	AT5G64780	1	1	0	0	2	0.60482	0	0	0	0.7556	0.815992	0	0	3	247255_at	Uncharacterised conserved protein UCP009193	35.2	not assigned.unknown
598	met79 and AT5G64800	5.62779	met79	Shikimate	AT5G64800	1	1	0	0	2	0	0	0	0.576551	0	0	0	0	1	247254_at	CLAVATA3/ESR-RELATED 21	33.99	development.unspecified
599	met79 and AT5G64813	5.62779	met79	Shikimate	AT5G64813	1	1	0	0	2	0	-0.695837	0	0	0	0	0	0	1	247221_at	Ras-related small GTP-binding family protein	30.5	signalling.G-proteins
600	met79 and AT5G64830	5.62779	met79	Shikimate	AT5G64830	1	1	0	0	2	0	-0.749174	0.580904	0	0	-0.753375	0	0	3	247209_at	programmed cell death 2 C-terminal domain-containing protein	31.5.1	cell.cell death.plants
601	met79 and AT5G64840	5.62779	met79	Shikimate	AT5G64840	1	1	0	0	2	0	0.908404	0	0	0	0.961141	0	0	2	247222_at	general control non-repressible 5	34.16	transport.ABC transporters and multidrug resistance systems
602	met79 and AT5G64850	5.62779	met79	Shikimate	AT5G64850	1	1	0	0	2	0	0.794718	0	0	0.837467	0.962991	0.640583	0	4	247214_at	FUNCTIONS IN: molecular_function unknown; INVOLVED IN: biological_process unknown; LOCATED IN: plasma membrane; EXPRESSED IN: 22 plant structures; EXPRESSED DURING: 13 growth stages; CONTAINS InterPro DOMAIN/s: RPM1-interacting protein 4, defence response (InterPro:IPR008700); BEST Arabidopsis thaliana protein match is: unknown protein (TAIR:AT5G09960.1); Has 30201 Blast hits to 17322 proteins in…	35.2	not assigned.unknown
603	met79 and AT5G64860	5.62779	met79	Shikimate	AT5G64860	1	1	0	0	2	-0.607907	-0.896219	0	-0.620833	0	-0.761528	0	0	4	247216_at	disproportionating enzyme	2.2.2.4	major CHO metabolism.degradation.starch.D enzyme
604	met79 and AT5G64880	5.62779	met79	Shikimate	AT5G64880	1	1	0	0	2	0	-0.891657	0	0	0	-0.892758	0	0	2	247211_at	unknown protein; Has 30201 Blast hits to 17322 proteins in 780 species: Archae - 12; Bacteria - 1396; Metazoa - 17338; Fungi - 3422; Plants - 5037; Viruses - 0; Other Eukaryotes - 2996 (source: NCBI BLink).	35.2	not assigned.unknown
605	met79 and AT5G64900	5.62779	met79	Shikimate	AT5G64900	1	1	0	0	2	0	0.6625	0	0.77348	0	0.790052	0	0	3	247213_at	precursor of peptide 1	20.1.5	stress.biotic.regulation of transcription
606	met31 and AT5G67390	6.69842	met31	GABA	AT5G67390	1	1	0	0	2	0	-0.61557	0	0	0	0	0	0	1	246997_at	unknown protein; BEST Arabidopsis thaliana protein match is: Plant protein of unknown function (DUF863) (TAIR:AT1G69360.1); Has 1807 Blast hits to 1807 proteins in 277 species: Archae - 0; Bacteria - 0; Metazoa - 736; Fungi - 347; Plants - 385; Viruses - 0; Other Eukaryotes - 339 (source: NCBI BLink).	35.2	not assigned.unknown
607	met31 and AT5G67440	6.69842	met31	GABA	AT5G67440	1	1	0	0	2	0	0	0	0	0	0.611167	0	0	1	246999_at	Phototropic-responsive NPH3 family protein	30.11	signalling.light
608	met31 and AT5G67450	6.69842	met31	GABA	AT5G67450	1	1	0	0	2	0	0	0	0	0	0	0	0.580861	1	246993_at	zinc-finger protein 1	27.3.11	RNA.regulation of transcription.C2H2 zinc finger family
609	met53 and AT1G07610	5.16657	met53	Pyruvic acid	AT1G07610	1	1	0	0	2	0	0.850017	0	0.578218	0.775287	0.895131	0	0	4	261410_at	metallothionein 1C	15.2	metal handling.binding, chelation and storage
610	met53 and AT1G07615	5.16657	met53	Pyruvic acid	AT1G07615	1	1	0	0	2	0	-0.628531	0	0	0	-0.677294	0	0	2	261435_at	GTP-binding protein Obg/CgtA	35.1	not assigned.no ontology
611	met53 and AT1G07630	5.16657	met53	Pyruvic acid	AT1G07630	1	1	0	0	2	0	0	0	-0.569402	0	0	0	0	1	261413_at	pol-like 5	26.13	misc.acid and other phosphatases
612	met53 and AT1G07640	5.16657	met53	Pyruvic acid	AT1G07640	1	1	0	0	2	0	0	0	0.632111	-0.732419	0	0	0	2	261409_at	Dof-type zinc finger DNA-binding family protein	16.5.1.2.3	secondary metabolism.sulfur-containing.glucosinolates.regulation.indole	27.3.8	RNA.regulation of transcription.C2C2(Zn) DOF zinc finger family
613	met53 and AT1G07650	5.16657	met53	Pyruvic acid	AT1G07650	1	1	0	0	2	0	0	0	-0.592571	0	-0.74836	0	0	2	261434_at	Leucine-rich repeat transmembrane protein kinase	30.2.8.2	signalling.receptor kinases.leucine rich repeat VIII.VIII-2
614	met53 and AT1G07700	5.16657	met53	Pyruvic acid	AT1G07700	1	1	0	0	2	0	0.843996	0	0.722366	0.714852	0.901149	0	0	4	261417_at	Thioredoxin superfamily protein	21.1	redox.thioredoxin
615	met47 and AT1G22930	5.35323	met47	Isoleucine	AT1G22930	1	1	0	0	2	0	0	0	0.626433	0	0.855771	0	0	2	264772_at	T-complex protein 11	35.1	not assigned.no ontology
616	met47 and AT1G22970	5.35323	met47	Isoleucine	AT1G22970	1	1	0	0	2	0	0	0	0	0	0.530641	0	0	1	264722_at	unknown protein; BEST Arabidopsis thaliana protein match is: unknown protein (TAIR:AT1G71150.1); Has 134 Blast hits to 132 proteins in 48 species: Archae - 0; Bacteria - 0; Metazoa - 66; Fungi - 10; Plants - 48; Viruses - 0; Other Eukaryotes - 10 (source: NCBI BLink).	35.2	not assigned.unknown
617	met47 and AT1G22985	5.35323	met47	Isoleucine	AT1G22985	1	1	0	0	2	0	0	0	0	0	0.590084	0	0	1	264726_at	Integrase-type DNA-binding superfamily protein	27.3.3	RNA.regulation of transcription.AP2/EREBP, APETALA2/Ethylene-responsive element binding protein family
618	met47 and AT1G22990	5.35323	met47	Isoleucine	AT1G22990	1	1	0	0	2	0	0.829741	0	0	0.701963	0.718877	0	0	3	264729_at	Heavy metal transport/detoxification superfamily protein	15.2	metal handling.binding, chelation and storage
619	met47 and AT1G23020	5.35323	met47	Isoleucine	AT1G23020	1	1	0	0	2	0	0	0	0	0	0.642153	0	0	1	264751_at	ferric reduction oxidase 3	15.1	metal handling.acquisition
620	met07 and AT1G31550	4.86911	met07	Serine	AT1G31550	1	1	0	0	2	0	0	-0.561689	0	0	-0.683379	0	0	2	256489_at	GDSL-like Lipase/Acylhydrolase superfamily protein	26.28	misc.GDSL-motif lipase
621	met07 and AT1G31580	4.86911	met07	Serine	AT1G31580	1	1	0	0	2	0	0	0.694827	0	0	-0.897014	0	0	2	256497_at	ECS1	20.1	stress.biotic
622	met07 and AT1G31600	4.86911	met07	Serine	AT1G31600	1	1	0	0	2	0	0	0	0	0	0.639554	0	0	1	256493_at	RNA-binding (RRM/RBD/RNP motifs) family protein	35.1	not assigned.no ontology
623	met07 and AT1G31650	4.86911	met07	Serine	AT1G31650	1	1	0	0	2	0	0	0.69522	0.809224	0	0	0	0	2	246576_at	RHO guanyl-nucleotide exchange factor 14	30.5	signalling.G-proteins
624	met07 and AT1G31660	4.86911	met07	Serine	AT1G31660	1	1	0	0	2	0.634195	0	0	0	0	0	0	0	1	246575_at	CONTAINS InterPro DOMAIN/s: Bystin (InterPro:IPR007955); Has 475 Blast hits to 467 proteins in 210 species: Archae - 0; Bacteria - 9; Metazoa - 155; Fungi - 139; Plants - 55; Viruses - 0; Other Eukaryotes - 117 (source: NCBI BLink).	35.1	not assigned.no ontology
625	met07 and AT1G31690	4.86911	met07	Serine	AT1G31690	1	1	0	0	2	0.882174	0	0	0	0.638205	-0.601132	0.782464	0	4	246573_at	Copper amine oxidase family protein	26.7	misc.oxidases - copper, flavone etc
626	met07 and AT1G31710	4.86911	met07	Serine	AT1G31710	1	1	0	0	2	0	0	0	0	0	-0.865709	-0.653869	0	2	246601_at	Copper amine oxidase family protein	26.7	misc.oxidases - copper, flavone etc
627	met50 and AT1G45145	4.79495	met50	Trehalose	AT1G45145	1	1	0	0	2	0	0	0	0	0	-0.701225	0	0	1	260943_at	thioredoxin H-type 5	21.1	redox.thioredoxin
628	met50 and AT1G45150	4.79495	met50	Trehalose	AT1G45150	1	1	0	0	2	0	0	0	0	0	-0.685414	0	0	1	260936_at	unknown protein; Has 219 Blast hits to 202 proteins in 78 species: Archae - 0; Bacteria - 166; Metazoa - 0; Fungi - 0; Plants - 36; Viruses - 0; Other Eukaryotes - 17 (source: NCBI BLink).	35.2	not assigned.unknown
629	met71 and AT2G16595	4.59979	met71	Citramalate	AT2G16595	1	1	0	0	2	0	0	0	0	0	-0.777582	0	0	1	265356_at	Translocon-associated protein (TRAP), alpha subunit	35.1	not assigned.no ontology
630	met71 and AT2G16600	4.59979	met71	Citramalate	AT2G16600	1	1	0	0	2	0	0	0	0	0	0	0	0.598195	1	265352_at	rotamase CYP 3	31.3.1	cell.cycle.peptidylprolyl isomerase
631	met71 and AT2G16630	4.59979	met71	Citramalate	AT2G16630	1	1	0	0	2	0	0	0	0	0	0.775159	0	0	1	265411_at	Pollen Ole e 1 allergen and extensin family protein	35.1.42	not assigned.no ontology.proline rich family
632	met71 and AT2G16640	4.59979	met71	Citramalate	AT2G16640	1	1	0	0	2	0	0	0	0	0	-0.54497	0	0	1	265412_at	multimeric translocon complex in the outer envelope membrane 132	29.3.3	protein.targeting.chloroplast
633	met50 and AT2G17020	5.29772	met50	Trehalose	AT2G17020	1	1	0	0	2	0	0	0	0	0	-0.534348	0	0	1	263578_at	F-box/RNI-like superfamily protein	29.5.11.4.3.2	protein.degradation.ubiquitin.E3.SCF.FBOX
634	met50 and AT2G17030	5.29772	met50	Trehalose	AT2G17030	1	1	0	0	2	0	0	0	0	0	-0.757572	0	0	1	263579_at	F-box family protein with a domain of unknown function (DUF295)	29.5.11.4.3.2	protein.degradation.ubiquitin.E3.SCF.FBOX
635	met50 and AT2G17033	5.29772	met50	Trehalose	AT2G17033	1	1	0	0	2	0	0	0	0	0	0.869664	0	0	1	263550_at	pentatricopeptide (PPR) repeat-containing protein	35.1.5	not assigned.no ontology.pentatricopeptide (PPR) repeat-containing protein
636	met50 and AT2G17110	5.29772	met50	Trehalose	AT2G17110	1	1	0	0	2	0	-0.60546	0	0	0	-0.701581	0	0	2	263551_at	Protein of unknown function (DUF630 and DUF632)	35.2	not assigned.unknown
637	met50 and AT2G17120	5.29772	met50	Trehalose	AT2G17120	1	1	0	0	2	0	0.572434	0	0	0.685011	0.577345	0	0	3	263582_at	lysm domain GPI-anchored protein 2 precursor	35.1	not assigned.no ontology
638	met50 and AT2G17130	5.29772	met50	Trehalose	AT2G17130	1	1	0	0	2	0	0	0	0	0.685486	0.555594	0	0	2	263583_at	isocitrate dehydrogenase subunit 2	8.1.4	TCA / org transformation.TCA.IDH
639	met50 and AT2G17250	5.29772	met50	Trehalose	AT2G17250	1	1	0	0	2	0	0	0	0	-0.726612	0	0	0	1	263415_at	CCAAT-binding factor	33.99	development.unspecified
640	met50 and AT2G17260	5.29772	met50	Trehalose	AT2G17260	1	1	0	0	2	0	0	0	0	0	0.552337	0	0	1	264853_at	glutamate receptor 2	30.1	signalling.in sugar and nutrient physiology
641	met50 and AT2G17265	5.29772	met50	Trehalose	AT2G17265	1	1	0	0	2	0	0	0	0	0	0.711766	0	0	1	264855_at	homoserine kinase	13.1.3.6.1.4	amino acid metabolism.synthesis.aspartate family.misc.homoserine.homoserine kinase
642	met50 and AT2G17280	5.29772	met50	Trehalose	AT2G17280	1	1	0	0	2	0	0	0	0	0	0.512157	0	0	1	264907_at	Phosphoglycerate mutase family protein	4.1.12	glycolysis.cytosolic branch.phosphoglycerate mutase
643	met50 and AT2G17290	5.29772	met50	Trehalose	AT2G17290	1	1	0	0	2	0	0	0	0	0	-0.56537	0	0	1	264851_at	Calcium-dependent protein kinase family protein	30.3	signalling.calcium
644	met47 and AT3G01270	4.67763	met47	Isoleucine	AT3G01270	1	1	0	0	2	0	0	0	0	0	0.629665	0	0	1	259269_at	Pectate lyase family protein	10.6.3	cell wall.degradation.pectate lyases and polygalacturonases
645	met47 and AT3G01280	4.67763	met47	Isoleucine	AT3G01280	1	1	0	0	2	0	-0.619482	0	0	0	-0.697492	0	0	2	259270_at	voltage dependent anion channel 1	34.2	transport.porins
646	met47 and AT3G01310	4.67763	met47	Isoleucine	AT3G01310	1	1	0	0	2	0	0	0	0	0	0.538298	0	0	1	259118_at	Phosphoglycerate mutase-like family protein	35.2	not assigned.unknown
647	met53 and AT3G10450	5.15964	met53	Pyruvic acid	AT3G10450	1	1	0	0	2	0	0	0	0	0	-0.607115	0	0	1	258923_at	serine carboxypeptidase-like 7	29.5	protein.degradation
648	met53 and AT3G10500	5.15964	met53	Pyruvic acid	AT3G10500	1	1	0	0	2	0	-0.701323	0	0	0	-0.728754	0	0	2	258921_at	NAC domain containing protein 53	33.99	development.unspecified
649	met53 and AT3G10520	5.15964	met53	Pyruvic acid	AT3G10520	1	1	0	0	2	0	0	0	-0.621541	0	0.76334	0	0	2	258920_at	haemoglobin 2	21.3	redox.heme
650	met53 and AT3G10530	5.15964	met53	Pyruvic acid	AT3G10530	1	1	0	0	2	0	0	0	-0.61738	0	0	0	0	1	258965_at	Transducin/WD40 repeat-like superfamily protein	31.3	cell.cycle
651	met53 and AT3G10550	5.15964	met53	Pyruvic acid	AT3G10550	1	1	0	0	2	0	-0.681479	0	0	0	-0.766832	0	0	2	258963_at	Myotubularin-like phosphatases II superfamily	29.4	protein.postranslational modification
652	met90 and AT3G29240	5.07283	met90	Fumaric acid	AT3G29240	1	1	0	0	2	0	0	0	-0.658772	0	0	0	-0.57476	2	257745_at	Protein of unknown function (DUF179)	35.1	not assigned.no ontology
653	met50 and AT3G46000	5.03204	met50	Trehalose	AT3G46000	1	1	0	0	2	0	-0.596458	0	0	0	-0.68767	0	0	2	252565_at	actin depolymerizing factor 2	31.1	cell.organisation
654	met50 and AT3G46030	5.03204	met50	Trehalose	AT3G46030	1	1	0	0	2	0	0	0	0	0.733004	0.883024	0.63964	0	3	252560_at	Histone superfamily protein	28.1.3.2.2	DNA.synthesis/chromatin structure.histone.core.H2B
655	met50 and AT3G46100	5.03204	met50	Trehalose	AT3G46100	1	1	0	0	2	0	0.62705	0	0	0.68256	0.744818	0	0	3	252516_at	Histidyl-tRNA synthetase 1	29.1.21	protein.aa activation.histidine-tRNA ligase
656	met50 and AT3G46110	5.03204	met50	Trehalose	AT3G46110	1	1	0	0	2	0	0	0	0	0.690981	0.653324	0	0	2	252533_at	Domain of unknown function (DUF966)	35.2	not assigned.unknown
657	met40 and AT4G13460	5.41803	met40	Fucose	AT4G13460	1	1	0	0	2	0	0	0	0	0	-0.51654	0	0	1	254745_at	SU(VAR)3-9 homolog 9	27.3.69	RNA.regulation of transcription.SET-domain transcriptional regulator family
658	met40 and AT4G13520	5.41803	met40	Fucose	AT4G13520	1	1	0	0	2	0	0	0	0	0	-0.653104	0	0	1	254721_at	small acidic protein 1	35.2	not assigned.unknown
659	met40 and AT4G13550	5.41803	met40	Fucose	AT4G13550	1	1	0	0	2	0	0	0	0	0.737211	0.677189	0	0	2	254715_at	triglyceride lipases;triglyceride lipases	11.9.2.1	lipid metabolism.lipid degradation.lipases.triacylglycerol lipase
660	met47 and AT4G14320	12.6254	met47	Isoleucine	AT4G14320	1	1	0	0	2	0	0	0	0	0	-0.894263	0	0	1	245311_at	Zinc-binding ribosomal protein family protein	29.2.1.2.2.536	protein.synthesis.ribosomal protein.eukaryotic.60S subunit.L36A
661	met47 and AT4G14330	12.6254	met47	Isoleucine	AT4G14330	1	1	0	0	2	0	-0.565374	0	0	0	0	0	0	1	245607_at	P-loop containing nucleoside triphosphate hydrolases superfamily protein	31.1	cell.organisation
662	met47 and AT4G14360	12.6254	met47	Isoleucine	AT4G14360	1	1	0	0	2	0	0	0	-0.741529	0	-0.627001	0	0	2	245274_at	S-adenosyl-L-methionine-dependent methyltransferases superfamily protein	20.2.3	stress.abiotic.drought/salt
663	met47 and AT4G14380	12.6254	met47	Isoleucine	AT4G14380	1	1	0	0	2	0	0	0	0	0	0.553203	0	0	1	245610_at	unknown protein; Has 22 Blast hits to 22 proteins in 8 species: Archae - 0; Bacteria - 0; Metazoa - 1; Fungi - 1; Plants - 18; Viruses - 0; Other Eukaryotes - 2 (source: NCBI BLink).	35.2	not assigned.unknown
664	met47 and AT4G14385	12.6254	met47	Isoleucine	AT4G14385	1	1	0	0	2	0	0.669431	0	0.56507	0	0.523354	0	0	3	245261_at	FUNCTIONS IN: molecular_function unknown; INVOLVED IN: biological_process unknown; LOCATED IN: vacuole; EXPRESSED IN: 24 plant structures; EXPRESSED DURING: 15 growth stages; CONTAINS InterPro DOMAIN/s: Histone H4 acetyltransferase, NuA4 complex, Eaf6 (InterPro:IPR015418); Has 30201 Blast hits to 17322 proteins in 780 species: Archae - 12; Bacteria - 1396; Metazoa - 17338; Fungi - 3422; Plants - …	35.2	not assigned.unknown
665	met47 and AT4G14400	12.6254	met47	Isoleucine	AT4G14400	1	1	0	0	2	0	0	0.615201	0	0	-0.72991	0	0	2	245265_at	ankyrin repeat family protein	31.5.1	cell.cell death.plants
666	met47 and AT4G14410	12.6254	met47	Isoleucine	AT4G14410	1	1	0	0	2	0	0	0	0	0	0.588602	0	0	1	245331_at	basic helix-loop-helix (bHLH) DNA-binding superfamily protein	27.3.6	RNA.regulation of transcription.bHLH,Basic Helix-Loop-Helix family
667	met47 and AT4G14430	12.6254	met47	Isoleucine	AT4G14430	1	1	0	0	2	0	0.749044	0	0	0	0.79804	0	0	2	245359_at	indole-3-butyric acid response 10	11.9.4.3	lipid metabolism.lipid degradation.beta-oxidation.enoyl CoA hydratase	13.2.6.3	amino acid metabolism.degradation.aromatic aa.tryptophan
668	met47 and AT4G14440	12.6254	met47	Isoleucine	AT4G14440	1	1	0	0	2	0	0	0	0	0	-0.704399	0	0	1	245612_at	3-hydroxyacyl-CoA dehydratase 1	11.9.4.3	lipid metabolism.lipid degradation.beta-oxidation.enoyl CoA hydratase	13.2.6.3	amino acid metabolism.degradation.aromatic aa.tryptophan
669	met47 and AT4G14470	12.6254	met47	Isoleucine	AT4G14470	1	1	0	0	2	0	0	0	0	0	0.731213	0	0	1	245615_at	transposable element gene	28.1	DNA.synthesis/chromatin structure
670	met47 and AT4G14490	12.6254	met47	Isoleucine	AT4G14490	1	1	0	0	2	0	0	0	0	0	0.792986	0	0	1	245617_at	SMAD/FHA domain-containing protein	35.1	not assigned.no ontology
671	met47 and AT4G14510	12.6254	met47	Isoleucine	AT4G14510	1	1	0	0	2	0	0	0	0	0	-0.739142	0	0	1	245618_at	CRM family member 3B	35.2	not assigned.unknown
672	met47 and AT4G14550	12.6254	met47	Isoleucine	AT4G14550	1	1	0	0	2	0	0	0	0.57294	0	0	0	0	1	245593_at	indole-3-acetic acid inducible 14	27.3.40	RNA.regulation of transcription.Aux/IAA family
673	met47 and AT4G14560	12.6254	met47	Isoleucine	AT4G14560	1	1	0	0	2	0	0	-0.679233	0.58568	0	0	0	0	2	245397_at	indole-3-acetic acid inducible	27.3.40	RNA.regulation of transcription.Aux/IAA family
674	met47 and AT4G14600	12.6254	met47	Isoleucine	AT4G14600	1	1	0	0	2	0	0.737503	0	0	0	0.655228	0	0	2	245312_at	Target SNARE coiled-coil domain protein	35.2	not assigned.unknown
675	met47 and AT4G14610	12.6254	met47	Isoleucine	AT4G14610	1	1	0	0	2	0	0	0.678235	0	0	0	0	0	1	245566_at	pseudogene, disease resistance protein (CC-NBS-LRR class), putative, domain signature CC-NBS-LRR exists, suggestive of a disease resistance protein.; blastp match of 45% identity and 2.2e-162 P-value to GP|24461866|gb|AAN62353.1|AF506028_20|AF506028 NBS-LRR type disease resistance protein {Poncirus trifoliata}	20.1	stress.biotic
676	met47 and AT4G14615	12.6254	met47	Isoleucine	AT4G14615	1	1	0	0	2	0	0.62885	0	0	0	0.720012	0	0	2	245333_at	unknown protein; FUNCTIONS IN: molecular_function unknown; INVOLVED IN: biological_process unknown; LOCATED IN: endomembrane system; EXPRESSED IN: 24 plant structures; EXPRESSED DURING: 15 growth stages; CONTAINS InterPro DOMAIN/s: Protein of unknown function DUF2346 (InterPro:IPR018625); BEST Arabidopsis thaliana protein match is: unknown protein (TAIR:AT1G52825.1); Has 30201 Blast hits to 17322…	35.2	not assigned.unknown
677	met47 and AT4G33865	4.95587	met47	Isoleucine	AT4G33865	1	1	0	0	2	0	0	0	0	0	-0.906352	0	0	1	253291_at	Ribosomal protein S14p/S29e family protein	29.2.1.2.1.29	protein.synthesis.ribosomal protein.eukaryotic.40S subunit.S29
678	met47 and AT4G33870	4.95587	met47	Isoleucine	AT4G33870	1	1	0	0	2	0	0	0	0	0	0.536761	0	0	1	253313_at	Peroxidase superfamily protein	26.12	misc.peroxidases
679	met47 and AT4G33905	4.95587	met47	Isoleucine	AT4G33905	1	1	0	0	2	0	0	0	0	0	0.574914	0	0	1	253293_at	Peroxisomal membrane 22 kDa (Mpv17/PMP22) family protein	35.1	not assigned.no ontology
680	met47 and AT4G33910	4.95587	met47	Isoleucine	AT4G33910	1	1	0	0	2	0	0	0	0	0	0.657658	0	0	1	253321_at	2-oxoglutarate (2OG) and Fe(II)-dependent oxygenase superfamily protein	26.7	misc.oxidases - copper, flavone etc
681	met47 and AT4G33940	4.95587	met47	Isoleucine	AT4G33940	1	1	0	0	2	0	0	0	0.566078	0	0	0	0	1	253324_at	RING/U-box superfamily protein	29.5.11.4.2	protein.degradation.ubiquitin.E3.RING
682	met50 and AT4G34620	4.75184	met50	Trehalose	AT4G34620	1	1	0	0	2	0	0	0	0	0.686672	0	0	0	1	253201_at	small subunit ribosomal protein 16	29.2.1.1.3.1.16	protein.synthesis.ribosomal protein.prokaryotic.unknown organellar.30S subunit.S16
683	met50 and AT4G34630	4.75184	met50	Trehalose	AT4G34630	1	1	0	0	2	0	0.5615	0	0	0	0.810494	0	0	2	253228_at	unknown protein; Has 30 Blast hits to 30 proteins in 10 species: Archae - 0; Bacteria - 2; Metazoa - 0; Fungi - 0; Plants - 24; Viruses - 0; Other Eukaryotes - 4 (source: NCBI BLink).	35.2	not assigned.unknown
684	met50 and AT4G34650	4.75184	met50	Trehalose	AT4G34650	1	1	0	0	2	0	0	0	0	0.688954	0.503419	0	0	2	253254_at	squalene synthase 2	11.8.8	lipid metabolism.exotics (steroids, squalene etc).squalene synthase
685	met50 and AT4G34670	4.75184	met50	Trehalose	AT4G34670	1	1	0	0	2	0	-0.724594	0	0	0	-0.655265	0	0	2	253248_at	Ribosomal protein S3Ae	29.2.1.2.1.53	protein.synthesis.ribosomal protein.eukaryotic.40S subunit.S3A
686	met50 and AT4G34700	4.75184	met50	Trehalose	AT4G34700	1	1	0	0	2	0	0	0	0	0.634886	0.772713	0	0	2	253230_at	LYR family of Fe/S cluster biogenesis protein	9	mitochondrial electron transport / ATP synthesis
687	met50 and AT4G34710	4.75184	met50	Trehalose	AT4G34710	1	1	0	0	2	0	0	0	0	0	0.792804	0	0	1	253203_at	arginine decarboxylase 2	22.1.3	polyamine metabolism.synthesis.arginine decarboxylase
688	met50 and AT4G34720	4.75184	met50	Trehalose	AT4G34720	1	1	0	0	2	0	0.69503	0	0	0.777477	0.892458	0.635459	0	4	253200_at	ATPase, F0/V0 complex, subunit C protein	34.1.1	transport.p- and v-ATPases.H+-transporting two-sector ATPase
689	met50 and AT4G34730	4.75184	met50	Trehalose	AT4G34730	1	1	0	0	2	0	0.660474	0	0	0.758679	0.876412	0.718025	0	4	253251_at	ribosome-binding factor A family protein	27.1	RNA.processing
690	met50 and AT4G34740	4.75184	met50	Trehalose	AT4G34740	1	1	0	0	2	0	0	0	0	0	0.722626	0	0	1	253252_at	GLN phosphoribosyl pyrophosphate amidotransferase 2	23.1.2.1	nucleotide metabolism.synthesis.purine.amidophosphoribosyltransferase
691	met16 and AT4G38630	5.51612	met16	Glutamine	AT4G38630	1	1	0	0	2	0	0	0	-0.661328	0	0	0	0	1	252955_at	regulatory particle non-ATPase 10	29.5.11	protein.degradation.ubiquitin
692	met16 and AT4G38660	5.51612	met16	Glutamine	AT4G38660	1	1	0	0	2	0	0	0	0.690211	0	0	0	0	1	252954_at	Pathogenesis-related thaumatin superfamily protein	20.1	stress.biotic
693	met16 and AT4G38690	5.51612	met16	Glutamine	AT4G38690	1	1	0	0	2	0	0.623319	-0.726794	0	0	0	0	0	2	252950_at	PLC-like phosphodiesterases superfamily protein	11.9.3	lipid metabolism.lipid degradation.lysophospholipases
694	met16 and AT4G38700	5.51612	met16	Glutamine	AT4G38700	1	1	0	0	2	0	0	-0.559895	0	0	0	0	0	1	252951_at	Disease resistance-responsive (dirigent-like protein) family protein	20.1.7	stress.biotic.PR-proteins
695	met16 and AT4G38710	5.51612	met16	Glutamine	AT4G38710	1	1	0	0	2	0	0	0.797536	0	0	0	0	0	1	252952_at	glycine-rich protein	35.1.40	not assigned.no ontology.glycine rich proteins
696	met16 and AT4G38740	5.51612	met16	Glutamine	AT4G38740	1	1	0	0	2	-0.684746	0	-0.76463	0.649171	0	0	0	0	3	252973_s_at	rotamase CYP 1	31.3.1	cell.cycle.peptidylprolyl isomerase
697	met94 and AT5G03160	4.59194	met94	Ornithine	AT5G03160	1	1	0	0	2	0	0	0	0	0	-0.730051	0	0	1	250930_at	homolog of mamallian P58IPK	20.2.1	stress.abiotic.heat
698	met94 and AT5G03170	4.59194	met94	Ornithine	AT5G03170	1	1	0	0	2	0	0	0	0	0	-0.831669	0	0	1	250933_at	FASCICLIN-like arabinogalactan-protein 11	10.5.1.1	cell wall.cell wall proteins.AGPs.AGP
699	met94 and AT5G03180	4.59194	met94	Ornithine	AT5G03180	1	1	0	0	2	0	0.781045	-0.599762	0	0	0	0	0	2	250938_at	RING/U-box superfamily protein	29.5.11.4.2	protein.degradation.ubiquitin.E3.RING
700	met94 and AT5G03200	4.59194	met94	Ornithine	AT5G03200	1	1	0	0	2	0	0.578287	0	0	0	0	0	0	1	250931_at	RING/U-box superfamily protein	29.5.11.4.2	protein.degradation.ubiquitin.E3.RING
701	met94 and AT5G03230	4.59194	met94	Ornithine	AT5G03230	1	1	0	0	2	0	0.820539	0	0.757175	0	0.717961	0	0	3	250937_at	Protein of unknown function, DUF584	35.2	not assigned.unknown
702	met94 and AT5G03240	4.59194	met94	Ornithine	AT5G03240	1	1	0	0	2	0	0.604691	0	0	0	0.82275	0	0	2	250935_at	polyubiquitin 3	29.5.11.1	protein.degradation.ubiquitin.ubiquitin
703	met94 and AT5G03260	4.59194	met94	Ornithine	AT5G03260	1	1	0	0	2	0	0	0	0	0	-0.701428	0	0	1	250958_at	laccase 11	16.1	secondary metabolism.simple phenols
704	met94 and AT5G03270	4.59194	met94	Ornithine	AT5G03270	1	1	0	0	2	0	0	0	0	0.757948	0	0	0	1	250927_at	lysine decarboxylase family protein	35.2	not assigned.unknown
705	met94 and AT5G03280	4.59194	met94	Ornithine	AT5G03280	1	1	0	0	2	0	0	-0.654196	0	0	0	0	0	1	250928_at	NRAMP metal ion transporter family protein	34.12	transport.metal
706	met49 and AT5G11900	5.31411	met49	Leucine	AT5G11900	1	1	0	0	2	0	-0.663676	0	0	0	-0.729563	0	0	2	250343_at	Translation initiation factor SUI1 family protein	29.2.3	protein.synthesis.initiation
707	met49 and AT5G11930	5.31411	met49	Leucine	AT5G11930	1	1	0	0	2	0	0	0	0	0	-0.713802	0	0	1	250344_at	Thioredoxin superfamily protein	21.4	redox.glutaredoxins
708	met49 and AT5G11950	5.31411	met49	Leucine	AT5G11950	1	1	0	0	2	0	-0.560856	0	0	0	-0.589546	0	0	2	250346_at	Putative lysine decarboxylase family protein	35.2	not assigned.unknown
709	met49 and AT5G11960	5.31411	met49	Leucine	AT5G11960	1	1	0	0	2	0	0.659682	0	0	0	0.651928	0	0	2	250347_at	Protein of unknown function (DUF803)	35.2	not assigned.unknown
710	met49 and AT5G11970	5.31411	met49	Leucine	AT5G11970	1	1	0	0	2	0	0	0.614224	0	0	0	0	0	1	250301_at	Protein of unknown function (DUF3511)	35.2	not assigned.unknown
711	met49 and AT5G11980	5.31411	met49	Leucine	AT5G11980	1	1	0	0	2	0	0	0	0	0	-0.813862	0	0	1	250297_at	conserved oligomeric Golgi complex component-related / COG complex component-related	3.5	minor CHO metabolism.others
712	met50 and AT5G35360	5.19188	met50	Trehalose	AT5G35360	1	1	0	0	2	0	-0.581281	0	0	0	0.671005	0	0	2	246613_at	acetyl Co-enzyme a carboxylase biotin carboxylase subunit	11.1.1.2.4	lipid metabolism.FA synthesis and FA elongation.Acetyl CoA Carboxylation.heteromeric Complex.Biotin Carboxylase
713	met50 and AT5G35370	5.19188	met50	Trehalose	AT5G35370	1	1	0	0	2	0	-0.553873	0	0	0	-0.524942	0	0	2	246607_at	S-locus lectin protein kinase family protein	29.4	protein.postranslational modification
714	met17 and AT5G41850	5.19061	met17	Threonine	AT5G41850	1	1	0	0	2	0	0	0	0	0	0.556902	0	0	1	249273_at	alpha/beta-Hydrolases superfamily protein	35.2	not assigned.unknown
715	met17 and AT5G41880	5.19061	met17	Threonine	AT5G41880	1	1	0	0	2	0	0	0	0	0	-0.525289	0	0	1	249276_at	DNA primases;DNA primases	28.1	DNA.synthesis/chromatin structure
716	met17 and AT5G41920	5.19061	met17	Threonine	AT5G41920	1	1	0	0	2	0	0	0	0	0.726741	0.7112	0	0	2	249279_at	GRAS family transcription factor	33.99	development.unspecified
717	met17 and AT5G41940	5.19061	met17	Threonine	AT5G41940	1	1	0	0	2	-0.603178	0	0	0	0	0.602382	0	0	2	249281_at	Ypt/Rab-GAP domain of gyp1p superfamily protein	30.5	signalling.G-proteins
718	met60 and AT5G53000	4.51415	met60	Benzoic acid	AT5G53000	1	1	0	0	2	0	0	0	0.581251	0	0	0	0	1	248300_at	2A phosphatase associated protein of 46 kD	29.4	protein.postranslational modification
719	met60 and AT5G53090	4.51415	met60	Benzoic acid	AT5G53090	1	1	0	0	2	0	0	0	-0.620075	0	0	0	0	1	248296_at	NAD(P)-binding Rossmann-fold superfamily protein	33.99	development.unspecified
720	met60 and AT5G53120	4.51415	met60	Benzoic acid	AT5G53120	1	1	0	0	2	0	-0.565977	0	0	0	0	0	0	1	248248_at	spermidine synthase 3	22.1.7	polyamine metabolism.synthesis.spermine synthase
721	met53 and AT1G27290	4.98273	met53	Pyruvic acid	AT1G27290	1	1	0	0	2	0	-0.783902	0	-0.712931	0	-0.780376	0	0	3	264445_at	unknown protein; Has 44 Blast hits to 44 proteins in 12 species: Archae - 0; Bacteria - 0; Metazoa - 0; Fungi - 0; Plants - 44; Viruses - 0; Other Eukaryotes - 0 (source: NCBI BLink).	35.2	not assigned.unknown
722	met53 and AT1G27300	4.98273	met53	Pyruvic acid	AT1G27300	1	1	0	0	2	0	-0.819139	0	0	0.682991	-0.833712	0	0	3	264447_at	unknown protein; Has 54 Blast hits to 54 proteins in 19 species: Archae - 0; Bacteria - 0; Metazoa - 11; Fungi - 6; Plants - 34; Viruses - 0; Other Eukaryotes - 3 (source: NCBI BLink).	35.2	not assigned.unknown
723	met53 and AT1G27310	4.98273	met53	Pyruvic acid	AT1G27310	1	1	0	0	2	0	-0.702345	0	0	0	-0.921434	0	0	2	264446_at	nuclear transport factor 2A	29.3.1	protein.targeting.nucleus
724	met53 and AT1G27320	4.98273	met53	Pyruvic acid	AT1G27320	1	1	0	0	2	0	0	0	0	0	-0.780456	0	0	1	264448_at	histidine kinase 3	17.4.2	hormone metabolism.cytokinin.signal transduction
725	met53 and AT1G27340	4.98273	met53	Pyruvic acid	AT1G27340	1	1	0	0	2	0	0	0	0.597793	0	0	0	0	1	264440_at	Galactose oxidase/kelch repeat superfamily protein	29.5.11.4.3.2	protein.degradation.ubiquitin.E3.SCF.FBOX
726	met53 and AT1G27360	4.98273	met53	Pyruvic acid	AT1G27360	1	1	0	0	2	0	0.570138	0	0	0	0.657076	0	0	2	264444_at	squamosa promoter-like 11	33.3	development.squamosa promoter binding like (SPL)
727	met53 and AT1G27370	4.98273	met53	Pyruvic acid	AT1G27370	1	1	0	0	2	0	0.603563	0	0	0	0.63441	0	0	2	264489_at	squamosa promoter binding protein-like 10	33.3	development.squamosa promoter binding like (SPL)
728	met53 and AT1G27385	4.98273	met53	Pyruvic acid	AT1G27385	1	1	0	0	2	0	0.620288	0	0	0	0	0	0	1	264443_at	unknown protein; FUNCTIONS IN: molecular_function unknown; INVOLVED IN: biological_process unknown; LOCATED IN: chloroplast; EXPRESSED IN: 24 plant structures; EXPRESSED DURING: 13 growth stages; CONTAINS InterPro DOMAIN/s: Protein of unknown function DUF493 (InterPro:IPR007454); Has 76 Blast hits to 76 proteins in 23 species: Archae - 0; Bacteria - 6; Metazoa - 0; Fungi - 0; Plants - 69; Viruses…	35.2	not assigned.unknown
729	met53 and AT1G27410	4.98273	met53	Pyruvic acid	AT1G27410	1	1	0	0	2	0	0	0	0.589846	-0.625976	-0.741164	0	0	3	264491_at	DNA repair metallo-beta-lactamase family protein	28.2	DNA.repair
730	met53 and AT1G27480	4.98273	met53	Pyruvic acid	AT1G27480	1	1	0	0	2	0	0.597745	0	0.691752	0	0.857534	0	0	3	264442_at	alpha/beta-Hydrolases superfamily protein	11.8.10	lipid metabolism.exotics (steroids, squalene etc).phosphatidylcholinesterol O-acyltransferase
731	met53 and AT1G27510	4.98273	met53	Pyruvic acid	AT1G27510	1	1	0	0	2	0	-0.833218	0	0	0	-0.793921	0	0	2	264437_at	Protein of unknown function (DUF3506)	35.2	not assigned.unknown
732	met05 and AT1G45145	4.79495	met05	Succinic acid	AT1G45145	1	1	0	0	2	0	0	0	0	0	0.62532	0	0	1	260943_at	thioredoxin H-type 5	21.1	redox.thioredoxin
733	met47 and AT3G46030	5.03204	met47	Isoleucine	AT3G46030	1	1	0	0	2	0	-0.591589	0	0	-0.803005	-0.802914	0	0	3	252560_at	Histone superfamily protein	28.1.3.2.2	DNA.synthesis/chromatin structure.histone.core.H2B
734	met47 and AT3G46040	5.03204	met47	Isoleucine	AT3G46040	1	1	0	0	2	0	0.657256	0	0	0	0	0	0	1	252566_at	ribosomal protein S15A D	29.2.1.2.1.515	protein.synthesis.ribosomal protein.eukaryotic.40S subunit.S15A
735	met47 and AT3G46060	5.03204	met47	Isoleucine	AT3G46060	1	1	0	0	2	0	0	0	0.610285	0	0	0	0	1	252514_at	RAB GTPase homolog 8A	30.5	signalling.G-proteins
736	met47 and AT3G46100	5.03204	met47	Isoleucine	AT3G46100	1	1	0	0	2	0	0	0	0	0	-0.728726	0	0	1	252516_at	Histidyl-tRNA synthetase 1	29.1.21	protein.aa activation.histidine-tRNA ligase
737	met47 and AT3G46110	5.03204	met47	Isoleucine	AT3G46110	1	1	0	0	2	0	0	0.692252	0	0	-0.544145	0	0	2	252533_at	Domain of unknown function (DUF966)	35.2	not assigned.unknown
738	met90 and AT4G14550	12.6254	met90	Fumaric acid	AT4G14550	1	1	0	0	2	0	0	0	-0.55969	0	0	0	0	1	245593_at	indole-3-acetic acid inducible 14	27.3.40	RNA.regulation of transcription.Aux/IAA family
739	met47 and AT5G11900	5.31411	met47	Isoleucine	AT5G11900	1	1	0	0	2	0	-0.634068	0	0	0	-0.648412	0	0	2	250343_at	Translation initiation factor SUI1 family protein	29.2.3	protein.synthesis.initiation
740	met47 and AT5G11930	5.31411	met47	Isoleucine	AT5G11930	1	1	0	0	2	0	0	0	0	0	-0.625491	-0.63304	0	2	250344_at	Thioredoxin superfamily protein	21.4	redox.glutaredoxins
741	met47 and AT5G11950	5.31411	met47	Isoleucine	AT5G11950	1	1	0	0	2	0	0	0	0	0	0	-0.657557	0	1	250346_at	Putative lysine decarboxylase family protein	35.2	not assigned.unknown
742	met47 and AT5G11960	5.31411	met47	Isoleucine	AT5G11960	1	1	0	0	2	0	0.611679	0	0	0	0.580856	0	0	2	250347_at	Protein of unknown function (DUF803)	35.2	not assigned.unknown
743	met47 and AT5G11970	5.31411	met47	Isoleucine	AT5G11970	1	1	0	0	2	0	0	0.561383	-0.555125	0	0	0	0	2	250301_at	Protein of unknown function (DUF3511)	35.2	not assigned.unknown
744	met47 and AT5G11980	5.31411	met47	Isoleucine	AT5G11980	1	1	0	0	2	0	0	0	0	0	-0.881292	0	0	1	250297_at	conserved oligomeric Golgi complex component-related / COG complex component-related	3.5	minor CHO metabolism.others
745	met58 and AT5G49720	5.13157	met58	Palmitic acid	AT5G49720	1	1	0	0	2	0	0	0	0.735547	0	0	0	0	1	248573_at	glycosyl hydrolase 9A1	10.2	cell wall.cellulose synthesis
746	met58 and AT5G49760	5.13157	met58	Palmitic acid	AT5G49760	1	1	0	0	2	0	0	0.551779	0.686924	0	0	0	0	2	248568_at	Leucine-rich repeat protein kinase family protein	30.2.8.1	signalling.receptor kinases.leucine rich repeat VIII.VIII-1
747	met42 and AT1G27290	4.98273	met42	Putrescine	AT1G27290	1	1	0	0	2	0	0.550944	-0.782774	0.621164	0	0	0	0	3	264445_at	unknown protein; Has 44 Blast hits to 44 proteins in 12 species: Archae - 0; Bacteria - 0; Metazoa - 0; Fungi - 0; Plants - 44; Viruses - 0; Other Eukaryotes - 0 (source: NCBI BLink).	35.2	not assigned.unknown
748	met42 and AT1G27300	4.98273	met42	Putrescine	AT1G27300	1	1	0	0	2	0	0.705257	-0.660531	0	0	0	0	0	2	264447_at	unknown protein; Has 54 Blast hits to 54 proteins in 19 species: Archae - 0; Bacteria - 0; Metazoa - 11; Fungi - 6; Plants - 34; Viruses - 0; Other Eukaryotes - 3 (source: NCBI BLink).	35.2	not assigned.unknown
749	met42 and AT1G27320	4.98273	met42	Putrescine	AT1G27320	1	1	0	0	2	0	0	-0.777718	-0.583922	0	0	0	0	2	264448_at	histidine kinase 3	17.4.2	hormone metabolism.cytokinin.signal transduction
750	met42 and AT1G27340	4.98273	met42	Putrescine	AT1G27340	1	1	0	0	2	0	0	0	-0.689378	0	0	0	0	1	264440_at	Galactose oxidase/kelch repeat superfamily protein	29.5.11.4.3.2	protein.degradation.ubiquitin.E3.SCF.FBOX
751	met42 and AT1G27360	4.98273	met42	Putrescine	AT1G27360	1	1	0	0	2	0	-0.632937	0	-0.746658	0	0	0	0	2	264444_at	squamosa promoter-like 11	33.3	development.squamosa promoter binding like (SPL)
752	met42 and AT1G27370	4.98273	met42	Putrescine	AT1G27370	1	1	0	0	2	0	-0.577562	0	0	0	0	0	0	1	264489_at	squamosa promoter binding protein-like 10	33.3	development.squamosa promoter binding like (SPL)
753	met42 and AT1G27385	4.98273	met42	Putrescine	AT1G27385	1	1	0	0	2	0	0	-0.727201	-0.770634	0	0	0	0	2	264443_at	unknown protein; FUNCTIONS IN: molecular_function unknown; INVOLVED IN: biological_process unknown; LOCATED IN: chloroplast; EXPRESSED IN: 24 plant structures; EXPRESSED DURING: 13 growth stages; CONTAINS InterPro DOMAIN/s: Protein of unknown function DUF493 (InterPro:IPR007454); Has 76 Blast hits to 76 proteins in 23 species: Archae - 0; Bacteria - 6; Metazoa - 0; Fungi - 0; Plants - 69; Viruses…	35.2	not assigned.unknown
754	met42 and AT1G27400	4.98273	met42	Putrescine	AT1G27400	1	1	0	0	2	0	0	0.554432	0	0	0	0	0	1	264438_at	Ribosomal protein L22p/L17e family protein	29.2.1.2.2.17	protein.synthesis.ribosomal protein.eukaryotic.60S subunit.L17
755	met42 and AT1G27410	4.98273	met42	Putrescine	AT1G27410	1	1	0	0	2	0	0	-0.617687	-0.671328	0	0	0	0	2	264491_at	DNA repair metallo-beta-lactamase family protein	28.2	DNA.repair
756	met42 and AT1G27480	4.98273	met42	Putrescine	AT1G27480	1	1	0	0	2	0	-0.735922	0	-0.745824	0	0	0	0	2	264442_at	alpha/beta-Hydrolases superfamily protein	11.8.10	lipid metabolism.exotics (steroids, squalene etc).phosphatidylcholinesterol O-acyltransferase
757	met94 and AT1G45145	4.79495	met94	Ornithine	AT1G45145	1	1	0	0	2	0	0	0	0	0	0.544167	0	0	1	260943_at	thioredoxin H-type 5	21.1	redox.thioredoxin
758	met94 and AT1G45150	4.79495	met94	Ornithine	AT1G45150	1	1	0	0	2	0	0	0	0.660044	0	0.82725	0	0	2	260936_at	unknown protein; Has 219 Blast hits to 202 proteins in 78 species: Archae - 0; Bacteria - 166; Metazoa - 0; Fungi - 0; Plants - 36; Viruses - 0; Other Eukaryotes - 17 (source: NCBI BLink).	35.2	not assigned.unknown
759	met10 and AT4G14380	12.6254	met10	myo-inositol	AT4G14380	1	1	0	0	2	0	0	0	0	0	-0.628029	0	0	1	245610_at	unknown protein; Has 22 Blast hits to 22 proteins in 8 species: Archae - 0; Bacteria - 0; Metazoa - 1; Fungi - 1; Plants - 18; Viruses - 0; Other Eukaryotes - 2 (source: NCBI BLink).	35.2	not assigned.unknown
760	met10 and AT4G14420	12.6254	met10	myo-inositol	AT4G14420	1	1	0	0	2	0	0	0	0	0	0	0	-0.642727	1	245340_at	HR-like lesion-inducing protein-related	35.1	not assigned.no ontology
761	met10 and AT4G14470	12.6254	met10	myo-inositol	AT4G14470	1	1	0	0	2	0	0	0	0	0	-0.551128	0	0	1	245615_at	transposable element gene	28.1	DNA.synthesis/chromatin structure
762	met10 and AT4G14490	12.6254	met10	myo-inositol	AT4G14490	1	1	0	0	2	0	0	0	0	0	-0.640317	0	0	1	245617_at	SMAD/FHA domain-containing protein	35.1	not assigned.no ontology
763	met10 and AT4G14510	12.6254	met10	myo-inositol	AT4G14510	1	1	0	0	2	0	0	0	0	0	0.60463	0	-0.601573	2	245618_at	CRM family member 3B	35.2	not assigned.unknown
764	met10 and AT4G14600	12.6254	met10	myo-inositol	AT4G14600	1	1	0	0	2	0	0	0	0	0	-0.541991	0	0	1	245312_at	Target SNARE coiled-coil domain protein	35.2	not assigned.unknown
765	met32 and AT4G14300	12.6254	met32	Phenylalanine	AT4G14300	1	1	0	0	2	0	0	0.550862	0	0	0	0	0	1	245605_at	RNA-binding (RRM/RBD/RNP motifs) family protein	27.4	RNA.RNA binding
766	met32 and AT4G14320	12.6254	met32	Phenylalanine	AT4G14320	1	1	0	0	2	0	0	0	0	0	-0.868049	0	0	1	245311_at	Zinc-binding ribosomal protein family protein	29.2.1.2.2.536	protein.synthesis.ribosomal protein.eukaryotic.60S subunit.L36A
767	met32 and AT4G14330	12.6254	met32	Phenylalanine	AT4G14330	1	1	0	0	2	0	-0.566943	0	0	0	0	0	0	1	245607_at	P-loop containing nucleoside triphosphate hydrolases superfamily protein	31.1	cell.organisation
768	met32 and AT4G14360	12.6254	met32	Phenylalanine	AT4G14360	1	1	0	0	2	0	0	0	0	0	-0.595136	0	0	1	245274_at	S-adenosyl-L-methionine-dependent methyltransferases superfamily protein	20.2.3	stress.abiotic.drought/salt
769	met32 and AT4G14365	12.6254	met32	Phenylalanine	AT4G14365	1	1	0	0	2	0	0	0	-0.774641	0	0	0	0	1	245329_at	XB3 ortholog 4 in Arabidopsis thaliana	31.1	cell.organisation
770	met32 and AT4G14380	12.6254	met32	Phenylalanine	AT4G14380	1	1	0	0	2	0	0	0	0	0	0.584933	0	0	1	245610_at	unknown protein; Has 22 Blast hits to 22 proteins in 8 species: Archae - 0; Bacteria - 0; Metazoa - 1; Fungi - 1; Plants - 18; Viruses - 0; Other Eukaryotes - 2 (source: NCBI BLink).	35.2	not assigned.unknown
771	met32 and AT4G14385	12.6254	met32	Phenylalanine	AT4G14385	1	1	0	0	2	0	0.66642	0	0	0	0	0	0	1	245261_at	FUNCTIONS IN: molecular_function unknown; INVOLVED IN: biological_process unknown; LOCATED IN: vacuole; EXPRESSED IN: 24 plant structures; EXPRESSED DURING: 15 growth stages; CONTAINS InterPro DOMAIN/s: Histone H4 acetyltransferase, NuA4 complex, Eaf6 (InterPro:IPR015418); Has 30201 Blast hits to 17322 proteins in 780 species: Archae - 12; Bacteria - 1396; Metazoa - 17338; Fungi - 3422; Plants - …	35.2	not assigned.unknown
772	met32 and AT4G14400	12.6254	met32	Phenylalanine	AT4G14400	1	1	0	0	2	0.60738	0	0	0.848859	0	-0.692799	0	0	3	245265_at	ankyrin repeat family protein	31.5.1	cell.cell death.plants
773	met32 and AT4G14410	12.6254	met32	Phenylalanine	AT4G14410	1	1	0	0	2	0	0	0	0	0	0.589034	0	0	1	245331_at	basic helix-loop-helix (bHLH) DNA-binding superfamily protein	27.3.6	RNA.regulation of transcription.bHLH,Basic Helix-Loop-Helix family
774	met32 and AT4G14420	12.6254	met32	Phenylalanine	AT4G14420	1	1	0	0	2	0	0	0.663012	0	0	0	0	0.75682	2	245340_at	HR-like lesion-inducing protein-related	35.1	not assigned.no ontology
775	met32 and AT4G14430	12.6254	met32	Phenylalanine	AT4G14430	1	1	0	0	2	0	0.755908	0	0.765162	0	0.760376	0	0	3	245359_at	indole-3-butyric acid response 10	11.9.4.3	lipid metabolism.lipid degradation.beta-oxidation.enoyl CoA hydratase	13.2.6.3	amino acid metabolism.degradation.aromatic aa.tryptophan
776	met32 and AT4G14440	12.6254	met32	Phenylalanine	AT4G14440	1	1	0	0	2	0	0	0	0.553271	0	-0.664645	0	0	2	245612_at	3-hydroxyacyl-CoA dehydratase 1	11.9.4.3	lipid metabolism.lipid degradation.beta-oxidation.enoyl CoA hydratase	13.2.6.3	amino acid metabolism.degradation.aromatic aa.tryptophan
777	met32 and AT4G14470	12.6254	met32	Phenylalanine	AT4G14470	1	1	0	0	2	0	0	0	0	0	0.738032	0	0	1	245615_at	transposable element gene	28.1	DNA.synthesis/chromatin structure
778	met32 and AT4G14480	12.6254	met32	Phenylalanine	AT4G14480	1	1	0	0	2	0	0	0	0.873774	0	0	0	0	1	245616_at	Protein kinase superfamily protein	29.4	protein.postranslational modification
779	met32 and AT4G14490	12.6254	met32	Phenylalanine	AT4G14490	1	1	0	0	2	0	0	0	0	0	0.790794	0	0	1	245617_at	SMAD/FHA domain-containing protein	35.1	not assigned.no ontology
780	met32 and AT4G14500	12.6254	met32	Phenylalanine	AT4G14500	1	1	0	0	2	-0.627192	0	0	0	-0.621018	0	-0.747644	0	3	245269_at	Polyketide cyclase/dehydrase and lipid transport superfamily protein	35.1	not assigned.no ontology
781	met32 and AT4G14510	12.6254	met32	Phenylalanine	AT4G14510	1	1	0	0	2	0	0	0	0.581046	0	-0.751215	0	0	2	245618_at	CRM family member 3B	35.2	not assigned.unknown
782	met32 and AT4G14540	12.6254	met32	Phenylalanine	AT4G14540	1	1	0	0	2	0	0	0	0.903034	0	0	0	0	1	245592_at	nuclear factor Y, subunit B3	27.3.15	RNA.regulation of transcription.CCAAT box binding factor family, HAP3
783	met32 and AT4G14550	12.6254	met32	Phenylalanine	AT4G14550	1	1	0	0	2	0	0	0	0.71863	0	0	0	-0.779231	2	245593_at	indole-3-acetic acid inducible 14	27.3.40	RNA.regulation of transcription.Aux/IAA family
784	met32 and AT4G14560	12.6254	met32	Phenylalanine	AT4G14560	1	1	0	0	2	0	0	-0.630775	0.58248	0	0	0	0	2	245397_at	indole-3-acetic acid inducible	27.3.40	RNA.regulation of transcription.Aux/IAA family
785	met32 and AT4G14580	12.6254	met32	Phenylalanine	AT4G14580	1	1	0	0	2	0	0	0	-0.889174	0	0	0	0.609597	2	245563_at	CBL-interacting protein kinase 4	29.4	protein.postranslational modification
786	met32 and AT4G14600	12.6254	met32	Phenylalanine	AT4G14600	1	1	0	0	2	0	0.738206	0	0	0	0.665026	0	0	2	245312_at	Target SNARE coiled-coil domain protein	35.2	not assigned.unknown
787	met32 and AT4G14610	12.6254	met32	Phenylalanine	AT4G14610	1	1	0	0	2	0.67064	0	0	-0.551902	0	0	0	0	2	245566_at	pseudogene, disease resistance protein (CC-NBS-LRR class), putative, domain signature CC-NBS-LRR exists, suggestive of a disease resistance protein.; blastp match of 45% identity and 2.2e-162 P-value to GP|24461866|gb|AAN62353.1|AF506028_20|AF506028 NBS-LRR type disease resistance protein {Poncirus trifoliata}	20.1	stress.biotic
788	met32 and AT4G14615	12.6254	met32	Phenylalanine	AT4G14615	1	1	0	0	2	0	0.654332	0	0.578658	0	0.700874	0	0	3	245333_at	unknown protein; FUNCTIONS IN: molecular_function unknown; INVOLVED IN: biological_process unknown; LOCATED IN: endomembrane system; EXPRESSED IN: 24 plant structures; EXPRESSED DURING: 15 growth stages; CONTAINS InterPro DOMAIN/s: Protein of unknown function DUF2346 (InterPro:IPR018625); BEST Arabidopsis thaliana protein match is: unknown protein (TAIR:AT1G52825.1); Has 30201 Blast hits to 17322…	35.2	not assigned.unknown
789	met04 and AT4G14330	12.6254	met04	Malic acid	AT4G14330	1	1	0	0	2	0	0.598653	0	0	0	0	0	0	1	245607_at	P-loop containing nucleoside triphosphate hydrolases superfamily protein	31.1	cell.organisation
790	met04 and AT4G14360	12.6254	met04	Malic acid	AT4G14360	1	1	0	0	2	0	0.618639	0	0	0	0	0	0	1	245274_at	S-adenosyl-L-methionine-dependent methyltransferases superfamily protein	20.2.3	stress.abiotic.drought/salt
791	met04 and AT4G14385	12.6254	met04	Malic acid	AT4G14385	1	1	0	0	2	0	-0.821403	0	0	0	0	0	0	1	245261_at	FUNCTIONS IN: molecular_function unknown; INVOLVED IN: biological_process unknown; LOCATED IN: vacuole; EXPRESSED IN: 24 plant structures; EXPRESSED DURING: 15 growth stages; CONTAINS InterPro DOMAIN/s: Histone H4 acetyltransferase, NuA4 complex, Eaf6 (InterPro:IPR015418); Has 30201 Blast hits to 17322 proteins in 780 species: Archae - 12; Bacteria - 1396; Metazoa - 17338; Fungi - 3422; Plants - …	35.2	not assigned.unknown
792	met04 and AT4G14400	12.6254	met04	Malic acid	AT4G14400	1	1	0	0	2	0	0.553612	0	0	-0.631673	0	0	0.618503	3	245265_at	ankyrin repeat family protein	31.5.1	cell.cell death.plants
793	met04 and AT4G14410	12.6254	met04	Malic acid	AT4G14410	1	1	0	0	2	-0.752728	0	0	0	0	0	0	0	1	245331_at	basic helix-loop-helix (bHLH) DNA-binding superfamily protein	27.3.6	RNA.regulation of transcription.bHLH,Basic Helix-Loop-Helix family
794	met04 and AT4G14420	12.6254	met04	Malic acid	AT4G14420	1	1	0	0	2	0	0	0	0	0	0	0	0.745936	1	245340_at	HR-like lesion-inducing protein-related	35.1	not assigned.no ontology
795	met04 and AT4G14430	12.6254	met04	Malic acid	AT4G14430	1	1	0	0	2	0	-0.661003	0	0	0	0	0	0	1	245359_at	indole-3-butyric acid response 10	11.9.4.3	lipid metabolism.lipid degradation.beta-oxidation.enoyl CoA hydratase	13.2.6.3	amino acid metabolism.degradation.aromatic aa.tryptophan
796	met04 and AT4G14550	12.6254	met04	Malic acid	AT4G14550	1	1	0	0	2	0	0	0	0	0	0	0	-0.752965	1	245593_at	indole-3-acetic acid inducible 14	27.3.40	RNA.regulation of transcription.Aux/IAA family
797	met04 and AT4G14580	12.6254	met04	Malic acid	AT4G14580	1	1	0	0	2	0.702924	0	0	0	0	0	0	0	1	245563_at	CBL-interacting protein kinase 4	29.4	protein.postranslational modification
798	met04 and AT4G14600	12.6254	met04	Malic acid	AT4G14600	1	1	0	0	2	0	-0.720854	0	0	0	0	0	0	1	245312_at	Target SNARE coiled-coil domain protein	35.2	not assigned.unknown
799	met04 and AT4G14615	12.6254	met04	Malic acid	AT4G14615	1	1	0	0	2	0	-0.748272	0	0	0	0	0	0	1	245333_at	unknown protein; FUNCTIONS IN: molecular_function unknown; INVOLVED IN: biological_process unknown; LOCATED IN: endomembrane system; EXPRESSED IN: 24 plant structures; EXPRESSED DURING: 15 growth stages; CONTAINS InterPro DOMAIN/s: Protein of unknown function DUF2346 (InterPro:IPR018625); BEST Arabidopsis thaliana protein match is: unknown protein (TAIR:AT1G52825.1); Has 30201 Blast hits to 17322…	35.2	not assigned.unknown
800	met19 and AT2G40680	5.76715	met19	Fructose	AT2G40680	1	0	1	0	2	NA	NA	NA	NA	NA	NA	NA	NA	NA	266077_at	transposable element gene	35.2	not assigned.unknown
801	met19 and AT2G40710	5.76715	met19	Fructose	AT2G40710	1	0	1	0	2	NA	NA	NA	NA	NA	NA	NA	NA	NA	NA	NA
802	met19 and AT2G40711	5.76715	met19	Fructose	AT2G40711	1	0	1	0	2	NA	NA	NA	NA	NA	NA	NA	NA	NA	NA	NA
803	met19 and AT2G40720	5.76715	met19	Fructose	AT2G40720	1	0	1	0	2	NA	NA	NA	NA	NA	NA	NA	NA	NA	266102_at	Tetratricopeptide repeat (TPR)-like superfamily protein	35.1.5	not assigned.no ontology.pentatricopeptide (PPR) repeat-containing protein
804	met19 and AT2G40740	5.76715	met19	Fructose	AT2G40740	1	0	1	0	2	NA	NA	NA	NA	NA	NA	NA	NA	NA	266052_at	WRKY DNA-binding protein 55	27.3.32	RNA.regulation of transcription.WRKY domain transcription factor family
805	met19 and AT2G40745	5.76715	met19	Fructose	AT2G40745	1	0	1	0	2	NA	NA	NA	NA	NA	NA	NA	NA	NA	NA	NA
806	met49 and AT4G14140	4.61276	met49	Leucine	AT4G14140	1	0	1	0	2	NA	NA	NA	NA	NA	NA	NA	NA	NA	NA	NA
807	met49 and AT4G14145	4.61276	met49	Leucine	AT4G14145	1	0	1	0	2	NA	NA	NA	NA	NA	NA	NA	NA	NA	NA	NA
808	met49 and AT4G14147	4.61276	met49	Leucine	AT4G14147	1	0	1	0	2	NA	NA	NA	NA	NA	NA	NA	NA	NA	NA	NA
809	met49 and AT4G14149	4.61276	met49	Leucine	AT4G14149	1	0	1	0	2	NA	NA	NA	NA	NA	NA	NA	NA	NA	NA	NA
810	met49 and AT4G14150	4.61276	met49	Leucine	AT4G14150	1	0	1	0	2	NA	NA	NA	NA	NA	NA	NA	NA	NA	245259_at	phragmoplast-associated kinesin-related protein 1	31.1	cell.organisation
811	met49 and AT4G14165	4.61276	met49	Leucine	AT4G14165	1	0	1	0	2	NA	NA	NA	NA	NA	NA	NA	NA	NA	NA	NA
812	met49 and AT4G14170	4.61276	met49	Leucine	AT4G14170	1	0	1	0	2	NA	NA	NA	NA	NA	NA	NA	NA	NA	245595_at	Pentatricopeptide repeat (PPR) superfamily protein	35.1.5	not assigned.no ontology.pentatricopeptide (PPR) repeat-containing protein
813	met49 and AT4G14180	4.61276	met49	Leucine	AT4G14180	1	0	1	0	2	NA	NA	NA	NA	NA	NA	NA	NA	NA	245596_at	putative recombination initiation defect 1	35.2	not assigned.unknown
814	met49 and AT4G14190	4.61276	met49	Leucine	AT4G14190	1	0	1	0	2	NA	NA	NA	NA	NA	NA	NA	NA	NA	245597_at	Pentatricopeptide repeat (PPR) superfamily protein	35.1.5	not assigned.no ontology.pentatricopeptide (PPR) repeat-containing protein
815	met49 and AT4G14300	12.6254	met49	Leucine	AT4G14300	1	0	1	0	2	NA	NA	NA	NA	NA	NA	NA	NA	NA	245605_at	RNA-binding (RRM/RBD/RNP motifs) family protein	27.4	RNA.RNA binding
816	met49 and AT4G14301	12.6254	met49	Leucine	AT4G14301	1	0	1	0	2	NA	NA	NA	NA	NA	NA	NA	NA	NA	NA	NA
817	met49 and AT4G14305	12.6254	met49	Leucine	AT4G14305	1	0	1	0	2	NA	NA	NA	NA	NA	NA	NA	NA	NA	NA	NA
818	met49 and AT4G14310	12.6254	met49	Leucine	AT4G14310	1	0	1	0	2	NA	NA	NA	NA	NA	NA	NA	NA	NA	NA	NA
819	met49 and AT4G14315	12.6254	met49	Leucine	AT4G14315	1	0	1	0	2	NA	NA	NA	NA	NA	NA	NA	NA	NA	NA	NA
820	met49 and AT4G14340	12.6254	met49	Leucine	AT4G14340	1	0	1	0	2	NA	NA	NA	NA	NA	NA	NA	NA	NA	245294_at	casein kinase I	29.4	protein.postranslational modification
821	met49 and AT4G14342	12.6254	met49	Leucine	AT4G14342	1	0	1	0	2	NA	NA	NA	NA	NA	NA	NA	NA	NA	NA	NA
822	met49 and AT4G14345	12.6254	met49	Leucine	AT4G14345	1	0	1	0	2	NA	NA	NA	NA	NA	NA	NA	NA	NA	NA	NA
823	met49 and AT4G14350	12.6254	met49	Leucine	AT4G14350	1	0	1	0	2	NA	NA	NA	NA	NA	NA	NA	NA	NA	245608_at	AGC (cAMP-dependent, cGMP-dependent and protein kinase C) kinase family protein	29.4	protein.postranslational modification
824	met49 and AT4G14358	12.6254	met49	Leucine	AT4G14358	1	0	1	0	2	NA	NA	NA	NA	NA	NA	NA	NA	NA	NA	NA
825	met49 and AT4G14368	12.6254	met49	Leucine	AT4G14368	1	0	1	0	2	NA	NA	NA	NA	NA	NA	NA	NA	NA	245609_at	Regulator of chromosome condensation (RCC1) family protein	20.1.7	stress.biotic.PR-proteins
826	met49 and AT4G14370	12.6254	met49	Leucine	AT4G14370	1	0	1	0	2	NA	NA	NA	NA	NA	NA	NA	NA	NA	NA	NA
827	met49 and AT4G14380	12.6254	met49	Leucine	AT4G14380	1	0	1	0	2	NA	NA	NA	NA	NA	NA	NA	NA	NA	245610_at	unknown protein; Has 22 Blast hits to 22 proteins in 8 species: Archae - 0; Bacteria - 0; Metazoa - 1; Fungi - 1; Plants - 18; Viruses - 0; Other Eukaryotes - 2 (source: NCBI BLink).	35.2	not assigned.unknown
828	met49 and AT4G14390	12.6254	met49	Leucine	AT4G14390	1	0	1	0	2	NA	NA	NA	NA	NA	NA	NA	NA	NA	245611_at	Ankyrin repeat family protein	31.1	cell.organisation
829	met49 and AT4G14403	12.6254	met49	Leucine	AT4G14403	1	0	1	0	2	NA	NA	NA	NA	NA	NA	NA	NA	NA	NA	NA
830	met49 and AT4G14415	12.6254	met49	Leucine	AT4G14415	1	0	1	0	2	NA	NA	NA	NA	NA	NA	NA	NA	NA	NA	NA
831	met49 and AT4G14420	12.6254	met49	Leucine	AT4G14420	1	0	1	0	2	NA	NA	NA	NA	NA	NA	NA	NA	NA	245340_at	HR-like lesion-inducing protein-related	35.1	not assigned.no ontology
832	met49 and AT4G14450	12.6254	met49	Leucine	AT4G14450	1	0	1	0	2	NA	NA	NA	NA	NA	NA	NA	NA	NA	NA	NA
833	met49 and AT4G14455	12.6254	met49	Leucine	AT4G14455	1	0	1	0	2	NA	NA	NA	NA	NA	NA	NA	NA	NA	NA	NA
834	met49 and AT4G14460	12.6254	met49	Leucine	AT4G14460	1	0	1	0	2	NA	NA	NA	NA	NA	NA	NA	NA	NA	245614_at	transposable element gene	28.1	DNA.synthesis/chromatin structure
835	met49 and AT4G14465	12.6254	met49	Leucine	AT4G14465	1	0	1	0	2	NA	NA	NA	NA	NA	NA	NA	NA	NA	245328_at	AT-hook motif nuclear-localized protein 20	35.1.7	not assigned.no ontology.AT hook motif-containing protein
836	met49 and AT4G14480	12.6254	met49	Leucine	AT4G14480	1	0	1	0	2	NA	NA	NA	NA	NA	NA	NA	NA	NA	245616_at	Protein kinase superfamily protein	29.4	protein.postranslational modification
837	met49 and AT4G14504	12.6254	met49	Leucine	AT4G14504	1	0	1	0	2	NA	NA	NA	NA	NA	NA	NA	NA	NA	NA	NA
838	met49 and AT4G14520	12.6254	met49	Leucine	AT4G14520	1	0	1	0	2	NA	NA	NA	NA	NA	NA	NA	NA	NA	NA	NA
839	met49 and AT4G14530	12.6254	met49	Leucine	AT4G14530	1	0	1	0	2	NA	NA	NA	NA	NA	NA	NA	NA	NA	245591_at	BEST Arabidopsis thaliana protein match is: AGAMOUS-like 97 (TAIR:AT1G46408.1); Has 21 Blast hits to 21 proteins in 2 species: Archae - 0; Bacteria - 0; Metazoa - 0; Fungi - 0; Plants - 21; Viruses - 0; Other Eukaryotes - 0 (source: NCBI BLink).	27.3.24	RNA.regulation of transcription.MADS box transcription factor family
840	met49 and AT4G14548	12.6254	met49	Leucine	AT4G14548	1	0	1	0	2	NA	NA	NA	NA	NA	NA	NA	NA	NA	NA	NA
841	met49 and AT4G14550	12.6254	met49	Leucine	AT4G14550	1	0	1	0	2	NA	NA	NA	NA	NA	NA	NA	NA	NA	245593_at	indole-3-acetic acid inducible 14	27.3.40	RNA.regulation of transcription.Aux/IAA family
842	met49 and AT4G14560	12.6254	met49	Leucine	AT4G14560	1	0	1	0	2	NA	NA	NA	NA	NA	NA	NA	NA	NA	245397_at	indole-3-acetic acid inducible	27.3.40	RNA.regulation of transcription.Aux/IAA family
843	met49 and AT4G14570	12.6254	met49	Leucine	AT4G14570	1	0	1	0	2	NA	NA	NA	NA	NA	NA	NA	NA	NA	245594_at	acylaminoacyl-peptidase-related	29.5	protein.degradation
844	met49 and AT4G14580	12.6254	met49	Leucine	AT4G14580	1	0	1	0	2	NA	NA	NA	NA	NA	NA	NA	NA	NA	245563_at	CBL-interacting protein kinase 4	29.4	protein.postranslational modification
845	met49 and AT4G14590	12.6254	met49	Leucine	AT4G14590	1	0	1	0	2	NA	NA	NA	NA	NA	NA	NA	NA	NA	245564_at	embryo defective 2739	35.2	not assigned.unknown
846	met49 and AT4G14605	12.6254	met49	Leucine	AT4G14605	1	0	1	0	2	NA	NA	NA	NA	NA	NA	NA	NA	NA	245565_at	Mitochondrial transcription termination factor family protein	27.3.99	RNA.regulation of transcription.unclassified
847	met49 and AT4G14620	12.6254	met49	Leucine	AT4G14620	1	0	1	0	2	NA	NA	NA	NA	NA	NA	NA	NA	NA	NA	NA
848	met49 and AT4G14622	12.6254	met49	Leucine	AT4G14622	1	0	1	0	2	NA	NA	NA	NA	NA	NA	NA	NA	NA	NA	NA
849	met49 and AT4G14630	12.6254	met49	Leucine	AT4G14630	1	0	1	0	2	NA	NA	NA	NA	NA	NA	NA	NA	NA	245567_at	germin-like protein 9	20.2.99	stress.abiotic.unspecified
850	met49 and AT4G14640	12.6254	met49	Leucine	AT4G14640	1	0	1	0	2	NA	NA	NA	NA	NA	NA	NA	NA	NA	245257_at	calmodulin 8	30.3	signalling.calcium
851	met49 and AT4G14650	12.6254	met49	Leucine	AT4G14650	1	0	1	0	2	NA	NA	NA	NA	NA	NA	NA	NA	NA	245568_at	unknown protein; FUNCTIONS IN: molecular_function unknown; INVOLVED IN: N-terminal protein myristoylation; EXPRESSED IN: 6 plant structures; EXPRESSED DURING: petal differentiation and expansion stage; Has 2407 Blast hits to 1833 proteins in 310 species: Archae - 19; Bacteria - 223; Metazoa - 708; Fungi - 285; Plants - 140; Viruses - 42; Other Eukaryotes - 990 (source: NCBI BLink).	35.2	not assigned.unknown
852	met06 and AT2G01330	4.70468	met06	Sucrose	AT2G01330	1	0	1	0	2	NA	NA	NA	NA	NA	NA	NA	NA	NA	265761_at	nucleotide binding	35.1	not assigned.no ontology
853	met06 and AT2G01340	4.70468	met06	Sucrose	AT2G01340	1	0	1	0	2	NA	NA	NA	NA	NA	NA	NA	NA	NA	NA	NA
854	met06 and AT2G01360	4.70468	met06	Sucrose	AT2G01360	1	0	1	0	2	NA	NA	NA	NA	NA	NA	NA	NA	NA	NA	NA
855	met06 and AT2G01370	4.70468	met06	Sucrose	AT2G01370	1	0	1	0	2	NA	NA	NA	NA	NA	NA	NA	NA	NA	NA	NA
856	met06 and AT2G01372	4.70468	met06	Sucrose	AT2G01372	1	0	1	0	2	NA	NA	NA	NA	NA	NA	NA	NA	NA	NA	NA
857	met06 and AT2G01390	4.70468	met06	Sucrose	AT2G01390	1	0	1	0	2	NA	NA	NA	NA	NA	NA	NA	NA	NA	265792_at	Tetratricopeptide repeat (TPR)-like superfamily protein	35.1.5	not assigned.no ontology.pentatricopeptide (PPR) repeat-containing protein
858	met06 and AT2G01420	4.70468	met06	Sucrose	AT2G01420	1	0	1	0	2	NA	NA	NA	NA	NA	NA	NA	NA	NA	266300_at	Auxin efflux carrier family protein	17.2.2	hormone metabolism.auxin.signal transduction
859	met06 and AT2G01430	4.70468	met06	Sucrose	AT2G01430	1	0	1	0	2	NA	NA	NA	NA	NA	NA	NA	NA	NA	266346_at	homeobox-leucine zipper protein 17	27.3.22	RNA.regulation of transcription.HB,Homeobox transcription factor family
860	met06 and AT2G01440	4.70468	met06	Sucrose	AT2G01440	1	0	1	0	2	NA	NA	NA	NA	NA	NA	NA	NA	NA	266347_at	DEAD/DEAH box RNA helicase family protein	28.99	DNA.unspecified
861	met52 and AT4G16765	4.54343	met52	Tyrosine	AT4G16765	1	0	1	0	2	NA	NA	NA	NA	NA	NA	NA	NA	NA	NA	NA
862	met52 and AT4G16805	4.54343	met52	Tyrosine	AT4G16805	1	0	1	0	2	NA	NA	NA	NA	NA	NA	NA	NA	NA	NA	NA
863	met52 and AT4G16807	4.54343	met52	Tyrosine	AT4G16807	1	0	1	0	2	NA	NA	NA	NA	NA	NA	NA	NA	NA	NA	NA
864	met52 and AT4G16810	4.54343	met52	Tyrosine	AT4G16810	1	0	1	0	2	NA	NA	NA	NA	NA	NA	NA	NA	NA	NA	NA
865	met52 and AT4G16820	4.54343	met52	Tyrosine	AT4G16820	1	0	1	0	2	NA	NA	NA	NA	NA	NA	NA	NA	NA	245447_at	alpha/beta-Hydrolases superfamily protein	11.9.2.1	lipid metabolism.lipid degradation.lipases.triacylglycerol lipase
866	met31 and AT3G50925	5.02171	met31	GABA	AT3G50925	1	0	0	1	2	NA	NA	NA	NA	NA	NA	NA	NA	NA	NA	NA
867	met31 and AT3G50930	5.02171	met31	GABA	AT3G50930	1	0	0	1	2	NA	NA	NA	NA	NA	NA	NA	NA	NA	252131_at	cytochrome BC1 synthesis	29.5.9	protein.degradation.AAA type
868	met31 and AT3G50940	5.02171	met31	GABA	AT3G50940	1	0	0	1	2	NA	NA	NA	NA	NA	NA	NA	NA	NA	NA	NA
869	met31 and AT3G50950	5.02171	met31	GABA	AT3G50950	1	0	0	1	2	NA	NA	NA	NA	NA	NA	NA	NA	NA	252126_at	HOPZ-ACTIVATED RESISTANCE 1	20.1.7	stress.biotic.PR-proteins
870	met31 and AT3G50960	5.02171	met31	GABA	AT3G50960	1	0	0	1	2	NA	NA	NA	NA	NA	NA	NA	NA	NA	252127_at	phosducin-like protein 3 homolog	31.1	cell.organisation
871	met31 and AT3G50980	5.02171	met31	GABA	AT3G50980	1	0	0	1	2	NA	NA	NA	NA	NA	NA	NA	NA	NA	252137_at	dehydrin xero 1	20.2.99	stress.abiotic.unspecified
872	met31 and AT3G50990	5.02171	met31	GABA	AT3G50990	1	0	0	1	2	NA	NA	NA	NA	NA	NA	NA	NA	NA	252138_at	Peroxidase superfamily protein	26.12	misc.peroxidases
873	met31 and AT3G51010	5.02171	met31	GABA	AT3G51010	1	0	0	1	2	NA	NA	NA	NA	NA	NA	NA	NA	NA	252124_at	unknown protein; FUNCTIONS IN: molecular_function unknown; INVOLVED IN: biological_process unknown; LOCATED IN: mitochondrion, plastid; EXPRESSED IN: 22 plant structures; EXPRESSED DURING: 13 growth stages; Has 24 Blast hits to 24 proteins in 9 species: Archae - 0; Bacteria - 0; Metazoa - 0; Fungi - 0; Plants - 24; Viruses - 0; Other Eukaryotes - 0 (source: NCBI BLink).	35.2	not assigned.unknown
874	met31 and AT3G51020	5.02171	met31	GABA	AT3G51020	1	0	0	1	2	NA	NA	NA	NA	NA	NA	NA	NA	NA	NA	NA
875	met31 and AT3G51050	5.02171	met31	GABA	AT3G51050	1	0	0	1	2	NA	NA	NA	NA	NA	NA	NA	NA	NA	252139_at	FG-GAP repeat-containing protein	35.1	not assigned.no ontology
876	met31 and AT3G51057	5.02171	met31	GABA	AT3G51057	1	0	0	1	2	NA	NA	NA	NA	NA	NA	NA	NA	NA	NA	NA
877	met31 and AT3G51060	5.02171	met31	GABA	AT3G51060	1	0	0	1	2	NA	NA	NA	NA	NA	NA	NA	NA	NA	NA	NA
878	met31 and AT4G05180	4.57103	met31	GABA	AT4G05180	1	0	0	1	2	NA	NA	NA	NA	NA	NA	NA	NA	NA	255248_at	photosystem II subunit Q-2	1.1.1.2	PS.lightreaction.photosystem II.PSII polypeptide subunits
879	met31 and AT4G05200	4.57103	met31	GABA	AT4G05200	1	0	0	1	2	NA	NA	NA	NA	NA	NA	NA	NA	NA	255266_at	cysteine-rich RLK (RECEPTOR-like protein kinase) 25	30.2.17	signalling.receptor kinases.DUF 26
880	met31 and AT4G05210	4.57103	met31	GABA	AT4G05210	1	0	0	1	2	NA	NA	NA	NA	NA	NA	NA	NA	NA	255267_at	Trimeric LpxA-like enzymes superfamily protein	35.1	not assigned.no ontology
881	met31 and AT4G05220	4.57103	met31	GABA	AT4G05220	1	0	0	1	2	NA	NA	NA	NA	NA	NA	NA	NA	NA	NA	NA
882	met31 and AT4G05230	4.57103	met31	GABA	AT4G05230	1	0	0	1	2	NA	NA	NA	NA	NA	NA	NA	NA	NA	255268_at	Ubiquitin-like superfamily protein	29.5.11	protein.degradation.ubiquitin
883	met31 and AT4G05240	4.57103	met31	GABA	AT4G05240	1	0	0	1	2	NA	NA	NA	NA	NA	NA	NA	NA	NA	255269_at	Ubiquitin-like superfamily protein	29.5.11.1	protein.degradation.ubiquitin.ubiquitin
884	met31 and AT4G05250	4.57103	met31	GABA	AT4G05250	1	0	0	1	2	NA	NA	NA	NA	NA	NA	NA	NA	NA	255270_at	Ubiquitin-like superfamily protein	29.5.11.1	protein.degradation.ubiquitin.ubiquitin
885	met31 and AT4G05260	4.57103	met31	GABA	AT4G05260	1	0	0	1	2	NA	NA	NA	NA	NA	NA	NA	NA	NA	255271_at	Ubiquitin-like superfamily protein	29.5.11.1	protein.degradation.ubiquitin.ubiquitin
886	met31 and AT4G05265	4.57103	met31	GABA	AT4G05265	1	0	0	1	2	NA	NA	NA	NA	NA	NA	NA	NA	NA	NA	NA
887	met31 and AT4G05270	4.57103	met31	GABA	AT4G05270	1	0	0	1	2	NA	NA	NA	NA	NA	NA	NA	NA	NA	255272_at	Ubiquitin-like superfamily protein	29.5.11.1	protein.degradation.ubiquitin.ubiquitin
888	met31 and AT4G05280	4.57103	met31	GABA	AT4G05280	1	0	0	1	2	NA	NA	NA	NA	NA	NA	NA	NA	NA	255273_at	transposable element gene	29.5.3	protein.degradation.cysteine protease
889	met31 and AT4G05290	4.57103	met31	GABA	AT4G05290	1	0	0	1	2	NA	NA	NA	NA	NA	NA	NA	NA	NA	NA	NA
890	met31 and AT5G67300	6.69842	met31	GABA	AT5G67300	1	0	0	1	2	NA	NA	NA	NA	NA	NA	NA	NA	NA	246987_at	myb domain protein r1	27.3.25	RNA.regulation of transcription.MYB domain transcription factor family
891	met31 and AT5G67310	6.69842	met31	GABA	AT5G67310	1	0	0	1	2	NA	NA	NA	NA	NA	NA	NA	NA	NA	246984_at	cytochrome P450, family 81, subfamily G, polypeptide 1	26.1	misc.cytochrome P450
892	met31 and AT5G67340	6.69842	met31	GABA	AT5G67340	1	0	0	1	2	NA	NA	NA	NA	NA	NA	NA	NA	NA	246988_at	ARM repeat superfamily protein	29.5.11.4.2	protein.degradation.ubiquitin.E3.RING
893	met31 and AT5G67350	6.69842	met31	GABA	AT5G67350	1	0	0	1	2	NA	NA	NA	NA	NA	NA	NA	NA	NA	246989_at	unknown protein; Has 1807 Blast hits to 1807 proteins in 277 species: Archae - 0; Bacteria - 0; Metazoa - 736; Fungi - 347; Plants - 385; Viruses - 0; Other Eukaryotes - 339 (source: NCBI BLink).	35.2	not assigned.unknown
894	met31 and AT5G67370	6.69842	met31	GABA	AT5G67370	1	0	0	1	2	NA	NA	NA	NA	NA	NA	NA	NA	NA	246998_at	Protein of unknown function (DUF1230)	35.2	not assigned.unknown
895	met75 and AT2G23780	5.09321	met75	Ascorbic acid	AT2G23780	1	0	0	1	2	NA	NA	NA	NA	NA	NA	NA	NA	NA	267297_at	RING/U-box superfamily protein	29.5.11.4.2	protein.degradation.ubiquitin.E3.RING
896	met75 and AT2G23790	5.09321	met75	Ascorbic acid	AT2G23790	1	0	0	1	2	NA	NA	NA	NA	NA	NA	NA	NA	NA	NA	NA
897	met75 and AT2G23800	5.09321	met75	Ascorbic acid	AT2G23800	1	0	0	1	2	NA	NA	NA	NA	NA	NA	NA	NA	NA	267295_at	geranylgeranyl pyrophosphate synthase 2	16.1.1.10	secondary metabolism.isoprenoids.non-mevalonate pathway.geranylgeranyl pyrophosphate synthase
898	met75 and AT2G23808	5.09321	met75	Ascorbic acid	AT2G23808	1	0	0	1	2	NA	NA	NA	NA	NA	NA	NA	NA	NA	NA	NA
899	met75 and AT2G23810	5.09321	met75	Ascorbic acid	AT2G23810	1	0	0	1	2	NA	NA	NA	NA	NA	NA	NA	NA	NA	267293_at	tetraspanin8	33.99	development.unspecified
900	met75 and AT2G23820	5.09321	met75	Ascorbic acid	AT2G23820	1	0	0	1	2	NA	NA	NA	NA	NA	NA	NA	NA	NA	NA	NA
901	met75 and AT2G23830	5.09321	met75	Ascorbic acid	AT2G23830	1	0	0	1	2	NA	NA	NA	NA	NA	NA	NA	NA	NA	266571_at	PapD-like superfamily protein	35.1	not assigned.no ontology
902	met75 and AT2G23834	5.09321	met75	Ascorbic acid	AT2G23834	1	0	0	1	2	NA	NA	NA	NA	NA	NA	NA	NA	NA	NA	NA
903	met75 and AT2G23840	5.09321	met75	Ascorbic acid	AT2G23840	1	0	0	1	2	NA	NA	NA	NA	NA	NA	NA	NA	NA	266572_at	HNH endonuclease	28.1	DNA.synthesis/chromatin structure
904	met75 and AT2G23850	5.09321	met75	Ascorbic acid	AT2G23850	1	0	0	1	2	NA	NA	NA	NA	NA	NA	NA	NA	NA	NA	NA
905	met75 and AT2G23860	5.09321	met75	Ascorbic acid	AT2G23860	1	0	0	1	2	NA	NA	NA	NA	NA	NA	NA	NA	NA	266573_at	pseudogene, similar to VAP27, blastp match of 56% identity and 1.3e-25 P-value to GP|6688926|emb|CAB65313.1||AJ251365 VAP27 {Nicotiana plumbaginifolia}	35.1	not assigned.no ontology
906	met71 and AT2G27460	5.19092	met71	Citramalate	AT2G27460	1	0	0	1	2	NA	NA	NA	NA	NA	NA	NA	NA	NA	265650_at	sec23/sec24 transport family protein	29.3.4.2	protein.targeting.secretory pathway.golgi
907	met71 and AT2G27470	5.19092	met71	Citramalate	AT2G27470	1	0	0	1	2	NA	NA	NA	NA	NA	NA	NA	NA	NA	265667_at	nuclear factor Y, subunit B11	27.3.15	RNA.regulation of transcription.CCAAT box binding factor family, HAP3
908	met71 and AT2G27480	5.19092	met71	Citramalate	AT2G27480	1	0	0	1	2	NA	NA	NA	NA	NA	NA	NA	NA	NA	265636_at	Calcium-binding EF-hand family protein	30.3	signalling.calcium
909	met71 and AT2G27505	5.19092	met71	Citramalate	AT2G27505	1	0	0	1	2	NA	NA	NA	NA	NA	NA	NA	NA	NA	NA	NA
910	met71 and AT2G27510	5.19092	met71	Citramalate	AT2G27510	1	0	0	1	2	NA	NA	NA	NA	NA	NA	NA	NA	NA	265649_at	ferredoxin 3	7.3	OPP.electron transfer
911	met71 and AT2G27520	5.19092	met71	Citramalate	AT2G27520	1	0	0	1	2	NA	NA	NA	NA	NA	NA	NA	NA	NA	266252_at	F-box and associated interaction domains-containing protein	29.5.11.4.3.2	protein.degradation.ubiquitin.E3.SCF.FBOX
912	met71 and AT2G27530	5.19092	met71	Citramalate	AT2G27530	1	0	0	1	2	NA	NA	NA	NA	NA	NA	NA	NA	NA	266210_at	Ribosomal protein L1p/L10e family	29.2.1.2.2.510	protein.synthesis.ribosomal protein.eukaryotic.60S subunit.L10A
913	met71 and AT2G27535	5.19092	met71	Citramalate	AT2G27535	1	0	0	1	2	NA	NA	NA	NA	NA	NA	NA	NA	NA	NA	NA
914	met71 and AT2G27540	5.19092	met71	Citramalate	AT2G27540	1	0	0	1	2	NA	NA	NA	NA	NA	NA	NA	NA	NA	NA	NA
915	met71 and AT2G27550	5.19092	met71	Citramalate	AT2G27550	1	0	0	1	2	NA	NA	NA	NA	NA	NA	NA	NA	NA	266209_at	centroradialis	33.99	development.unspecified
916	met71 and AT2G27560	5.19092	met71	Citramalate	AT2G27560	1	0	0	1	2	NA	NA	NA	NA	NA	NA	NA	NA	NA	NA	NA
917	met71 and AT2G27570	5.19092	met71	Citramalate	AT2G27570	1	0	0	1	2	NA	NA	NA	NA	NA	NA	NA	NA	NA	266263_at	P-loop containing nucleoside triphosphate hydrolases superfamily protein	26.25	misc.sulfotransferase
918	met71 and AT2G27580	5.19092	met71	Citramalate	AT2G27580	1	0	0	1	2	NA	NA	NA	NA	NA	NA	NA	NA	NA	266261_at	A20/AN1-like zinc finger family protein	27.3.99	RNA.regulation of transcription.unclassified
919	met71 and AT2G27590	5.19092	met71	Citramalate	AT2G27590	1	0	0	1	2	NA	NA	NA	NA	NA	NA	NA	NA	NA	266262_at	S-adenosyl-L-methionine-dependent methyltransferases superfamily protein	35.2	not assigned.unknown
920	met71 and AT3G44200	4.80251	met71	Citramalate	AT3G44200	1	0	0	1	2	NA	NA	NA	NA	NA	NA	NA	NA	NA	252667_at	NIMA (never in mitosis, gene A)-related 6	29.4	protein.postranslational modification
921	met71 and AT3G44205	4.80251	met71	Citramalate	AT3G44205	1	0	0	1	2	NA	NA	NA	NA	NA	NA	NA	NA	NA	NA	NA
922	met71 and AT3G44210	4.80251	met71	Citramalate	AT3G44210	1	0	0	1	2	NA	NA	NA	NA	NA	NA	NA	NA	NA	252668_at	unknown protein; BEST Arabidopsis thaliana protein match is: unknown protein (TAIR:AT3G43870.1); Has 15 Blast hits to 15 proteins in 2 species: Archae - 0; Bacteria - 0; Metazoa - 0; Fungi - 0; Plants - 15; Viruses - 0; Other Eukaryotes - 0 (source: NCBI BLink).	35.2	not assigned.unknown
923	met71 and AT3G44212	4.80251	met71	Citramalate	AT3G44212	1	0	0	1	2	NA	NA	NA	NA	NA	NA	NA	NA	NA	NA	NA
924	met71 and AT3G44215	4.80251	met71	Citramalate	AT3G44215	1	0	0	1	2	NA	NA	NA	NA	NA	NA	NA	NA	NA	NA	NA
925	met71 and AT3G44220	4.80251	met71	Citramalate	AT3G44220	1	0	0	1	2	NA	NA	NA	NA	NA	NA	NA	NA	NA	NA	NA
926	met71 and AT3G44230	4.80251	met71	Citramalate	AT3G44230	1	0	0	1	2	NA	NA	NA	NA	NA	NA	NA	NA	NA	252672_at	unknown protein; BEST Arabidopsis thaliana protein match is: unknown protein (TAIR:AT5G22160.1); Has 21 Blast hits to 21 proteins in 2 species: Archae - 0; Bacteria - 0; Metazoa - 0; Fungi - 0; Plants - 21; Viruses - 0; Other Eukaryotes - 0 (source: NCBI BLink).	35.2	not assigned.unknown
927	met71 and AT3G44235	4.80251	met71	Citramalate	AT3G44235	1	0	0	1	2	NA	NA	NA	NA	NA	NA	NA	NA	NA	NA	NA
928	met71 and AT3G44240	4.80251	met71	Citramalate	AT3G44240	1	0	0	1	2	NA	NA	NA	NA	NA	NA	NA	NA	NA	252673_at	Polynucleotidyl transferase, ribonuclease H-like superfamily protein	27.1.19	RNA.processing.ribonucleases
929	met71 and AT3G44245	4.80251	met71	Citramalate	AT3G44245	1	0	0	1	2	NA	NA	NA	NA	NA	NA	NA	NA	NA	NA	NA
930	met71 and AT3G61120	4.91125	met71	Citramalate	AT3G61120	1	0	0	1	2	NA	NA	NA	NA	NA	NA	NA	NA	NA	251312_at	AGAMOUS-like 13	27.3.24	RNA.regulation of transcription.MADS box transcription factor family
931	met71 and AT3G61130	4.91125	met71	Citramalate	AT3G61130	1	0	0	1	2	NA	NA	NA	NA	NA	NA	NA	NA	NA	251308_at	galacturonosyltransferase 1	10.4.1.1	cell wall.pectin synthesis.homogalacturonan.Galacturonic Acid Trnasferase
932	met71 and AT3G61140	4.91125	met71	Citramalate	AT3G61140	1	0	0	1	2	NA	NA	NA	NA	NA	NA	NA	NA	NA	251311_at	26S proteasome, regulatory subunit Rpn7;Proteasome component (PCI) domain	30.11.1	signalling.light.COP9 signalosome
933	met71 and AT3G61150	4.91125	met71	Citramalate	AT3G61150	1	0	0	1	2	NA	NA	NA	NA	NA	NA	NA	NA	NA	251310_at	homeodomain GLABROUS 1	33.99	development.unspecified
934	met71 and AT3G61170	4.91125	met71	Citramalate	AT3G61170	1	0	0	1	2	NA	NA	NA	NA	NA	NA	NA	NA	NA	251359_at	Tetratricopeptide repeat (TPR)-like superfamily protein	35.1.5	not assigned.no ontology.pentatricopeptide (PPR) repeat-containing protein
935	met71 and AT3G61172	4.91125	met71	Citramalate	AT3G61172	1	0	0	1	2	NA	NA	NA	NA	NA	NA	NA	NA	NA	NA	NA
936	met71 and AT3G61175	4.91125	met71	Citramalate	AT3G61175	1	0	0	1	2	NA	NA	NA	NA	NA	NA	NA	NA	NA	NA	NA
937	met71 and AT3G61177	4.91125	met71	Citramalate	AT3G61177	1	0	0	1	2	NA	NA	NA	NA	NA	NA	NA	NA	NA	NA	NA
938	met71 and AT3G61182	4.91125	met71	Citramalate	AT3G61182	1	0	0	1	2	NA	NA	NA	NA	NA	NA	NA	NA	NA	NA	NA
939	met71 and AT3G61185	4.91125	met71	Citramalate	AT3G61185	1	0	0	1	2	NA	NA	NA	NA	NA	NA	NA	NA	NA	NA	NA
940	met71 and AT3G61190	4.91125	met71	Citramalate	AT3G61190	1	0	0	1	2	NA	NA	NA	NA	NA	NA	NA	NA	NA	251336_at	BON association protein 1	33.99	development.unspecified
941	met71 and AT3G61198	4.91125	met71	Citramalate	AT3G61198	1	0	0	1	2	NA	NA	NA	NA	NA	NA	NA	NA	NA	NA	NA
942	met71 and AT3G61230	4.91125	met71	Citramalate	AT3G61230	1	0	0	1	2	NA	NA	NA	NA	NA	NA	NA	NA	NA	251361_at	GATA type zinc finger transcription factor family protein	33.99	development.unspecified
943	met71 and AT3G61240	4.91125	met71	Citramalate	AT3G61240	1	0	0	1	2	NA	NA	NA	NA	NA	NA	NA	NA	NA	251362_at	DEA(D/H)-box RNA helicase family protein	28.1	DNA.synthesis/chromatin structure
944	met11 and AT3G45480	4.50165	met11	Citric acid	AT3G45480	1	0	0	1	2	NA	NA	NA	NA	NA	NA	NA	NA	NA	252578_at	RING/U-box protein with C6HC-type zinc finger	29.5.11.4.2	protein.degradation.ubiquitin.E3.RING
945	met11 and AT3G45490	4.50165	met11	Citric acid	AT3G45490	1	0	0	1	2	NA	NA	NA	NA	NA	NA	NA	NA	NA	252580_at	BEST Arabidopsis thaliana protein match is: RING/U-box superfamily protein (TAIR:AT2G25370.1); Has 99 Blast hits to 96 proteins in 10 species: Archae - 0; Bacteria - 2; Metazoa - 0; Fungi - 0; Plants - 97; Viruses - 0; Other Eukaryotes - 0 (source: NCBI BLink).	35.2	not assigned.unknown
946	met11 and AT3G45500	4.50165	met11	Citric acid	AT3G45500	1	0	0	1	2	NA	NA	NA	NA	NA	NA	NA	NA	NA	252581_at	BEST Arabidopsis thaliana protein match is: RING/U-box protein with C6HC-type zinc finger (TAIR:AT3G45580.1); Has 48 Blast hits to 46 proteins in 4 species: Archae - 0; Bacteria - 0; Metazoa - 0; Fungi - 0; Plants - 48; Viruses - 0; Other Eukaryotes - 0 (source: NCBI BLink).	35.2	not assigned.unknown
947	met11 and AT3G45510	4.50165	met11	Citric acid	AT3G45510	1	0	0	1	2	NA	NA	NA	NA	NA	NA	NA	NA	NA	252579_at	RING/U-box protein	29.5.11.4.2	protein.degradation.ubiquitin.E3.RING
948	met11 and AT3G45520	4.50165	met11	Citric acid	AT3G45520	1	0	0	1	2	NA	NA	NA	NA	NA	NA	NA	NA	NA	NA	NA
949	met11 and AT3G45525	4.50165	met11	Citric acid	AT3G45525	1	0	0	1	2	NA	NA	NA	NA	NA	NA	NA	NA	NA	NA	NA
950	met11 and AT3G45530	4.50165	met11	Citric acid	AT3G45530	1	0	0	1	2	NA	NA	NA	NA	NA	NA	NA	NA	NA	252582_at	Cysteine/Histidine-rich C1 domain family protein	35.1.26	not assigned.no ontology.DC1 domain containing protein
951	met11 and AT3G45540	4.50165	met11	Citric acid	AT3G45540	1	0	0	1	2	NA	NA	NA	NA	NA	NA	NA	NA	NA	252583_at	RING/U-box protein with C6HC-type zinc finger	29.5.11.4.2	protein.degradation.ubiquitin.E3.RING
952	met11 and AT3G45550	4.50165	met11	Citric acid	AT3G45550	1	0	0	1	2	NA	NA	NA	NA	NA	NA	NA	NA	NA	NA	NA
953	met11 and AT3G45555	4.50165	met11	Citric acid	AT3G45555	1	0	0	1	2	NA	NA	NA	NA	NA	NA	NA	NA	NA	NA	NA
954	met11 and AT3G45560	4.50165	met11	Citric acid	AT3G45560	1	0	0	1	2	NA	NA	NA	NA	NA	NA	NA	NA	NA	252584_at	zinc finger (C3HC4-type RING finger) family protein	29.5.11.4.2	protein.degradation.ubiquitin.E3.RING
955	met11 and AT5G16300	4.79997	met11	Citric acid	AT5G16300	1	0	0	1	2	NA	NA	NA	NA	NA	NA	NA	NA	NA	250112_at	Vps51/Vps67 family (components of vesicular transport) protein	35.2	not assigned.unknown
956	met11 and AT5G16310	4.79997	met11	Citric acid	AT5G16310	1	0	0	1	2	NA	NA	NA	NA	NA	NA	NA	NA	NA	250126_at	Peptidase C12, ubiquitin carboxyl-terminal hydrolase 1	29.5.11	protein.degradation.ubiquitin
957	met11 and AT5G16320	4.79997	met11	Citric acid	AT5G16320	1	0	0	1	2	NA	NA	NA	NA	NA	NA	NA	NA	NA	250113_at	FRIGIDA like 1	35.2	not assigned.unknown
958	met11 and AT5G16330	4.79997	met11	Citric acid	AT5G16330	1	0	0	1	2	NA	NA	NA	NA	NA	NA	NA	NA	NA	NA	NA
959	met11 and AT5G16336	4.79997	met11	Citric acid	AT5G16336	1	0	0	1	2	NA	NA	NA	NA	NA	NA	NA	NA	NA	NA	NA
960	met11 and AT5G16340	4.79997	met11	Citric acid	AT5G16340	1	0	0	1	2	NA	NA	NA	NA	NA	NA	NA	NA	NA	NA	NA
961	met11 and AT5G16350	4.79997	met11	Citric acid	AT5G16350	1	0	0	1	2	NA	NA	NA	NA	NA	NA	NA	NA	NA	NA	NA
962	met11 and AT5G16360	4.79997	met11	Citric acid	AT5G16360	1	0	0	1	2	NA	NA	NA	NA	NA	NA	NA	NA	NA	NA	NA
963	met11 and AT5G16370	4.79997	met11	Citric acid	AT5G16370	1	0	0	1	2	NA	NA	NA	NA	NA	NA	NA	NA	NA	NA	NA
964	met11 and AT5G16375	4.79997	met11	Citric acid	AT5G16375	1	0	0	1	2	NA	NA	NA	NA	NA	NA	NA	NA	NA	NA	NA
965	met11 and AT5G16380	4.79997	met11	Citric acid	AT5G16380	1	0	0	1	2	NA	NA	NA	NA	NA	NA	NA	NA	NA	250127_at	Protein of unknown function, DUF538	35.2	not assigned.unknown
966	met11 and AT5G16390	4.79997	met11	Citric acid	AT5G16390	1	0	0	1	2	NA	NA	NA	NA	NA	NA	NA	NA	NA	250125_at	chloroplastic acetylcoenzyme A carboxylase 1	11.1.1.2.3	lipid metabolism.FA synthesis and FA elongation.Acetyl CoA Carboxylation.heteromeric Complex.Biotin Carboxyl Carrier Protein
967	met11 and AT5G16400	4.79997	met11	Citric acid	AT5G16400	1	0	0	1	2	NA	NA	NA	NA	NA	NA	NA	NA	NA	250133_at	thioredoxin F2	21.1	redox.thioredoxin
968	met11 and AT5G16410	4.79997	met11	Citric acid	AT5G16410	1	0	0	1	2	NA	NA	NA	NA	NA	NA	NA	NA	NA	NA	NA
969	met11 and AT5G16420	4.79997	met11	Citric acid	AT5G16420	1	0	0	1	2	NA	NA	NA	NA	NA	NA	NA	NA	NA	250115_at	Pentatricopeptide repeat (PPR-like) superfamily protein	35.1.5	not assigned.no ontology.pentatricopeptide (PPR) repeat-containing protein
970	met11 and AT5G16430	4.79997	met11	Citric acid	AT5G16430	1	0	0	1	2	NA	NA	NA	NA	NA	NA	NA	NA	NA	250116_at	Cysteine/Histidine-rich C1 domain family protein	35.2	not assigned.unknown
971	met11 and AT5G16440	4.79997	met11	Citric acid	AT5G16440	1	0	0	1	2	NA	NA	NA	NA	NA	NA	NA	NA	NA	250117_at	isopentenyl diphosphate isomerase 1	16.1.2.7	secondary metabolism.isoprenoids.mevalonate pathway.isopentenyl pyrophosphate:dimethyllallyl pyrophosphate isomerase
972	met11 and AT5G16450	4.79997	met11	Citric acid	AT5G16450	1	0	0	1	2	NA	NA	NA	NA	NA	NA	NA	NA	NA	250129_at	Ribonuclease E inhibitor RraA/Dimethylmenaquinone methyltransferase	25	C1-metabolism
973	met11 and AT5G16453	4.79997	met11	Citric acid	AT5G16453	1	0	0	1	2	NA	NA	NA	NA	NA	NA	NA	NA	NA	NA	NA
974	met11 and AT5G16460	4.79997	met11	Citric acid	AT5G16460	1	0	0	1	2	NA	NA	NA	NA	NA	NA	NA	NA	NA	250118_at	Putative adipose-regulatory protein (Seipin)	35.2	not assigned.unknown
975	met11 and AT5G16470	4.79997	met11	Citric acid	AT5G16470	1	0	0	1	2	NA	NA	NA	NA	NA	NA	NA	NA	NA	250119_at	zinc finger (C2H2 type) family protein	27.3.11	RNA.regulation of transcription.C2H2 zinc finger family
976	met21 and AT1G13710	4.53819	met21	Galactinol	AT1G13710	1	0	0	1	2	NA	NA	NA	NA	NA	NA	NA	NA	NA	256099_at	cytochrome P450, family 78, subfamily A, polypeptide 5	26.1	misc.cytochrome P450
977	met21 and AT1G13720	4.53819	met21	Galactinol	AT1G13720	1	0	0	1	2	NA	NA	NA	NA	NA	NA	NA	NA	NA	NA	NA
978	met21 and AT1G13730	4.53819	met21	Galactinol	AT1G13730	1	0	0	1	2	NA	NA	NA	NA	NA	NA	NA	NA	NA	256070_at	Nuclear transport factor 2 (NTF2) family protein with RNA binding (RRM-RBD-RNP motifs) domain	29.3.1	protein.targeting.nucleus
979	met21 and AT1G13740	4.53819	met21	Galactinol	AT1G13740	1	0	0	1	2	NA	NA	NA	NA	NA	NA	NA	NA	NA	256069_at	ABI five binding protein 2	35.2	not assigned.unknown
980	met21 and AT1G13755	4.53819	met21	Galactinol	AT1G13755	1	0	0	1	2	NA	NA	NA	NA	NA	NA	NA	NA	NA	NA	NA
981	met21 and AT1G13760	4.53819	met21	Galactinol	AT1G13760	1	0	0	1	2	NA	NA	NA	NA	NA	NA	NA	NA	NA	NA	NA
982	met21 and AT1G13770	4.53819	met21	Galactinol	AT1G13770	1	0	0	1	2	NA	NA	NA	NA	NA	NA	NA	NA	NA	NA	NA
983	met21 and AT1G13780	4.53819	met21	Galactinol	AT1G13780	1	0	0	1	2	NA	NA	NA	NA	NA	NA	NA	NA	NA	NA	NA
984	met21 and AT1G13790	4.53819	met21	Galactinol	AT1G13790	1	0	0	1	2	NA	NA	NA	NA	NA	NA	NA	NA	NA	259448_at	XH/XS domain-containing protein	27.3.67	RNA.regulation of transcription.putative transcription regulator
985	met21 and AT1G13800	4.53819	met21	Galactinol	AT1G13800	1	0	0	1	2	NA	NA	NA	NA	NA	NA	NA	NA	NA	259449_at	Tetratricopeptide repeat (TPR)-like superfamily protein	35.1.5	not assigned.no ontology.pentatricopeptide (PPR) repeat-containing protein
986	met21 and AT1G13820	4.53819	met21	Galactinol	AT1G13820	1	0	0	1	2	NA	NA	NA	NA	NA	NA	NA	NA	NA	NA	NA
987	met21 and AT3G23085	4.69532	met21	Galactinol	AT3G23085	1	0	0	1	2	NA	NA	NA	NA	NA	NA	NA	NA	NA	NA	NA
988	met21 and AT3G23100	4.69532	met21	Galactinol	AT3G23100	1	0	0	1	2	NA	NA	NA	NA	NA	NA	NA	NA	NA	257762_at	homolog of human DNA ligase iv-binding protein XRCC4	28.2	DNA.repair
989	met21 and AT3G23110	4.69532	met21	Galactinol	AT3G23110	1	0	0	1	2	NA	NA	NA	NA	NA	NA	NA	NA	NA	NA	NA
990	met21 and AT3G23109	4.69532	met21	Galactinol	AT3G23109	1	0	0	1	2	NA	NA	NA	NA	NA	NA	NA	NA	NA	NA	NA
991	met21 and AT3G23120	4.69532	met21	Galactinol	AT3G23120	1	0	0	1	2	NA	NA	NA	NA	NA	NA	NA	NA	NA	NA	NA
992	met21 and AT3G23125	4.69532	met21	Galactinol	AT3G23125	1	0	0	1	2	NA	NA	NA	NA	NA	NA	NA	NA	NA	NA	NA
993	met21 and AT3G23130	4.69532	met21	Galactinol	AT3G23130	1	0	0	1	2	NA	NA	NA	NA	NA	NA	NA	NA	NA	257915_at	C2H2 and C2HC zinc fingers superfamily protein	27.3.11	RNA.regulation of transcription.C2H2 zinc finger family
994	met55 and AT2G21770	4.82811	met55	Gluconic acid	AT2G21770	1	0	0	1	2	NA	NA	NA	NA	NA	NA	NA	NA	NA	263872_at	cellulose synthase A9	10.2.1	cell wall.cellulose synthesis.cellulose synthase
995	met55 and AT2G21780	4.82811	met55	Gluconic acid	AT2G21780	1	0	0	1	2	NA	NA	NA	NA	NA	NA	NA	NA	NA	263877_at	unknown protein; BEST Arabidopsis thaliana protein match is: unknown protein (TAIR:AT4G39360.1); Has 13 Blast hits to 13 proteins in 2 species: Archae - 0; Bacteria - 0; Metazoa - 0; Fungi - 0; Plants - 13; Viruses - 0; Other Eukaryotes - 0 (source: NCBI BLink).	35.2	not assigned.unknown
996	met55 and AT2G21800	4.82811	met55	Gluconic acid	AT2G21800	1	0	0	1	2	NA	NA	NA	NA	NA	NA	NA	NA	NA	263926_at	essential meiotic endonuclease 1A	35.2	not assigned.unknown
997	met55 and AT2G21810	4.82811	met55	Gluconic acid	AT2G21810	1	0	0	1	2	NA	NA	NA	NA	NA	NA	NA	NA	NA	NA	NA
998	met55 and AT2G21820	4.82811	met55	Gluconic acid	AT2G21820	1	0	0	1	2	NA	NA	NA	NA	NA	NA	NA	NA	NA	263881_at	unknown protein; Has 45 Blast hits to 45 proteins in 13 species: Archae - 0; Bacteria - 0; Metazoa - 0; Fungi - 0; Plants - 45; Viruses - 0; Other Eukaryotes - 0 (source: NCBI BLink).	35.2	not assigned.unknown
999	met55 and AT2G21830	4.82811	met55	Gluconic acid	AT2G21830	1	0	0	1	2	NA	NA	NA	NA	NA	NA	NA	NA	NA	263883_at	Cysteine/Histidine-rich C1 domain family protein	35.1.26	not assigned.no ontology.DC1 domain containing protein
1000	met55 and AT2G21840	4.82811	met55	Gluconic acid	AT2G21840	1	0	0	1	2	NA	NA	NA	NA	NA	NA	NA	NA	NA	NA	NA
1001	met55 and AT2G21850	4.82811	met55	Gluconic acid	AT2G21850	1	0	0	1	2	NA	NA	NA	NA	NA	NA	NA	NA	NA	257432_at	Cysteine/Histidine-rich C1 domain family protein	35.1	not assigned.no ontology
1002	met55 and AT2G21880	4.82811	met55	Gluconic acid	AT2G21880	1	0	0	1	2	NA	NA	NA	NA	NA	NA	NA	NA	NA	263876_at	RAB GTPase homolog 7A	30.5	signalling.G-proteins
1003	met55 and AT2G21890	4.82811	met55	Gluconic acid	AT2G21890	1	0	0	1	2	NA	NA	NA	NA	NA	NA	NA	NA	NA	NA	NA
1004	met55 and AT2G21895	4.82811	met55	Gluconic acid	AT2G21895	1	0	0	1	2	NA	NA	NA	NA	NA	NA	NA	NA	NA	NA	NA
1005	met55 and AT2G21900	4.82811	met55	Gluconic acid	AT2G21900	1	0	0	1	2	NA	NA	NA	NA	NA	NA	NA	NA	NA	NA	NA
1006	met55 and AT3G24790	5.42527	met55	Gluconic acid	AT3G24790	1	0	0	1	2	NA	NA	NA	NA	NA	NA	NA	NA	NA	257597_at	Protein kinase superfamily protein	29.4.1.57	protein.postranslational modification.kinase.receptor like cytoplasmatic kinase VII
1007	met55 and AT3G24820	5.42527	met55	Gluconic acid	AT3G24820	1	0	0	1	2	NA	NA	NA	NA	NA	NA	NA	NA	NA	257601_at	BSD domain-containing protein	35.1.8	not assigned.no ontology.BSD domain-containing protein
1008	met55 and AT3G24830	5.42527	met55	Gluconic acid	AT3G24830	1	0	0	1	2	NA	NA	NA	NA	NA	NA	NA	NA	NA	257599_at	Ribosomal protein L13 family protein	29.2.1.2.2.513	protein.synthesis.ribosomal protein.eukaryotic.60S subunit.L13A
1009	met55 and AT3G24840	5.42527	met55	Gluconic acid	AT3G24840	1	0	0	1	2	NA	NA	NA	NA	NA	NA	NA	NA	NA	257593_at	Sec14p-like phosphatidylinositol transfer family protein	29.3.4.99	protein.targeting.secretory pathway.unspecified
1010	met55 and AT3G24850	5.42527	met55	Gluconic acid	AT3G24850	1	0	0	1	2	NA	NA	NA	NA	NA	NA	NA	NA	NA	257620_at	Domain of unknown function (DUF313)	35.2	not assigned.unknown
1011	met55 and AT3G24860	5.42527	met55	Gluconic acid	AT3G24860	1	0	0	1	2	NA	NA	NA	NA	NA	NA	NA	NA	NA	NA	NA
1012	met55 and AT3G24870	5.42527	met55	Gluconic acid	AT3G24870	1	0	0	1	2	NA	NA	NA	NA	NA	NA	NA	NA	NA	NA	NA
1013	met55 and AT3G24880	5.42527	met55	Gluconic acid	AT3G24880	1	0	0	1	2	NA	NA	NA	NA	NA	NA	NA	NA	NA	NA	NA
1014	met55 and AT3G24890	5.42527	met55	Gluconic acid	AT3G24890	1	0	0	1	2	NA	NA	NA	NA	NA	NA	NA	NA	NA	257554_at	vesicle-associated membrane protein 728	31.4	cell.vesicle transport
1015	met55 and AT3G24900	5.42527	met55	Gluconic acid	AT3G24900	1	0	0	1	2	NA	NA	NA	NA	NA	NA	NA	NA	NA	257591_at	receptor like protein 39	20.1.7	stress.biotic.PR-proteins
1016	met55 and AT3G24927	5.42527	met55	Gluconic acid	AT3G24927	1	0	0	1	2	NA	NA	NA	NA	NA	NA	NA	NA	NA	NA	NA
1017	met55 and AT3G24929	5.42527	met55	Gluconic acid	AT3G24929	1	0	0	1	2	NA	NA	NA	NA	NA	NA	NA	NA	NA	NA	NA
1018	met20 and AT1G72270	4.87521	met20	Glucose	AT1G72270	1	0	0	1	2	NA	NA	NA	NA	NA	NA	NA	NA	NA	259827_at	CONTAINS InterPro DOMAIN/s: Ribosome 60S biogenesis N-terminal (InterPro:IPR021714); BEST Arabidopsis thaliana protein match is: unknown protein (TAIR:AT4G27010.1); Has 772 Blast hits to 657 proteins in 120 species: Archae - 0; Bacteria - 0; Metazoa - 344; Fungi - 94; Plants - 322; Viruses - 0; Other Eukaryotes - 12 (source: NCBI BLink).	35.2	not assigned.unknown
1019	met20 and AT1G72290	4.87521	met20	Glucose	AT1G72290	1	0	0	1	2	NA	NA	NA	NA	NA	NA	NA	NA	NA	259799_at	Kunitz family trypsin and protease inhibitor protein	20.1.7.6.1	stress.biotic.PR-proteins.proteinase inhibitors.trypsin inhibitor
1020	met20 and AT1G72330	4.87521	met20	Glucose	AT1G72330	1	0	0	1	2	NA	NA	NA	NA	NA	NA	NA	NA	NA	NA	NA
1021	met20 and AT1G72350	4.87521	met20	Glucose	AT1G72350	1	0	0	1	2	NA	NA	NA	NA	NA	NA	NA	NA	NA	260452_at	MADS-box transcription factor family protein	27.3.24	RNA.regulation of transcription.MADS box transcription factor family
1022	met20 and AT1G72390	4.87521	met20	Glucose	AT1G72390	1	0	0	1	2	NA	NA	NA	NA	NA	NA	NA	NA	NA	260449_at	CONTAINS InterPro DOMAIN/s: Spt20 family (InterPro:IPR021950); Has 8778 Blast hits to 7244 proteins in 477 species: Archae - 6; Bacteria - 326; Metazoa - 4198; Fungi - 1506; Plants - 923; Viruses - 22; Other Eukaryotes - 1797 (source: NCBI BLink).	35.2	not assigned.unknown
1023	met20 and AT3G23085	4.69532	met20	Glucose	AT3G23085	1	0	0	1	2	NA	NA	NA	NA	NA	NA	NA	NA	NA	NA	NA
1024	met20 and AT3G23110	4.69532	met20	Glucose	AT3G23110	1	0	0	1	2	NA	NA	NA	NA	NA	NA	NA	NA	NA	NA	NA
1025	met20 and AT3G23109	4.69532	met20	Glucose	AT3G23109	1	0	0	1	2	NA	NA	NA	NA	NA	NA	NA	NA	NA	NA	NA
1026	met20 and AT3G23120	4.69532	met20	Glucose	AT3G23120	1	0	0	1	2	NA	NA	NA	NA	NA	NA	NA	NA	NA	NA	NA
1027	met20 and AT3G23125	4.69532	met20	Glucose	AT3G23125	1	0	0	1	2	NA	NA	NA	NA	NA	NA	NA	NA	NA	NA	NA
1028	met20 and AT3G23130	4.69532	met20	Glucose	AT3G23130	1	0	0	1	2	NA	NA	NA	NA	NA	NA	NA	NA	NA	257915_at	C2H2 and C2HC zinc fingers superfamily protein	27.3.11	RNA.regulation of transcription.C2H2 zinc finger family
1029	met83 and AT4G33830	4.95587	met83	Glucose-6-phosphate	AT4G33830	1	0	0	1	2	NA	NA	NA	NA	NA	NA	NA	NA	NA	NA	NA
1030	met83 and AT4G33840	4.95587	met83	Glucose-6-phosphate	AT4G33840	1	0	0	1	2	NA	NA	NA	NA	NA	NA	NA	NA	NA	NA	NA
1031	met83 and AT4G33850	4.95587	met83	Glucose-6-phosphate	AT4G33850	1	0	0	1	2	NA	NA	NA	NA	NA	NA	NA	NA	NA	NA	NA
1032	met83 and AT4G33860	4.95587	met83	Glucose-6-phosphate	AT4G33860	1	0	0	1	2	NA	NA	NA	NA	NA	NA	NA	NA	NA	NA	Glycosyl hydrolase family 10 protein
1033	met83 and AT4G33865	4.95587	met83	Glucose-6-phosphate	AT4G33865	1	0	0	1	2	NA	NA	NA	NA	NA	NA	NA	NA	NA	253291_at	Ribosomal protein S14p/S29e family protein	29.2.1.2.1.29	protein.synthesis.ribosomal protein.eukaryotic.40S subunit.S29
1034	met83 and AT4G33870	4.95587	met83	Glucose-6-phosphate	AT4G33870	1	0	0	1	2	NA	NA	NA	NA	NA	NA	NA	NA	NA	253313_at	Peroxidase superfamily protein	26.12	misc.peroxidases
1035	met83 and AT4G33880	4.95587	met83	Glucose-6-phosphate	AT4G33880	1	0	0	1	2	NA	NA	NA	NA	NA	NA	NA	NA	NA	NA	NA
1036	met83 and AT4G33890	4.95587	met83	Glucose-6-phosphate	AT4G33890	1	0	0	1	2	NA	NA	NA	NA	NA	NA	NA	NA	NA	253314_at	unknown protein; BEST Arabidopsis thaliana protein match is: unknown protein (TAIR:AT2G14850.1); Has 133 Blast hits to 131 proteins in 15 species: Archae - 0; Bacteria - 0; Metazoa - 0; Fungi - 2; Plants - 129; Viruses - 0; Other Eukaryotes - 2 (source: NCBI BLink).	35.2	not assigned.unknown
1037	met83 and AT4G33900	4.95587	met83	Glucose-6-phosphate	AT4G33900	1	0	0	1	2	NA	NA	NA	NA	NA	NA	NA	NA	NA	253315_at	Galactose oxidase/kelch repeat superfamily protein	29.5.11.4.3.2	protein.degradation.ubiquitin.E3.SCF.FBOX
1038	met83 and AT4G33905	4.95587	met83	Glucose-6-phosphate	AT4G33905	1	0	0	1	2	NA	NA	NA	NA	NA	NA	NA	NA	NA	253293_at	Peroxisomal membrane 22 kDa (Mpv17/PMP22) family protein	35.1	not assigned.no ontology
1039	met83 and AT4G33910	4.95587	met83	Glucose-6-phosphate	AT4G33910	1	0	0	1	2	NA	NA	NA	NA	NA	NA	NA	NA	NA	253321_at	2-oxoglutarate (2OG) and Fe(II)-dependent oxygenase superfamily protein	26.7	misc.oxidases - copper, flavone etc
1040	met83 and AT4G33920	4.95587	met83	Glucose-6-phosphate	AT4G33920	1	0	0	1	2	NA	NA	NA	NA	NA	NA	NA	NA	NA	253323_at	Protein phosphatase 2C family protein	29.4	protein.postranslational modification
1041	met83 and AT4G33925	4.95587	met83	Glucose-6-phosphate	AT4G33925	1	0	0	1	2	NA	NA	NA	NA	NA	NA	NA	NA	NA	253325_at	unknown protein; Has 30201 Blast hits to 17322 proteins in 780 species: Archae - 12; Bacteria - 1396; Metazoa - 17338; Fungi - 3422; Plants - 5037; Viruses - 0; Other Eukaryotes - 2996 (source: NCBI BLink).	35.2	not assigned.unknown
1042	met83 and AT4G33930	4.95587	met83	Glucose-6-phosphate	AT4G33930	1	0	0	1	2	NA	NA	NA	NA	NA	NA	NA	NA	NA	NA	NA
1043	met83 and AT4G33940	4.95587	met83	Glucose-6-phosphate	AT4G33940	1	0	0	1	2	NA	NA	NA	NA	NA	NA	NA	NA	NA	253324_at	RING/U-box superfamily protein	29.5.11.4.2	protein.degradation.ubiquitin.E3.RING
1044	met83 and AT4G33945	4.95587	met83	Glucose-6-phosphate	AT4G33945	1	0	0	1	2	NA	NA	NA	NA	NA	NA	NA	NA	NA	NA	NA
1045	met83 and AT4G33950	4.95587	met83	Glucose-6-phosphate	AT4G33950	1	0	0	1	2	NA	NA	NA	NA	NA	NA	NA	NA	NA	253264_at	Protein kinase superfamily protein	29.4.1	protein.postranslational modification.kinase
1046	met83 and AT4G33960	4.95587	met83	Glucose-6-phosphate	AT4G33960	1	0	0	1	2	NA	NA	NA	NA	NA	NA	NA	NA	NA	253317_at	unknown protein; FUNCTIONS IN: molecular_function unknown; INVOLVED IN: biological_process unknown; LOCATED IN: endomembrane system; EXPRESSED IN: 20 plant structures; EXPRESSED DURING: 10 growth stages; BEST Arabidopsis thaliana protein match is: unknown protein (TAIR:AT2G15830.1); Has 32 Blast hits to 32 proteins in 4 species: Archae - 0; Bacteria - 0; Metazoa - 0; Fungi - 0; Plants - 32; Virus…	35.2	not assigned.unknown
1047	met83 and AT4G33970	4.95587	met83	Glucose-6-phosphate	AT4G33970	1	0	0	1	2	NA	NA	NA	NA	NA	NA	NA	NA	NA	253318_at	Leucine-rich repeat (LRR) family protein	10.5.3	cell wall.cell wall proteins.LRR
1048	met83 and AT4G28540	8.893	met83	Glucose-6-phosphate	AT4G28540	1	0	0	1	2	NA	NA	NA	NA	NA	NA	NA	NA	NA	253770_at	casein kinase I-like 6	29.4	protein.postranslational modification
1049	met83 and AT4G28550	8.893	met83	Glucose-6-phosphate	AT4G28550	1	0	0	1	2	NA	NA	NA	NA	NA	NA	NA	NA	NA	253768_at	Ypt/Rab-GAP domain of gyp1p superfamily protein	30.5	signalling.G-proteins
1050	met83 and AT4G28556	8.893	met83	Glucose-6-phosphate	AT4G28556	1	0	0	1	2	NA	NA	NA	NA	NA	NA	NA	NA	NA	NA	NA
1051	met83 and AT4G28560	8.893	met83	Glucose-6-phosphate	AT4G28560	1	0	0	1	2	NA	NA	NA	NA	NA	NA	NA	NA	NA	253769_at	ROP-interactive CRIB motif-containing protein 7	29.4	protein.postranslational modification
1052	met83 and AT4G28564	8.893	met83	Glucose-6-phosphate	AT4G28564	1	0	0	1	2	NA	NA	NA	NA	NA	NA	NA	NA	NA	NA	NA
1053	met83 and AT4G28570	8.893	met83	Glucose-6-phosphate	AT4G28570	1	0	0	1	2	NA	NA	NA	NA	NA	NA	NA	NA	NA	253789_at	Long-chain fatty alcohol dehydrogenase family protein	35.1	not assigned.no ontology
1054	met83 and AT4G28580	8.893	met83	Glucose-6-phosphate	AT4G28580	1	0	0	1	2	NA	NA	NA	NA	NA	NA	NA	NA	NA	253781_at	magnesium transport 5	34.14	transport.unspecified cations
1055	met83 and AT4G28590	8.893	met83	Glucose-6-phosphate	AT4G28590	1	0	0	1	2	NA	NA	NA	NA	NA	NA	NA	NA	NA	253782_at	FUNCTIONS IN: molecular_function unknown; INVOLVED IN: biological_process unknown; LOCATED IN: chloroplast; EXPRESSED IN: 21 plant structures; EXPRESSED DURING: 10 growth stages; BEST Arabidopsis thaliana protein match is: Thioredoxin superfamily protein (TAIR:AT2G31840.1); Has 114 Blast hits to 112 proteins in 39 species: Archae - 2; Bacteria - 0; Metazoa - 17; Fungi - 6; Plants - 67; Viruses - …	35.2	not assigned.unknown
1056	met83 and AT4G28600	8.893	met83	Glucose-6-phosphate	AT4G28600	1	0	0	1	2	NA	NA	NA	NA	NA	NA	NA	NA	NA	253783_at	no pollen germination related 2	30.3	signalling.calcium
1057	met83 and AT4G28610	8.893	met83	Glucose-6-phosphate	AT4G28610	1	0	0	1	2	NA	NA	NA	NA	NA	NA	NA	NA	NA	253784_at	phosphate starvation response 1	27.3.20	RNA.regulation of transcription.G2-like transcription factor family, GARP
1058	met83 and AT4G28620	8.893	met83	Glucose-6-phosphate	AT4G28620	1	0	0	1	2	NA	NA	NA	NA	NA	NA	NA	NA	NA	NA	NA
1059	met83 and AT4G28630	8.893	met83	Glucose-6-phosphate	AT4G28630	1	0	0	1	2	NA	NA	NA	NA	NA	NA	NA	NA	NA	NA	NA
1060	met83 and AT4G28640	8.893	met83	Glucose-6-phosphate	AT4G28640	1	0	0	1	2	NA	NA	NA	NA	NA	NA	NA	NA	NA	253791_at	indole-3-acetic acid inducible 11	27.3.40	RNA.regulation of transcription.Aux/IAA family
1061	met83 and AT4G28650	8.893	met83	Glucose-6-phosphate	AT4G28650	1	0	0	1	2	NA	NA	NA	NA	NA	NA	NA	NA	NA	253786_at	Leucine-rich repeat transmembrane protein kinase family protein	30.2.11	signalling.receptor kinases.leucine rich repeat XI
1062	met83 and AT4G28660	8.893	met83	Glucose-6-phosphate	AT4G28660	1	0	0	1	2	NA	NA	NA	NA	NA	NA	NA	NA	NA	253790_at	photosystem II reaction center PSB28 protein	1.1.1.2	PS.lightreaction.photosystem II.PSII polypeptide subunits
1063	met83 and AT4G28670	8.893	met83	Glucose-6-phosphate	AT4G28670	1	0	0	1	2	NA	NA	NA	NA	NA	NA	NA	NA	NA	253787_at	Protein kinase family protein with domain of unknown function (DUF26)	30.2.17	signalling.receptor kinases.DUF 26
1064	met83 and AT4G28680	8.893	met83	Glucose-6-phosphate	AT4G28680	1	0	0	1	2	NA	NA	NA	NA	NA	NA	NA	NA	NA	253788_at	L-tyrosine decarboxylase	16.4.1	secondary metabolism.N misc.alkaloid-like
1065	met83 and AT4G28690	8.893	met83	Glucose-6-phosphate	AT4G28690	1	0	0	1	2	NA	NA	NA	NA	NA	NA	NA	NA	NA	NA	NA
1066	met83 and AT4G28700	8.893	met83	Glucose-6-phosphate	AT4G28700	1	0	0	1	2	NA	NA	NA	NA	NA	NA	NA	NA	NA	253792_at	ammonium transporter 1;4	34.5	transport.ammonium
1067	met83 and AT4G28703	8.893	met83	Glucose-6-phosphate	AT4G28703	1	0	0	1	2	NA	NA	NA	NA	NA	NA	NA	NA	NA	253737_at	RmlC-like cupins superfamily protein	35.2	not assigned.unknown
1068	met83 and AT4G28706	8.893	met83	Glucose-6-phosphate	AT4G28706	1	0	0	1	2	NA	NA	NA	NA	NA	NA	NA	NA	NA	253740_at	pfkB-like carbohydrate kinase family protein	3.5	minor CHO metabolism.others
1069	met83 and AT4G28710	8.893	met83	Glucose-6-phosphate	AT4G28710	1	0	0	1	2	NA	NA	NA	NA	NA	NA	NA	NA	NA	253793_at	Myosin family protein with Dil domain	31.1	cell.organisation
1070	met83 and AT4G28720	8.893	met83	Glucose-6-phosphate	AT4G28720	1	0	0	1	2	NA	NA	NA	NA	NA	NA	NA	NA	NA	253794_at	Flavin-binding monooxygenase family protein	26.7	misc.oxidases - copper, flavone etc
1071	met83 and AT4G28730	8.893	met83	Glucose-6-phosphate	AT4G28730	1	0	0	1	2	NA	NA	NA	NA	NA	NA	NA	NA	NA	NA	NA
1072	met83 and AT4G28740	8.893	met83	Glucose-6-phosphate	AT4G28740	1	0	0	1	2	NA	NA	NA	NA	NA	NA	NA	NA	NA	253765_at	FUNCTIONS IN: molecular_function unknown; INVOLVED IN: biological_process unknown; LOCATED IN: chloroplast; EXPRESSED IN: 21 plant structures; EXPRESSED DURING: 13 growth stages; CONTAINS InterPro DOMAIN/s: Protein of unknown function DUF3493 (InterPro:IPR021883); BEST Arabidopsis thaliana protein match is: tetratricopeptide repeat (TPR)-containing protein (TAIR:AT1G02910.1); Has 30201 Blast hits…	35.2	not assigned.unknown
1073	met83 and AT4G28750	8.893	met83	Glucose-6-phosphate	AT4G28750	1	0	0	1	2	NA	NA	NA	NA	NA	NA	NA	NA	NA	253738_at	Photosystem I reaction centre subunit IV / PsaE protein	1.1.2.2	PS.lightreaction.photosystem I.PSI polypeptide subunits
1074	met83 and AT4G28760	8.893	met83	Glucose-6-phosphate	AT4G28760	1	0	0	1	2	NA	NA	NA	NA	NA	NA	NA	NA	NA	253739_at	Protein of unknown function (DUF3741)	35.2	not assigned.unknown
1075	met83 and AT4G28770	8.893	met83	Glucose-6-phosphate	AT4G28770	1	0	0	1	2	NA	NA	NA	NA	NA	NA	NA	NA	NA	253766_at	Tetraspanin family protein	35.2	not assigned.unknown
1076	met83 and AT4G28775	8.893	met83	Glucose-6-phosphate	AT4G28775	1	0	0	1	2	NA	NA	NA	NA	NA	NA	NA	NA	NA	NA	NA
1077	met83 and AT4G28780	8.893	met83	Glucose-6-phosphate	AT4G28780	1	0	0	1	2	NA	NA	NA	NA	NA	NA	NA	NA	NA	253736_at	GDSL-like Lipase/Acylhydrolase superfamily protein	26.28	misc.GDSL-motif lipase
1078	met83 and AT4G28790	8.893	met83	Glucose-6-phosphate	AT4G28790	1	0	0	1	2	NA	NA	NA	NA	NA	NA	NA	NA	NA	NA	NA
1079	met83 and AT4G28800	8.893	met83	Glucose-6-phosphate	AT4G28800	1	0	0	1	2	NA	NA	NA	NA	NA	NA	NA	NA	NA	NA	NA
1080	met83 and AT4G28811	8.893	met83	Glucose-6-phosphate	AT4G28811	1	0	0	1	2	NA	NA	NA	NA	NA	NA	NA	NA	NA	NA	NA
1081	met83 and AT4G28815	8.893	met83	Glucose-6-phosphate	AT4G28815	1	0	0	1	2	NA	NA	NA	NA	NA	NA	NA	NA	NA	NA	NA
1082	met83 and AT4G28820	8.893	met83	Glucose-6-phosphate	AT4G28820	1	0	0	1	2	NA	NA	NA	NA	NA	NA	NA	NA	NA	NA	NA
1083	met83 and AT4G28830	8.893	met83	Glucose-6-phosphate	AT4G28830	1	0	0	1	2	NA	NA	NA	NA	NA	NA	NA	NA	NA	253762_at	S-adenosyl-L-methionine-dependent methyltransferases superfamily protein	27.3.67	RNA.regulation of transcription.putative transcription regulator
1084	met83 and AT4G28840	8.893	met83	Glucose-6-phosphate	AT4G28840	1	0	0	1	2	NA	NA	NA	NA	NA	NA	NA	NA	NA	NA	NA
1085	met83 and AT4G28850	8.893	met83	Glucose-6-phosphate	AT4G28850	1	0	0	1	2	NA	NA	NA	NA	NA	NA	NA	NA	NA	253763_at	xyloglucan endotransglucosylase/hydrolase 26	10.7	cell wall.modification
1086	met83 and AT4G28860	8.893	met83	Glucose-6-phosphate	AT4G28860	1	0	0	1	2	NA	NA	NA	NA	NA	NA	NA	NA	NA	NA	NA
1087	met83 and AT4G28870	8.893	met83	Glucose-6-phosphate	AT4G28870	1	0	0	1	2	NA	NA	NA	NA	NA	NA	NA	NA	NA	NA	NA
1088	met83 and AT4G28880	8.893	met83	Glucose-6-phosphate	AT4G28880	1	0	0	1	2	NA	NA	NA	NA	NA	NA	NA	NA	NA	NA	NA
1089	met83 and AT4G28890	8.893	met83	Glucose-6-phosphate	AT4G28890	1	0	0	1	2	NA	NA	NA	NA	NA	NA	NA	NA	NA	253741_at	RING/U-box superfamily protein	29.5.11.4.2	protein.degradation.ubiquitin.E3.RING
1090	met83 and AT4G28900	8.893	met83	Glucose-6-phosphate	AT4G28900	1	0	0	1	2	NA	NA	NA	NA	NA	NA	NA	NA	NA	253742_at	transposable element gene	28.1	DNA.synthesis/chromatin structure
1091	met83 and AT4G28910	8.893	met83	Glucose-6-phosphate	AT4G28910	1	0	0	1	2	NA	NA	NA	NA	NA	NA	NA	NA	NA	253752_at	novel interactor of JAZ	35.2	not assigned.unknown
1092	met83 and AT4G28915	8.893	met83	Glucose-6-phosphate	AT4G28915	1	0	0	1	2	NA	NA	NA	NA	NA	NA	NA	NA	NA	NA	NA
1093	met83 and AT4G28920	8.893	met83	Glucose-6-phosphate	AT4G28920	1	0	0	1	2	NA	NA	NA	NA	NA	NA	NA	NA	NA	NA	NA
1094	met83 and AT4G28930	8.893	met83	Glucose-6-phosphate	AT4G28930	1	0	0	1	2	NA	NA	NA	NA	NA	NA	NA	NA	NA	NA	NA
1095	met83 and AT4G28940	8.893	met83	Glucose-6-phosphate	AT4G28940	1	0	0	1	2	NA	NA	NA	NA	NA	NA	NA	NA	NA	253743_at	Phosphorylase superfamily protein	35.1	not assigned.no ontology
1096	met83 and AT4G28950	8.893	met83	Glucose-6-phosphate	AT4G28950	1	0	0	1	2	NA	NA	NA	NA	NA	NA	NA	NA	NA	253757_at	RHO-related protein from plants 9	30.5	signalling.G-proteins
1097	met83 and AT4G28960	8.893	met83	Glucose-6-phosphate	AT4G28960	1	0	0	1	2	NA	NA	NA	NA	NA	NA	NA	NA	NA	NA	NA
1098	met83 and AT4G28970	8.893	met83	Glucose-6-phosphate	AT4G28970	1	0	0	1	2	NA	NA	NA	NA	NA	NA	NA	NA	NA	NA	NA
1099	met83 and AT4G28980	8.893	met83	Glucose-6-phosphate	AT4G28980	1	0	0	1	2	NA	NA	NA	NA	NA	NA	NA	NA	NA	253756_at	CDK-activating kinase 1AT	31.3	cell.cycle
1100	met67 and AT1G31540	4.86911	met67	Hydroxyproline	AT1G31540	1	0	0	1	2	NA	NA	NA	NA	NA	NA	NA	NA	NA	256487_at	Disease resistance protein (TIR-NBS-LRR class) family	20.1.7	stress.biotic.PR-proteins
1101	met67 and AT1G31570	4.86911	met67	Hydroxyproline	AT1G31570	1	0	0	1	2	NA	NA	NA	NA	NA	NA	NA	NA	NA	NA	NA
1102	met67 and AT1G31620	4.86911	met67	Hydroxyproline	AT1G31620	1	0	0	1	2	NA	NA	NA	NA	NA	NA	NA	NA	NA	246579_at	unknown protein; Has 9 Blast hits to 9 proteins in 2 species: Archae - 0; Bacteria - 0; Metazoa - 0; Fungi - 0; Plants - 9; Viruses - 0; Other Eukaryotes - 0 (source: NCBI BLink).	35.2	not assigned.unknown
1103	met67 and AT1G31630	4.86911	met67	Hydroxyproline	AT1G31630	1	0	0	1	2	NA	NA	NA	NA	NA	NA	NA	NA	NA	246578_at	AGAMOUS-like 86	27.3.24	RNA.regulation of transcription.MADS box transcription factor family
1104	met67 and AT1G31640	4.86911	met67	Hydroxyproline	AT1G31640	1	0	0	1	2	NA	NA	NA	NA	NA	NA	NA	NA	NA	246577_at	AGAMOUS-like 92	27.3.24	RNA.regulation of transcription.MADS box transcription factor family
1105	met67 and AT1G31670	4.86911	met67	Hydroxyproline	AT1G31670	1	0	0	1	2	NA	NA	NA	NA	NA	NA	NA	NA	NA	246574_at	Copper amine oxidase family protein	26.7	misc.oxidases - copper, flavone etc
1106	met67 and AT1G31720	4.86911	met67	Hydroxyproline	AT1G31720	1	0	0	1	2	NA	NA	NA	NA	NA	NA	NA	NA	NA	246635_at	Protein of unknown function (DUF1218)	35.2	not assigned.unknown
1107	met67 and AT1G31730	4.86911	met67	Hydroxyproline	AT1G31730	1	0	0	1	2	NA	NA	NA	NA	NA	NA	NA	NA	NA	246634_at	Adaptin family protein	31.4	cell.vesicle transport
1108	met67 and AT1G58360	4.76545	met67	Hydroxyproline	AT1G58360	1	0	0	1	2	NA	NA	NA	NA	NA	NA	NA	NA	NA	256022_at	amino acid permease 1	34.3	transport.amino acids
1109	met67 and AT1G58370	4.76545	met67	Hydroxyproline	AT1G58370	1	0	0	1	2	NA	NA	NA	NA	NA	NA	NA	NA	NA	256025_at	glycosyl hydrolase family 10 protein / carbohydrate-binding domain-containing protein	10.6.2	cell wall.degradation.mannan-xylose-arabinose-fucose
1110	met67 and AT1G58380	4.76545	met67	Hydroxyproline	AT1G58380	1	0	0	1	2	NA	NA	NA	NA	NA	NA	NA	NA	NA	NA	NA
1111	met67 and AT1G58390	4.76545	met67	Hydroxyproline	AT1G58390	1	0	0	1	2	NA	NA	NA	NA	NA	NA	NA	NA	NA	245839_at	Disease resistance protein (CC-NBS-LRR class) family	20.1.7	stress.biotic.PR-proteins
1112	met67 and AT1G58400	4.76545	met67	Hydroxyproline	AT1G58400	1	0	0	1	2	NA	NA	NA	NA	NA	NA	NA	NA	NA	NA	NA
1113	met67 and AT1G58410	4.76545	met67	Hydroxyproline	AT1G58410	1	0	0	1	2	NA	NA	NA	NA	NA	NA	NA	NA	NA	245838_at	Disease resistance protein (CC-NBS-LRR class) family	20.1.7	stress.biotic.PR-proteins
1114	met67 and AT1G58420	4.76545	met67	Hydroxyproline	AT1G58420	1	0	0	1	2	NA	NA	NA	NA	NA	NA	NA	NA	NA	245840_at	Uncharacterised conserved protein UCP031279	35.2	not assigned.unknown
1115	met67 and AT1G58430	4.76545	met67	Hydroxyproline	AT1G58430	1	0	0	1	2	NA	NA	NA	NA	NA	NA	NA	NA	NA	245842_at	GDSL-like Lipase/Acylhydrolase family protein	26.28	misc.GDSL-motif lipase
1116	met67 and AT2G04330	4.75932	met67	Hydroxyproline	AT2G04330	1	0	0	1	2	NA	NA	NA	NA	NA	NA	NA	NA	NA	263860_at	transposable element gene	35.2	not assigned.unknown
1117	met67 and AT2G04350	4.75932	met67	Hydroxyproline	AT2G04350	1	0	0	1	2	NA	NA	NA	NA	NA	NA	NA	NA	NA	263811_at	AMP-dependent synthetase and ligase family protein	11.1.9	lipid metabolism.FA synthesis and FA elongation.long chain fatty acid CoA ligase
1118	met67 and AT2G04370	4.75932	met67	Hydroxyproline	AT2G04370	1	0	0	1	2	NA	NA	NA	NA	NA	NA	NA	NA	NA	263858_at	unknown protein; Has 2 Blast hits to 2 proteins in 1 species: Archae - 0; Bacteria - 0; Metazoa - 0; Fungi - 0; Plants - 2; Viruses - 0; Other Eukaryotes - 0 (source: NCBI BLink).	35.2	not assigned.unknown
1119	met67 and AT2G04378	4.75932	met67	Hydroxyproline	AT2G04378	1	0	0	1	2	NA	NA	NA	NA	NA	NA	NA	NA	NA	NA	Beta-galactosidase related protein
1120	met67 and AT2G04380	4.75932	met67	Hydroxyproline	AT2G04380	1	0	0	1	2	NA	NA	NA	NA	NA	NA	NA	NA	NA	263857_at	unknown protein; Has 2 Blast hits to 2 proteins in 1 species: Archae - 0; Bacteria - 0; Metazoa - 0; Fungi - 0; Plants - 2; Viruses - 0; Other Eukaryotes - 0 (source: NCBI BLink).	35.2	not assigned.unknown
1121	met67 and AT2G04390	4.75932	met67	Hydroxyproline	AT2G04390	1	0	0	1	2	NA	NA	NA	NA	NA	NA	NA	NA	NA	NA	NA
1122	met67 and AT2G04395	4.75932	met67	Hydroxyproline	AT2G04395	1	0	0	1	2	NA	NA	NA	NA	NA	NA	NA	NA	NA	NA	NA
1123	met67 and AT2G04410	4.75932	met67	Hydroxyproline	AT2G04410	1	0	0	1	2	NA	NA	NA	NA	NA	NA	NA	NA	NA	263856_at	RPM1-interacting protein 4 (RIN4) family protein	35.2	not assigned.unknown
1124	met67 and AT2G04420	4.75932	met67	Hydroxyproline	AT2G04420	1	0	0	1	2	NA	NA	NA	NA	NA	NA	NA	NA	NA	263855_at	Polynucleotidyl transferase, ribonuclease H-like superfamily protein	35.2	not assigned.unknown
1125	met67 and AT2G04425	4.75932	met67	Hydroxyproline	AT2G04425	1	0	0	1	2	NA	NA	NA	NA	NA	NA	NA	NA	NA	NA	NA
1126	met67 and AT2G04430	4.75932	met67	Hydroxyproline	AT2G04430	1	0	0	1	2	NA	NA	NA	NA	NA	NA	NA	NA	NA	263854_at	nudix hydrolase homolog 5	23.3.3	nucleotide metabolism.salvage.NUDIX hydrolases
1127	met67 and AT2G04440	4.75932	met67	Hydroxyproline	AT2G04440	1	0	0	1	2	NA	NA	NA	NA	NA	NA	NA	NA	NA	263853_at	MutT/nudix family protein	23.3.3	nucleotide metabolism.salvage.NUDIX hydrolases
1128	met67 and AT2G04460	4.75932	met67	Hydroxyproline	AT2G04460	1	0	0	1	2	NA	NA	NA	NA	NA	NA	NA	NA	NA	263851_at	transposable element gene	35.2	not assigned.unknown
1129	met67 and AT2G04470	4.75932	met67	Hydroxyproline	AT2G04470	1	0	0	1	2	NA	NA	NA	NA	NA	NA	NA	NA	NA	NA	NA
1130	met49 and AT1G55730	4.51176	met49	Leucine	AT1G55730	1	0	0	1	2	NA	NA	NA	NA	NA	NA	NA	NA	NA	NA	NA
1131	met49 and AT1G55740	4.51176	met49	Leucine	AT1G55740	1	0	0	1	2	NA	NA	NA	NA	NA	NA	NA	NA	NA	264532_at	seed imbibition 1	3.1.2.2	minor CHO metabolism.raffinose family.raffinose synthases.putative
1132	met49 and AT1G55750	4.51176	met49	Leucine	AT1G55750	1	0	0	1	2	NA	NA	NA	NA	NA	NA	NA	NA	NA	NA	NA
1133	met49 and AT1G55760	4.51176	met49	Leucine	AT1G55760	1	0	0	1	2	NA	NA	NA	NA	NA	NA	NA	NA	NA	264562_at	BTB/POZ domain-containing protein	35.1.9	not assigned.no ontology.BTB/POZ domain-containing protein
1134	met49 and AT1G55770	4.51176	met49	Leucine	AT1G55770	1	0	0	1	2	NA	NA	NA	NA	NA	NA	NA	NA	NA	NA	NA
1135	met49 and AT1G55780	4.51176	met49	Leucine	AT1G55780	1	0	0	1	2	NA	NA	NA	NA	NA	NA	NA	NA	NA	NA	NA
1136	met49 and AT1G55790	4.51176	met49	Leucine	AT1G55790	1	0	0	1	2	NA	NA	NA	NA	NA	NA	NA	NA	NA	264543_at	Domain of unknown function (DUF2431)	35.2	not assigned.unknown
1137	met49 and AT1G55800	4.51176	met49	Leucine	AT1G55800	1	0	0	1	2	NA	NA	NA	NA	NA	NA	NA	NA	NA	NA	NA
1138	met49 and AT1G55830	4.51176	met49	Leucine	AT1G55830	1	0	0	1	2	NA	NA	NA	NA	NA	NA	NA	NA	NA	264542_at	unknown protein; CONTAINS InterPro DOMAIN/s: Protein of unknown function DUF812 (InterPro:IPR008530); Has 10940 Blast hits to 7289 proteins in 653 species: Archae - 228; Bacteria - 791; Metazoa - 6174; Fungi - 805; Plants - 342; Viruses - 19; Other Eukaryotes - 2581 (source: NCBI BLink).	35.1	not assigned.no ontology
1139	met04 and AT2G01150	4.6925	met04	Malic acid	AT2G01150	1	0	0	1	2	NA	NA	NA	NA	NA	NA	NA	NA	NA	265740_at	RING-H2 finger protein 2B	29.5.11.4.2	protein.degradation.ubiquitin.E3.RING
1140	met04 and AT2G01160	4.6925	met04	Malic acid	AT2G01160	1	0	0	1	2	NA	NA	NA	NA	NA	NA	NA	NA	NA	NA	NA
1141	met04 and AT2G01175	4.6925	met04	Malic acid	AT2G01175	1	0	0	1	2	NA	NA	NA	NA	NA	NA	NA	NA	NA	NA	NA
1142	met04 and AT2G01180	4.6925	met04	Malic acid	AT2G01180	1	0	0	1	2	NA	NA	NA	NA	NA	NA	NA	NA	NA	265737_at	phosphatidic acid phosphatase 1	26.13	misc.acid and other phosphatases
1143	met04 and AT2G01190	4.6925	met04	Malic acid	AT2G01190	1	0	0	1	2	NA	NA	NA	NA	NA	NA	NA	NA	NA	265733_at	Octicosapeptide/Phox/Bem1p family protein	35.1	not assigned.no ontology
1144	met04 and AT2G01200	4.6925	met04	Malic acid	AT2G01200	1	0	0	1	2	NA	NA	NA	NA	NA	NA	NA	NA	NA	NA	NA
1145	met04 and AT2G01210	4.6925	met04	Malic acid	AT2G01210	1	0	0	1	2	NA	NA	NA	NA	NA	NA	NA	NA	NA	265789_at	Leucine-rich repeat protein kinase family protein	30.2.3	signalling.receptor kinases.leucine rich repeat III
1146	met04 and AT2G01220	4.6925	met04	Malic acid	AT2G01220	1	0	0	1	2	NA	NA	NA	NA	NA	NA	NA	NA	NA	265760_at	Nucleotidylyl transferase superfamily protein	35.2	not assigned.unknown
1147	met04 and AT2G01240	4.6925	met04	Malic acid	AT2G01240	1	0	0	1	2	NA	NA	NA	NA	NA	NA	NA	NA	NA	265762_at	Reticulon family protein	35.1	not assigned.no ontology
1148	met04 and AT2G39930	5.00551	met04	Malic acid	AT2G39930	1	0	0	1	2	NA	NA	NA	NA	NA	NA	NA	NA	NA	267356_at	isoamylase 1	2.1.2.4	major CHO metabolism.synthesis.starch.debranching
1149	met04 and AT2G39950	5.00551	met04	Malic acid	AT2G39950	1	0	0	1	2	NA	NA	NA	NA	NA	NA	NA	NA	NA	267347_at	unknown protein; Has 978 Blast hits to 254 proteins in 81 species: Archae - 0; Bacteria - 8; Metazoa - 109; Fungi - 53; Plants - 41; Viruses - 0; Other Eukaryotes - 767 (source: NCBI BLink).	35.2	not assigned.unknown
1150	met04 and AT2G39960	5.00551	met04	Malic acid	AT2G39960	1	0	0	1	2	NA	NA	NA	NA	NA	NA	NA	NA	NA	NA	NA
1151	met04 and AT2G39975	5.00551	met04	Malic acid	AT2G39975	1	0	0	1	2	NA	NA	NA	NA	NA	NA	NA	NA	NA	NA	NA
1152	met04 and AT2G40004	5.00551	met04	Malic acid	AT2G40004	1	0	0	1	2	NA	NA	NA	NA	NA	NA	NA	NA	NA	NA	NA
1153	met02 and AT1G51950	4.99637	met02	Proline	AT1G51950	1	0	0	1	2	NA	NA	NA	NA	NA	NA	NA	NA	NA	246376_at	indole-3-acetic acid inducible 18	27.3.40	RNA.regulation of transcription.Aux/IAA family
1154	met02 and AT1G51960	4.99637	met02	Proline	AT1G51960	1	0	0	1	2	NA	NA	NA	NA	NA	NA	NA	NA	NA	265047_at	IQ-domain 27	30.3	signalling.calcium
1155	met02 and AT1G51965	4.99637	met02	Proline	AT1G51965	1	0	0	1	2	NA	NA	NA	NA	NA	NA	NA	NA	NA	NA	NA
1156	met02 and AT1G51970	4.99637	met02	Proline	AT1G51970	1	0	0	1	2	NA	NA	NA	NA	NA	NA	NA	NA	NA	NA	NA
1157	met02 and AT1G51980	4.99637	met02	Proline	AT1G51980	1	0	0	1	2	NA	NA	NA	NA	NA	NA	NA	NA	NA	265056_at	Insulinase (Peptidase family M16) protein	29.3.2	protein.targeting.mitochondria
1158	met02 and AT1G51990	4.99637	met02	Proline	AT1G51990	1	0	0	1	2	NA	NA	NA	NA	NA	NA	NA	NA	NA	265052_at	O-methyltransferase family protein	26.6	misc.O-methyl transferases
1159	met02 and AT1G52000	4.99637	met02	Proline	AT1G52000	1	0	0	1	2	NA	NA	NA	NA	NA	NA	NA	NA	NA	265053_at	Mannose-binding lectin superfamily protein	26.16	misc.myrosinases-lectin-jacalin
1160	met02 and AT1G52010	4.99637	met02	Proline	AT1G52010	1	0	0	1	2	NA	NA	NA	NA	NA	NA	NA	NA	NA	NA	NA
1161	met02 and AT1G52020	4.99637	met02	Proline	AT1G52020	1	0	0	1	2	NA	NA	NA	NA	NA	NA	NA	NA	NA	265055_at	transposable element gene	35.1	not assigned.no ontology
1162	met02 and AT2G23500	4.91985	met02	Proline	AT2G23500	1	0	0	1	2	NA	NA	NA	NA	NA	NA	NA	NA	NA	NA	NA
1163	met02 and AT2G23510	4.91985	met02	Proline	AT2G23510	1	0	0	1	2	NA	NA	NA	NA	NA	NA	NA	NA	NA	267150_at	spermidine disinapoyl acyltransferase	16.2	secondary metabolism.phenylpropanoids
1164	met02 and AT2G23520	4.91985	met02	Proline	AT2G23520	1	0	0	1	2	NA	NA	NA	NA	NA	NA	NA	NA	NA	NA	NA
1165	met02 and AT2G23530	4.91985	met02	Proline	AT2G23530	1	0	0	1	2	NA	NA	NA	NA	NA	NA	NA	NA	NA	267120_at	Zinc-finger domain of monoamine-oxidase A repressor R1	35.2	not assigned.unknown
1166	met02 and AT2G23540	4.91985	met02	Proline	AT2G23540	1	0	0	1	2	NA	NA	NA	NA	NA	NA	NA	NA	NA	267121_at	GDSL-like Lipase/Acylhydrolase superfamily protein	26.28	misc.GDSL-motif lipase
1167	met02 and AT2G23550	4.91985	met02	Proline	AT2G23550	1	0	0	1	2	NA	NA	NA	NA	NA	NA	NA	NA	NA	267122_at	methyl esterase 6	26.8	misc.nitrilases, *nitrile lyases, berberine bridge enzymes, reticuline oxidases, troponine reductases
1168	met02 and AT2G23560	4.91985	met02	Proline	AT2G23560	1	0	0	1	2	NA	NA	NA	NA	NA	NA	NA	NA	NA	267123_at	methyl esterase 7	26.8	misc.nitrilases, *nitrile lyases, berberine bridge enzymes, reticuline oxidases, troponine reductases
1169	met02 and AT2G23570	4.91985	met02	Proline	AT2G23570	1	0	0	1	2	NA	NA	NA	NA	NA	NA	NA	NA	NA	267124_at	methyl esterase 19	26.8	misc.nitrilases, *nitrile lyases, berberine bridge enzymes, reticuline oxidases, troponine reductases
1170	met02 and AT2G23580	4.91985	met02	Proline	AT2G23580	1	0	0	1	2	NA	NA	NA	NA	NA	NA	NA	NA	NA	267125_at	methyl esterase 4	26.8	misc.nitrilases, *nitrile lyases, berberine bridge enzymes, reticuline oxidases, troponine reductases
1171	met02 and AT2G23590	4.91985	met02	Proline	AT2G23590	1	0	0	1	2	NA	NA	NA	NA	NA	NA	NA	NA	NA	NA	NA
1172	met02 and AT2G23600	4.91985	met02	Proline	AT2G23600	1	0	0	1	2	NA	NA	NA	NA	NA	NA	NA	NA	NA	NA	NA
1173	met02 and AT2G23610	4.91985	met02	Proline	AT2G23610	1	0	0	1	2	NA	NA	NA	NA	NA	NA	NA	NA	NA	267127_at	methyl esterase 3	26.8	misc.nitrilases, *nitrile lyases, berberine bridge enzymes, reticuline oxidases, troponine reductases
1174	met02 and AT2G23620	4.91985	met02	Proline	AT2G23620	1	0	0	1	2	NA	NA	NA	NA	NA	NA	NA	NA	NA	267128_at	methyl esterase 1	26.8	misc.nitrilases, *nitrile lyases, berberine bridge enzymes, reticuline oxidases, troponine reductases
1175	met07 and AT3G06430	4.5479	met07	Serine	AT3G06430	1	0	0	1	2	NA	NA	NA	NA	NA	NA	NA	NA	NA	NA	NA
1176	met07 and AT3G06433	4.5479	met07	Serine	AT3G06433	1	0	0	1	2	NA	NA	NA	NA	NA	NA	NA	NA	NA	254437_s_at	pseudogene of nodulin MtN3 family protein	35.2	not assigned.unknown
1177	met07 and AT3G06435	4.5479	met07	Serine	AT3G06435	1	0	0	1	2	NA	NA	NA	NA	NA	NA	NA	NA	NA	NA	NA
1178	met07 and AT3G06437	4.5479	met07	Serine	AT3G06437	1	0	0	1	2	NA	NA	NA	NA	NA	NA	NA	NA	NA	NA	NA
1179	met07 and AT3G06440	4.5479	met07	Serine	AT3G06440	1	0	0	1	2	NA	NA	NA	NA	NA	NA	NA	NA	NA	258853_at	Galactosyltransferase family protein	29.7	protein.glycosylation
1180	met07 and AT3G06455	4.5479	met07	Serine	AT3G06455	1	0	0	1	2	NA	NA	NA	NA	NA	NA	NA	NA	NA	NA	NA
1181	met07 and AT3G06460	4.5479	met07	Serine	AT3G06460	1	0	0	1	2	NA	NA	NA	NA	NA	NA	NA	NA	NA	258912_at	GNS1/SUR4 membrane protein family	11.8.1	lipid metabolism.exotics (steroids, squalene etc).sphingolipids
1182	met05 and AT4G18195	4.55151	met05	Succinic acid	AT4G18195	1	0	0	1	2	NA	NA	NA	NA	NA	NA	NA	NA	NA	NA	NA
1183	met05 and AT4G18197	4.55151	met05	Succinic acid	AT4G18197	1	0	0	1	2	NA	NA	NA	NA	NA	NA	NA	NA	NA	NA	NA
1184	met05 and AT4G18205	4.55151	met05	Succinic acid	AT4G18205	1	0	0	1	2	NA	NA	NA	NA	NA	NA	NA	NA	NA	NA	NA
1185	met05 and AT4G18210	4.55151	met05	Succinic acid	AT4G18210	1	0	0	1	2	NA	NA	NA	NA	NA	NA	NA	NA	NA	NA	NA
1186	met05 and AT4G18220	4.55151	met05	Succinic acid	AT4G18220	1	0	0	1	2	NA	NA	NA	NA	NA	NA	NA	NA	NA	NA	NA
1187	met05 and AT4G18255	4.55151	met05	Succinic acid	AT4G18255	1	0	0	1	2	NA	NA	NA	NA	NA	NA	NA	NA	NA	NA	NA
1188	met05 and AT4G18282	4.55151	met05	Succinic acid	AT4G18282	1	0	0	1	2	NA	NA	NA	NA	NA	NA	NA	NA	NA	NA	NA
1189	met50 and AT4G23760	4.5505	met50	Trehalose	AT4G23760	1	0	0	1	2	NA	NA	NA	NA	NA	NA	NA	NA	NA	NA	NA
1190	met50 and AT4G23770	4.5505	met50	Trehalose	AT4G23770	1	0	0	1	2	NA	NA	NA	NA	NA	NA	NA	NA	NA	NA	NA
1191	met50 and AT4G23780	4.5505	met50	Trehalose	AT4G23780	1	0	0	1	2	NA	NA	NA	NA	NA	NA	NA	NA	NA	254220_at	unknown protein; BEST Arabidopsis thaliana protein match is: unknown protein (TAIR:AT4G23770.1); Has 51 Blast hits to 49 proteins in 22 species: Archae - 0; Bacteria - 9; Metazoa - 12; Fungi - 0; Plants - 14; Viruses - 2; Other Eukaryotes - 14 (source: NCBI BLink).	35.2	not assigned.unknown
1192	met50 and AT4G23790	4.5505	met50	Trehalose	AT4G23790	1	0	0	1	2	NA	NA	NA	NA	NA	NA	NA	NA	NA	NA	NA
1193	met50 and AT4G23810	4.5505	met50	Trehalose	AT4G23810	1	0	0	1	2	NA	NA	NA	NA	NA	NA	NA	NA	NA	254231_at	WRKY family transcription factor	27.3.32	RNA.regulation of transcription.WRKY domain transcription factor family
1194	met50 and AT4G23850	4.5505	met50	Trehalose	AT4G23850	1	0	0	1	2	NA	NA	NA	NA	NA	NA	NA	NA	NA	254192_at	AMP-dependent synthetase and ligase family protein	11.1.9	lipid metabolism.FA synthesis and FA elongation.long chain fatty acid CoA ligase
1195	met50 and AT1G68550	4.76078	met50	Trehalose	AT1G68550	1	0	0	1	2	NA	NA	NA	NA	NA	NA	NA	NA	NA	NA	NA
1196	met50 and AT1G68552	4.76078	met50	Trehalose	AT1G68552	1	0	0	1	2	NA	NA	NA	NA	NA	NA	NA	NA	NA	NA	NA
1197	met50 and AT1G68568	4.76078	met50	Trehalose	AT1G68568	1	0	0	1	2	NA	NA	NA	NA	NA	NA	NA	NA	NA	NA	NA
1198	met50 and AT1G68610	4.76078	met50	Trehalose	AT1G68610	1	0	0	1	2	NA	NA	NA	NA	NA	NA	NA	NA	NA	262282_at	PLANT CADMIUM RESISTANCE 11	35.1	not assigned.no ontology
1199	met50 and AT1G68630	4.76078	met50	Trehalose	AT1G68630	1	0	0	1	2	NA	NA	NA	NA	NA	NA	NA	NA	NA	262279_at	PLAC8 family protein	35.1	not assigned.no ontology
1200	met50 and AT1G68640	4.76078	met50	Trehalose	AT1G68640	1	0	0	1	2	NA	NA	NA	NA	NA	NA	NA	NA	NA	262278_at	bZIP transcription factor family protein	27.3.35	RNA.regulation of transcription.bZIP transcription factor family
1201	met50 and AT1G68670	4.76078	met50	Trehalose	AT1G68670	1	0	0	1	2	NA	NA	NA	NA	NA	NA	NA	NA	NA	262284_at	myb-like transcription factor family protein	27.3.20	RNA.regulation of transcription.G2-like transcription factor family, GARP
1202	met50 and AT1G68690	4.76078	met50	Trehalose	AT1G68690	1	0	0	1	2	NA	NA	NA	NA	NA	NA	NA	NA	NA	262228_at	Protein kinase superfamily protein	30.2.22	signalling.receptor kinases.proline extensin like
1203	met50 and AT1G68700	4.76078	met50	Trehalose	AT1G68700	1	0	0	1	2	NA	NA	NA	NA	NA	NA	NA	NA	NA	262276_at	unknown protein; BEST Arabidopsis thaliana protein match is: unknown protein (TAIR:AT1G26140.1); Has 14 Blast hits to 14 proteins in 4 species: Archae - 0; Bacteria - 0; Metazoa - 0; Fungi - 0; Plants - 14; Viruses - 0; Other Eukaryotes - 0 (source: NCBI BLink).	35.2	not assigned.unknown
1204	met50 and AT1G68710	4.76078	met50	Trehalose	AT1G68710	1	0	0	1	2	NA	NA	NA	NA	NA	NA	NA	NA	NA	262275_at	ATPase E1-E2 type family protein / haloacid dehalogenase-like hydrolase family protein	27.3.35	RNA.regulation of transcription.bZIP transcription factor family
1205	met50 and AT4G21360	4.80709	met50	Trehalose	AT4G21360	1	0	0	1	2	NA	NA	NA	NA	NA	NA	NA	NA	NA	254406_at	transposable element gene	28.1	DNA.synthesis/chromatin structure
1206	met50 and AT4G21362	4.80709	met50	Trehalose	AT4G21362	1	0	0	1	2	NA	NA	NA	NA	NA	NA	NA	NA	NA	NA	NA
1207	met50 and AT4G21363	4.80709	met50	Trehalose	AT4G21363	1	0	0	1	2	NA	NA	NA	NA	NA	NA	NA	NA	NA	NA	NA
1208	met50 and AT4G21366	4.80709	met50	Trehalose	AT4G21366	1	0	0	1	2	NA	NA	NA	NA	NA	NA	NA	NA	NA	NA	NA
1209	met50 and AT4G21370	4.80709	met50	Trehalose	AT4G21370	1	0	0	1	2	NA	NA	NA	NA	NA	NA	NA	NA	NA	254407_at	S-locus protein kinase, putative	30.2.24	signalling.receptor kinases.S-locus glycoprotein like
1210	met50 and AT4G21390	4.80709	met50	Trehalose	AT4G21390	1	0	0	1	2	NA	NA	NA	NA	NA	NA	NA	NA	NA	254408_at	S-locus lectin protein kinase family protein	30.2.24	signalling.receptor kinases.S-locus glycoprotein like
1211	met50 and AT4G21410	4.80709	met50	Trehalose	AT4G21410	1	0	0	1	2	NA	NA	NA	NA	NA	NA	NA	NA	NA	254410_at	cysteine-rich RLK (RECEPTOR-like protein kinase) 29	30.2.17	signalling.receptor kinases.DUF 26
1212	met50 and AT4G21420	4.80709	met50	Trehalose	AT4G21420	1	0	0	1	2	NA	NA	NA	NA	NA	NA	NA	NA	NA	254411_at	transposable element gene	28.1.1.1	DNA.synthesis/chromatin structure.retrotransposon/transposase.gypsy-like retrotransposon
1213	met50 and AT4G21430	4.80709	met50	Trehalose	AT4G21430	1	0	0	1	2	NA	NA	NA	NA	NA	NA	NA	NA	NA	254412_at	Zinc finger, RING-type;Transcription factor jumonji/aspartyl beta-hydroxylase	27.3.99	RNA.regulation of transcription.unclassified
1214	met50 and AT4G21437	4.80709	met50	Trehalose	AT4G21437	1	0	0	1	2	NA	NA	NA	NA	NA	NA	NA	NA	NA	NA	NA
1215	met50 and AT4G14301	12.6254	met50	Trehalose	AT4G14301	1	0	0	1	2	NA	NA	NA	NA	NA	NA	NA	NA	NA	NA	NA
1216	met50 and AT4G14305	12.6254	met50	Trehalose	AT4G14305	1	0	0	1	2	NA	NA	NA	NA	NA	NA	NA	NA	NA	NA	NA
1217	met50 and AT4G14310	12.6254	met50	Trehalose	AT4G14310	1	0	0	1	2	NA	NA	NA	NA	NA	NA	NA	NA	NA	NA	NA
1218	met50 and AT4G14315	12.6254	met50	Trehalose	AT4G14315	1	0	0	1	2	NA	NA	NA	NA	NA	NA	NA	NA	NA	NA	NA
1219	met50 and AT4G14340	12.6254	met50	Trehalose	AT4G14340	1	0	0	1	2	NA	NA	NA	NA	NA	NA	NA	NA	NA	245294_at	casein kinase I	29.4	protein.postranslational modification
1220	met50 and AT4G14342	12.6254	met50	Trehalose	AT4G14342	1	0	0	1	2	NA	NA	NA	NA	NA	NA	NA	NA	NA	NA	NA
1221	met50 and AT4G14345	12.6254	met50	Trehalose	AT4G14345	1	0	0	1	2	NA	NA	NA	NA	NA	NA	NA	NA	NA	NA	NA
1222	met50 and AT4G14350	12.6254	met50	Trehalose	AT4G14350	1	0	0	1	2	NA	NA	NA	NA	NA	NA	NA	NA	NA	245608_at	AGC (cAMP-dependent, cGMP-dependent and protein kinase C) kinase family protein	29.4	protein.postranslational modification
1223	met50 and AT4G14358	12.6254	met50	Trehalose	AT4G14358	1	0	0	1	2	NA	NA	NA	NA	NA	NA	NA	NA	NA	NA	NA
1224	met50 and AT4G14368	12.6254	met50	Trehalose	AT4G14368	1	0	0	1	2	NA	NA	NA	NA	NA	NA	NA	NA	NA	245609_at	Regulator of chromosome condensation (RCC1) family protein	20.1.7	stress.biotic.PR-proteins
1225	met50 and AT4G14370	12.6254	met50	Trehalose	AT4G14370	1	0	0	1	2	NA	NA	NA	NA	NA	NA	NA	NA	NA	NA	NA
1226	met50 and AT4G14380	12.6254	met50	Trehalose	AT4G14380	1	0	0	1	2	NA	NA	NA	NA	NA	NA	NA	NA	NA	245610_at	unknown protein; Has 22 Blast hits to 22 proteins in 8 species: Archae - 0; Bacteria - 0; Metazoa - 1; Fungi - 1; Plants - 18; Viruses - 0; Other Eukaryotes - 2 (source: NCBI BLink).	35.2	not assigned.unknown
1227	met50 and AT4G14390	12.6254	met50	Trehalose	AT4G14390	1	0	0	1	2	NA	NA	NA	NA	NA	NA	NA	NA	NA	245611_at	Ankyrin repeat family protein	31.1	cell.organisation
1228	met50 and AT4G14403	12.6254	met50	Trehalose	AT4G14403	1	0	0	1	2	NA	NA	NA	NA	NA	NA	NA	NA	NA	NA	NA
1229	met50 and AT4G14410	12.6254	met50	Trehalose	AT4G14410	1	0	0	1	2	NA	NA	NA	NA	NA	NA	NA	NA	NA	245331_at	basic helix-loop-helix (bHLH) DNA-binding superfamily protein	27.3.6	RNA.regulation of transcription.bHLH,Basic Helix-Loop-Helix family
1230	met50 and AT4G14415	12.6254	met50	Trehalose	AT4G14415	1	0	0	1	2	NA	NA	NA	NA	NA	NA	NA	NA	NA	NA	NA
1231	met50 and AT4G14420	12.6254	met50	Trehalose	AT4G14420	1	0	0	1	2	NA	NA	NA	NA	NA	NA	NA	NA	NA	245340_at	HR-like lesion-inducing protein-related	35.1	not assigned.no ontology
1232	met50 and AT4G14450	12.6254	met50	Trehalose	AT4G14450	1	0	0	1	2	NA	NA	NA	NA	NA	NA	NA	NA	NA	NA	NA
1233	met50 and AT4G14455	12.6254	met50	Trehalose	AT4G14455	1	0	0	1	2	NA	NA	NA	NA	NA	NA	NA	NA	NA	NA	NA
1234	met50 and AT4G14460	12.6254	met50	Trehalose	AT4G14460	1	0	0	1	2	NA	NA	NA	NA	NA	NA	NA	NA	NA	245614_at	transposable element gene	28.1	DNA.synthesis/chromatin structure
1235	met50 and AT4G14465	12.6254	met50	Trehalose	AT4G14465	1	0	0	1	2	NA	NA	NA	NA	NA	NA	NA	NA	NA	245328_at	AT-hook motif nuclear-localized protein 20	35.1.7	not assigned.no ontology.AT hook motif-containing protein
1236	met50 and AT4G14470	12.6254	met50	Trehalose	AT4G14470	1	0	0	1	2	NA	NA	NA	NA	NA	NA	NA	NA	NA	245615_at	transposable element gene	28.1	DNA.synthesis/chromatin structure
1237	met50 and AT4G14480	12.6254	met50	Trehalose	AT4G14480	1	0	0	1	2	NA	NA	NA	NA	NA	NA	NA	NA	NA	245616_at	Protein kinase superfamily protein	29.4	protein.postranslational modification
1238	met50 and AT4G14490	12.6254	met50	Trehalose	AT4G14490	1	0	0	1	2	NA	NA	NA	NA	NA	NA	NA	NA	NA	245617_at	SMAD/FHA domain-containing protein	35.1	not assigned.no ontology
1239	met50 and AT4G14500	12.6254	met50	Trehalose	AT4G14500	1	0	0	1	2	NA	NA	NA	NA	NA	NA	NA	NA	NA	245269_at	Polyketide cyclase/dehydrase and lipid transport superfamily protein	35.1	not assigned.no ontology
1240	met50 and AT4G14504	12.6254	met50	Trehalose	AT4G14504	1	0	0	1	2	NA	NA	NA	NA	NA	NA	NA	NA	NA	NA	NA
1241	met50 and AT4G14520	12.6254	met50	Trehalose	AT4G14520	1	0	0	1	2	NA	NA	NA	NA	NA	NA	NA	NA	NA	NA	NA
1242	met50 and AT4G14530	12.6254	met50	Trehalose	AT4G14530	1	0	0	1	2	NA	NA	NA	NA	NA	NA	NA	NA	NA	245591_at	BEST Arabidopsis thaliana protein match is: AGAMOUS-like 97 (TAIR:AT1G46408.1); Has 21 Blast hits to 21 proteins in 2 species: Archae - 0; Bacteria - 0; Metazoa - 0; Fungi - 0; Plants - 21; Viruses - 0; Other Eukaryotes - 0 (source: NCBI BLink).	27.3.24	RNA.regulation of transcription.MADS box transcription factor family
1243	met50 and AT4G14540	12.6254	met50	Trehalose	AT4G14540	1	0	0	1	2	NA	NA	NA	NA	NA	NA	NA	NA	NA	245592_at	nuclear factor Y, subunit B3	27.3.15	RNA.regulation of transcription.CCAAT box binding factor family, HAP3
1244	met50 and AT4G14548	12.6254	met50	Trehalose	AT4G14548	1	0	0	1	2	NA	NA	NA	NA	NA	NA	NA	NA	NA	NA	NA
1245	met50 and AT4G14550	12.6254	met50	Trehalose	AT4G14550	1	0	0	1	2	NA	NA	NA	NA	NA	NA	NA	NA	NA	245593_at	indole-3-acetic acid inducible 14	27.3.40	RNA.regulation of transcription.Aux/IAA family
1246	met50 and AT4G14560	12.6254	met50	Trehalose	AT4G14560	1	0	0	1	2	NA	NA	NA	NA	NA	NA	NA	NA	NA	245397_at	indole-3-acetic acid inducible	27.3.40	RNA.regulation of transcription.Aux/IAA family
1247	met50 and AT4G14570	12.6254	met50	Trehalose	AT4G14570	1	0	0	1	2	NA	NA	NA	NA	NA	NA	NA	NA	NA	245594_at	acylaminoacyl-peptidase-related	29.5	protein.degradation
1248	met50 and AT4G14580	12.6254	met50	Trehalose	AT4G14580	1	0	0	1	2	NA	NA	NA	NA	NA	NA	NA	NA	NA	245563_at	CBL-interacting protein kinase 4	29.4	protein.postranslational modification
1249	met50 and AT4G14590	12.6254	met50	Trehalose	AT4G14590	1	0	0	1	2	NA	NA	NA	NA	NA	NA	NA	NA	NA	245564_at	embryo defective 2739	35.2	not assigned.unknown
1250	met50 and AT4G14605	12.6254	met50	Trehalose	AT4G14605	1	0	0	1	2	NA	NA	NA	NA	NA	NA	NA	NA	NA	245565_at	Mitochondrial transcription termination factor family protein	27.3.99	RNA.regulation of transcription.unclassified
1251	met50 and AT4G14610	12.6254	met50	Trehalose	AT4G14610	1	0	0	1	2	NA	NA	NA	NA	NA	NA	NA	NA	NA	245566_at	pseudogene, disease resistance protein (CC-NBS-LRR class), putative, domain signature CC-NBS-LRR exists, suggestive of a disease resistance protein.; blastp match of 45% identity and 2.2e-162 P-value to GP|24461866|gb|AAN62353.1|AF506028_20|AF506028 NBS-LRR type disease resistance protein {Poncirus trifoliata}	20.1	stress.biotic
1252	met50 and AT4G14620	12.6254	met50	Trehalose	AT4G14620	1	0	0	1	2	NA	NA	NA	NA	NA	NA	NA	NA	NA	NA	NA
1253	met50 and AT4G14622	12.6254	met50	Trehalose	AT4G14622	1	0	0	1	2	NA	NA	NA	NA	NA	NA	NA	NA	NA	NA	NA
1254	met50 and AT4G14630	12.6254	met50	Trehalose	AT4G14630	1	0	0	1	2	NA	NA	NA	NA	NA	NA	NA	NA	NA	245567_at	germin-like protein 9	20.2.99	stress.abiotic.unspecified
1255	met50 and AT4G14640	12.6254	met50	Trehalose	AT4G14640	1	0	0	1	2	NA	NA	NA	NA	NA	NA	NA	NA	NA	245257_at	calmodulin 8	30.3	signalling.calcium
1256	met50 and AT4G14650	12.6254	met50	Trehalose	AT4G14650	1	0	0	1	2	NA	NA	NA	NA	NA	NA	NA	NA	NA	245568_at	unknown protein; FUNCTIONS IN: molecular_function unknown; INVOLVED IN: N-terminal protein myristoylation; EXPRESSED IN: 6 plant structures; EXPRESSED DURING: petal differentiation and expansion stage; Has 2407 Blast hits to 1833 proteins in 310 species: Archae - 19; Bacteria - 223; Metazoa - 708; Fungi - 285; Plants - 140; Viruses - 42; Other Eukaryotes - 990 (source: NCBI BLink).	35.2	not assigned.unknown
1257	met91 and AT1G08630	5.69944	met91	Glutamate	AT1G08630	1	0	0	1	2	NA	NA	NA	NA	NA	NA	NA	NA	NA	264777_at	threonine aldolase 1	13.2.5.2	amino acid metabolism.degradation.serine-glycine-cysteine group.glycine
1258	met91 and AT1G08640	5.69944	met91	Glutamate	AT1G08640	1	0	0	1	2	NA	NA	NA	NA	NA	NA	NA	NA	NA	264811_at	Chloroplast J-like domain 1	35.2	not assigned.unknown
1259	met91 and AT1G08650	5.69944	met91	Glutamate	AT1G08650	1	0	0	1	2	NA	NA	NA	NA	NA	NA	NA	NA	NA	264783_at	phosphoenolpyruvate carboxylase kinase 1	4.1.16	glycolysis.cytosolic branch.phospho-enol-pyruvate carboxylase kinase (PPCK)
1260	met91 and AT1G08670	5.69944	met91	Glutamate	AT1G08670	1	0	0	1	2	NA	NA	NA	NA	NA	NA	NA	NA	NA	264794_at	ENTH/VHS family protein	35.1.21	not assigned.no ontology.epsin N-terminal homology (ENTH) domain-containing protein
1261	met91 and AT1G08680	5.69944	met91	Glutamate	AT1G08680	1	0	0	1	2	NA	NA	NA	NA	NA	NA	NA	NA	NA	264795_at	ARF GAP-like zinc finger-containing protein ZIGA4	27.3.99	RNA.regulation of transcription.unclassified
1262	met91 and AT1G08695	5.69944	met91	Glutamate	AT1G08695	1	0	0	1	2	NA	NA	NA	NA	NA	NA	NA	NA	NA	NA	NA
1263	met91 and AT1G08700	5.69944	met91	Glutamate	AT1G08700	1	0	0	1	2	NA	NA	NA	NA	NA	NA	NA	NA	NA	264807_at	Presenilin-1	30.8	signalling.misc
1264	met91 and AT1G08710	5.69944	met91	Glutamate	AT1G08710	1	0	0	1	2	NA	NA	NA	NA	NA	NA	NA	NA	NA	264797_at	F-box family protein	29.5.11.4.3.2	protein.degradation.ubiquitin.E3.SCF.FBOX
1265	met91 and AT1G08720	5.69944	met91	Glutamate	AT1G08720	1	0	0	1	2	NA	NA	NA	NA	NA	NA	NA	NA	NA	264780_at	Protein kinase superfamily protein	30.6	signalling.MAP kinases
1266	met91 and AT1G08730	5.69944	met91	Glutamate	AT1G08730	1	0	0	1	2	NA	NA	NA	NA	NA	NA	NA	NA	NA	264798_at	Myosin family protein with Dil domain	31.1	cell.organisation
1267	met92 and AT4G30580	5.08694	met92	Glycerol	AT4G30580	1	0	0	1	2	NA	NA	NA	NA	NA	NA	NA	NA	NA	253624_at	Phospholipid/glycerol acyltransferase family protein	33.99	development.unspecified
1268	met92 and AT4G30590	5.08694	met92	Glycerol	AT4G30590	1	0	0	1	2	NA	NA	NA	NA	NA	NA	NA	NA	NA	253634_at	early nodulin-like protein 12	26.19	misc.plastocyanin-like
1269	met92 and AT4G30600	5.08694	met92	Glycerol	AT4G30600	1	0	0	1	2	NA	NA	NA	NA	NA	NA	NA	NA	NA	253625_at	signal recognition particle receptor alpha subunit family protein	29.3.4.99	protein.targeting.secretory pathway.unspecified
1270	met92 and AT4G30610	5.08694	met92	Glycerol	AT4G30610	1	0	0	1	2	NA	NA	NA	NA	NA	NA	NA	NA	NA	253579_at	alpha/beta-Hydrolases superfamily protein	17.3.2.99	hormone metabolism.brassinosteroid.signal transduction.other
1271	met92 and AT4G30620	5.08694	met92	Glycerol	AT4G30620	1	0	0	1	2	NA	NA	NA	NA	NA	NA	NA	NA	NA	253635_at	Uncharacterised BCR, YbaB family COG0718	35.2	not assigned.unknown
1272	met92 and AT4G30630	5.08694	met92	Glycerol	AT4G30630	1	0	0	1	2	NA	NA	NA	NA	NA	NA	NA	NA	NA	253640_at	unknown protein; BEST Arabidopsis thaliana protein match is: unknown protein (TAIR:AT5G57910.1); Has 33 Blast hits to 33 proteins in 10 species: Archae - 0; Bacteria - 0; Metazoa - 0; Fungi - 0; Plants - 33; Viruses - 0; Other Eukaryotes - 0 (source: NCBI BLink).	35.2	not assigned.unknown
1273	met92 and AT4G30640	5.08694	met92	Glycerol	AT4G30640	1	0	0	1	2	NA	NA	NA	NA	NA	NA	NA	NA	NA	253626_at	RNI-like superfamily protein	29.5.11.4.3.2	protein.degradation.ubiquitin.E3.SCF.FBOX
1274	met92 and AT4G30650	5.08694	met92	Glycerol	AT4G30650	1	0	0	1	2	NA	NA	NA	NA	NA	NA	NA	NA	NA	253627_at	Low temperature and salt responsive protein family	20.2.3	stress.abiotic.drought/salt
1275	met92 and AT4G30660	5.08694	met92	Glycerol	AT4G30660	1	0	0	1	2	NA	NA	NA	NA	NA	NA	NA	NA	NA	253581_at	Low temperature and salt responsive protein family	20.2.3	stress.abiotic.drought/salt
1276	met92 and AT4G30662	5.08694	met92	Glycerol	AT4G30662	1	0	0	1	2	NA	NA	NA	NA	NA	NA	NA	NA	NA	NA	NA
1277	met92 and AT4G30670	5.08694	met92	Glycerol	AT4G30670	1	0	0	1	2	NA	NA	NA	NA	NA	NA	NA	NA	NA	253582_at	Putative membrane lipoprotein	35.2	not assigned.unknown
1278	met92 and AT4G30680	5.08694	met92	Glycerol	AT4G30680	1	0	0	1	2	NA	NA	NA	NA	NA	NA	NA	NA	NA	253583_at	Initiation factor eIF-4 gamma, MA3	29.2.3	protein.synthesis.initiation
1279	met92 and AT4G30690	5.08694	met92	Glycerol	AT4G30690	1	0	0	1	2	NA	NA	NA	NA	NA	NA	NA	NA	NA	253597_at	Translation initiation factor 3 protein	29.2.3	protein.synthesis.initiation
1280	met92 and AT4G30700	5.08694	met92	Glycerol	AT4G30700	1	0	0	1	2	NA	NA	NA	NA	NA	NA	NA	NA	NA	253584_at	Pentatricopeptide repeat (PPR) superfamily protein	35.1.5	not assigned.no ontology.pentatricopeptide (PPR) repeat-containing protein
1281	met92 and AT4G30710	5.08694	met92	Glycerol	AT4G30710	1	0	0	1	2	NA	NA	NA	NA	NA	NA	NA	NA	NA	NA	NA
1282	met92 and AT4G30720	5.08694	met92	Glycerol	AT4G30720	1	0	0	1	2	NA	NA	NA	NA	NA	NA	NA	NA	NA	253585_at	FAD/NAD(P)-binding oxidoreductase family protein	35.2	not assigned.unknown
1283	met93 and AT1G60400	4.73878	met93	Lysine	AT1G60400	1	0	0	1	2	NA	NA	NA	NA	NA	NA	NA	NA	NA	257425_at	F-box/RNI-like superfamily protein	29.5.11.4.3.2	protein.degradation.ubiquitin.E3.SCF.FBOX
1284	met93 and AT1G60410	4.73878	met93	Lysine	AT1G60410	1	0	0	1	2	NA	NA	NA	NA	NA	NA	NA	NA	NA	NA	NA
1285	met93 and AT1G60450	4.73878	met93	Lysine	AT1G60450	1	0	0	1	2	NA	NA	NA	NA	NA	NA	NA	NA	NA	264245_at	galactinol synthase 7	3.1.1.2	minor CHO metabolism.raffinose family.galactinol synthases.putative
1286	met93 and AT1G60470	4.73878	met93	Lysine	AT1G60470	1	0	0	1	2	NA	NA	NA	NA	NA	NA	NA	NA	NA	264940_at	galactinol synthase 4	3.1.1.2	minor CHO metabolism.raffinose family.galactinol synthases.putative
1287	met93 and AT1G60480	4.73878	met93	Lysine	AT1G60480	1	0	0	1	2	NA	NA	NA	NA	NA	NA	NA	NA	NA	NA	NA
1288	met93 and AT1G60490	4.73878	met93	Lysine	AT1G60490	1	0	0	1	2	NA	NA	NA	NA	NA	NA	NA	NA	NA	264927_at	vacuolar protein sorting 34	30.9	signalling.lipids
1289	met93 and AT3G02310	6.90202	met93	Lysine	AT3G02310	1	0	0	1	2	NA	NA	NA	NA	NA	NA	NA	NA	NA	259124_at	K-box region and MADS-box transcription factor family protein	33.99	development.unspecified
1290	met93 and AT3G02315	6.90202	met93	Lysine	AT3G02315	1	0	0	1	2	NA	NA	NA	NA	NA	NA	NA	NA	NA	NA	NA
1291	met93 and AT3G02330	6.90202	met93	Lysine	AT3G02330	1	0	0	1	2	NA	NA	NA	NA	NA	NA	NA	NA	NA	256325_at	Pentatricopeptide repeat (PPR) superfamily protein	35.1.5	not assigned.no ontology.pentatricopeptide (PPR) repeat-containing protein
1292	met93 and AT3G02335	6.90202	met93	Lysine	AT3G02335	1	0	0	1	2	NA	NA	NA	NA	NA	NA	NA	NA	NA	NA	NA
1293	met93 and AT3G02370	6.90202	met93	Lysine	AT3G02370	1	0	0	1	2	NA	NA	NA	NA	NA	NA	NA	NA	NA	NA	NA
1294	met93 and AT3G02390	6.90202	met93	Lysine	AT3G02390	1	0	0	1	2	NA	NA	NA	NA	NA	NA	NA	NA	NA	258492_at	unknown protein; FUNCTIONS IN: molecular_function unknown; INVOLVED IN: biological_process unknown; LOCATED IN: chloroplast.	35.2	not assigned.unknown
1295	met93 and AT3G02410	6.90202	met93	Lysine	AT3G02410	1	0	0	1	2	NA	NA	NA	NA	NA	NA	NA	NA	NA	NA	NA
1296	met93 and AT3G02430	6.90202	met93	Lysine	AT3G02430	1	0	0	1	2	NA	NA	NA	NA	NA	NA	NA	NA	NA	NA	NA
1297	met93 and AT3G02440	6.90202	met93	Lysine	AT3G02440	1	0	0	1	2	NA	NA	NA	NA	NA	NA	NA	NA	NA	258479_at	TRICHOME BIREFRINGENCE-LIKE 20	35.2	not assigned.unknown
1298	met93 and AT3G02450	6.90202	met93	Lysine	AT3G02450	1	0	0	1	2	NA	NA	NA	NA	NA	NA	NA	NA	NA	258494_at	cell division protein ftsH, putative	31.2	cell.division
1299	met93 and AT3G02470	6.90202	met93	Lysine	AT3G02470	1	0	0	1	2	NA	NA	NA	NA	NA	NA	NA	NA	NA	NA	NA
1300	met93 and AT3G02468	6.90202	met93	Lysine	AT3G02468	1	0	0	1	2	NA	NA	NA	NA	NA	NA	NA	NA	NA	NA	NA
1301	met93 and AT3G02480	6.90202	met93	Lysine	AT3G02480	1	0	0	1	2	NA	NA	NA	NA	NA	NA	NA	NA	NA	258498_at	Late embryogenesis abundant protein (LEA) family protein	17.1.3	hormone metabolism.abscisic acid.induced-regulated-responsive-activated
1302	met93 and AT3G02493	6.90202	met93	Lysine	AT3G02493	1	0	0	1	2	NA	NA	NA	NA	NA	NA	NA	NA	NA	NA	NA
1303	met93 and AT3G02500	6.90202	met93	Lysine	AT3G02500	1	0	0	1	2	NA	NA	NA	NA	NA	NA	NA	NA	NA	258503_at	unknown protein; BEST Arabidopsis thaliana protein match is: unknown protein (TAIR:AT5G16030.1); Has 49 Blast hits to 49 proteins in 10 species: Archae - 0; Bacteria - 0; Metazoa - 0; Fungi - 0; Plants - 49; Viruses - 0; Other Eukaryotes - 0 (source: NCBI BLink).	35.2	not assigned.unknown
1304	met94 and AT1G07590	5.16657	met94	Ornithine	AT1G07590	1	0	0	1	2	NA	NA	NA	NA	NA	NA	NA	NA	NA	261088_at	Tetratricopeptide repeat (TPR)-like superfamily protein	27.3.67	RNA.regulation of transcription.putative transcription regulator
1305	met94 and AT1G07600	5.16657	met94	Ornithine	AT1G07600	1	0	0	1	2	NA	NA	NA	NA	NA	NA	NA	NA	NA	NA	NA
1306	met94 and AT1G07620	5.16657	met94	Ornithine	AT1G07620	1	0	0	1	2	NA	NA	NA	NA	NA	NA	NA	NA	NA	NA	NA
1307	met94 and AT1G07630	5.16657	met94	Ornithine	AT1G07630	1	0	0	1	2	NA	NA	NA	NA	NA	NA	NA	NA	NA	261413_at	pol-like 5	26.13	misc.acid and other phosphatases
1308	met94 and AT1G07640	5.16657	met94	Ornithine	AT1G07640	1	0	0	1	2	NA	NA	NA	NA	NA	NA	NA	NA	NA	261409_at	Dof-type zinc finger DNA-binding family protein	16.5.1.2.3	secondary metabolism.sulfur-containing.glucosinolates.regulation.indole	27.3.8	RNA.regulation of transcription.C2C2(Zn) DOF zinc finger family
1309	met94 and AT1G07645	5.16657	met94	Ornithine	AT1G07645	1	0	0	1	2	NA	NA	NA	NA	NA	NA	NA	NA	NA	NA	NA
1310	met94 and AT1G07660	5.16657	met94	Ornithine	AT1G07660	1	0	0	1	2	NA	NA	NA	NA	NA	NA	NA	NA	NA	NA	NA
1311	met94 and AT1G07670	5.16657	met94	Ornithine	AT1G07670	1	0	0	1	2	NA	NA	NA	NA	NA	NA	NA	NA	NA	NA	NA
1312	met94 and AT1G07680	5.16657	met94	Ornithine	AT1G07680	1	0	0	1	2	NA	NA	NA	NA	NA	NA	NA	NA	NA	261432_at	unknown protein; FUNCTIONS IN: molecular_function unknown; INVOLVED IN: biological_process unknown; LOCATED IN: endomembrane system; BEST Arabidopsis thaliana protein match is: unknown protein (TAIR:AT5G23903.1); Has 7 Blast hits to 7 proteins in 2 species: Archae - 0; Bacteria - 0; Metazoa - 0; Fungi - 0; Plants - 7; Viruses - 0; Other Eukaryotes - 0 (source: NCBI BLink).	35.2	not assigned.unknown
1313	met94 and AT1G07690	5.16657	met94	Ornithine	AT1G07690	1	0	0	1	2	NA	NA	NA	NA	NA	NA	NA	NA	NA	261466_at	FUNCTIONS IN: molecular_function unknown; INVOLVED IN: biological_process unknown; LOCATED IN: endomembrane system; EXPRESSED IN: root; CONTAINS InterPro DOMAIN/s: Orthoreovirus membrane fusion p10 (InterPro:IPR009854); BEST Arabidopsis thaliana protein match is: unknown protein (TAIR:AT1G54950.1); Has 11 Blast hits to 11 proteins in 4 species: Archae - 0; Bacteria - 2; Metazoa - 0; Fungi - 0; Pl…	35.2	not assigned.unknown
1314	met94 and AT1G07705	5.16657	met94	Ornithine	AT1G07705	1	0	0	1	2	NA	NA	NA	NA	NA	NA	NA	NA	NA	261465_at	NOT2 / NOT3 / NOT5 family	35.1	not assigned.no ontology
1315	met94 and AT1G07702	5.16657	met94	Ornithine	AT1G07702	1	0	0	1	2	NA	NA	NA	NA	NA	NA	NA	NA	NA	NA	NA
1316	met94 and AT1G07710	5.16657	met94	Ornithine	AT1G07710	1	0	0	1	2	NA	NA	NA	NA	NA	NA	NA	NA	NA	NA	NA
1317	met94 and AT1G07720	5.16657	met94	Ornithine	AT1G07720	1	0	0	1	2	NA	NA	NA	NA	NA	NA	NA	NA	NA	261420_at	3-ketoacyl-CoA synthase 3	11.1.10	lipid metabolism.FA synthesis and FA elongation.beta ketoacyl CoA synthase
1318	met94 and AT1G07725	5.16657	met94	Ornithine	AT1G07725	1	0	0	1	2	NA	NA	NA	NA	NA	NA	NA	NA	NA	NA	NA
1319	met94 and AT1G07728	5.16657	met94	Ornithine	AT1G07728	1	0	0	1	2	NA	NA	NA	NA	NA	NA	NA	NA	NA	NA	NA
1320	met94 and AT1G07740	5.16657	met94	Ornithine	AT1G07740	1	0	0	1	2	NA	NA	NA	NA	NA	NA	NA	NA	NA	261463_at	Tetratricopeptide repeat (TPR)-like superfamily protein	35.1.5	not assigned.no ontology.pentatricopeptide (PPR) repeat-containing protein
1321	met94 and AT1G07730	5.16657	met94	Ornithine	AT1G07730	1	0	0	1	2	NA	NA	NA	NA	NA	NA	NA	NA	NA	NA	NA
1322	met94 and AT1G07745	5.16657	met94	Ornithine	AT1G07745	1	0	0	1	2	NA	NA	NA	NA	NA	NA	NA	NA	NA	261437_at	homolog of RAD51 D	28.2	DNA.repair
1323	met94 and AT1G07747	5.16657	met94	Ornithine	AT1G07747	1	0	0	1	2	NA	NA	NA	NA	NA	NA	NA	NA	NA	NA	NA
1324	met94 and AT1G07750	5.16657	met94	Ornithine	AT1G07750	1	0	0	1	2	NA	NA	NA	NA	NA	NA	NA	NA	NA	261415_at	RmlC-like cupins superfamily protein	33.1	development.storage proteins
1325	met94 and AT3G33006	4.78678	met94	Ornithine	AT3G33006	1	0	0	1	2	NA	NA	NA	NA	NA	NA	NA	NA	NA	NA	NA
1326	met94 and AT3G33008	4.78678	met94	Ornithine	AT3G33008	1	0	0	1	2	NA	NA	NA	NA	NA	NA	NA	NA	NA	NA	NA
1327	met94 and AT3G33009	4.78678	met94	Ornithine	AT3G33009	1	0	0	1	2	NA	NA	NA	NA	NA	NA	NA	NA	NA	NA	NA
1328	met94 and AT3G33011	4.78678	met94	Ornithine	AT3G33011	1	0	0	1	2	NA	NA	NA	NA	NA	NA	NA	NA	NA	NA	NA
1329	met94 and AT3G33010	4.78678	met94	Ornithine	AT3G33010	1	0	0	1	2	NA	NA	NA	NA	NA	NA	NA	NA	NA	NA	NA
1330	met94 and AT3G33025	4.78678	met94	Ornithine	AT3G33025	1	0	0	1	2	NA	NA	NA	NA	NA	NA	NA	NA	NA	NA	NA
1331	met94 and AT3G33030	4.78678	met94	Ornithine	AT3G33030	1	0	0	1	2	NA	NA	NA	NA	NA	NA	NA	NA	NA	NA	NA
1332	met94 and AT3G33035	4.78678	met94	Ornithine	AT3G33035	1	0	0	1	2	NA	NA	NA	NA	NA	NA	NA	NA	NA	NA	NA
1333	met94 and AT3G33045	4.78678	met94	Ornithine	AT3G33045	1	0	0	1	2	NA	NA	NA	NA	NA	NA	NA	NA	NA	NA	NA
1334	met94 and AT3G33055	4.78678	met94	Ornithine	AT3G33055	1	0	0	1	2	NA	NA	NA	NA	NA	NA	NA	NA	NA	NA	NA
1335	met94 and AT3G33448	4.50016	met94	Ornithine	AT3G33448	1	0	0	1	2	NA	NA	NA	NA	NA	NA	NA	NA	NA	NA	NA
1336	met94 and AT3G33377	4.50016	met94	Ornithine	AT3G33377	1	0	0	1	2	NA	NA	NA	NA	NA	NA	NA	NA	NA	NA	NA
1337	met94 and AT3G33235	4.50016	met94	Ornithine	AT3G33235	1	0	0	1	2	NA	NA	NA	NA	NA	NA	NA	NA	NA	NA	NA
1338	met94 and AT3G35003	4.50016	met94	Ornithine	AT3G35003	1	0	0	1	2	NA	NA	NA	NA	NA	NA	NA	NA	NA	NA	NA
1339	met94 and AT3G33230	4.50016	met94	Ornithine	AT3G33230	1	0	0	1	2	NA	NA	NA	NA	NA	NA	NA	NA	NA	NA	NA
1340	met94 and AT3G33225	4.50016	met94	Ornithine	AT3G33225	1	0	0	1	2	NA	NA	NA	NA	NA	NA	NA	NA	NA	NA	NA
1341	met94 and AT3G33215	4.50016	met94	Ornithine	AT3G33215	1	0	0	1	2	NA	NA	NA	NA	NA	NA	NA	NA	NA	NA	NA
1342	met94 and AT3G33205	4.50016	met94	Ornithine	AT3G33205	1	0	0	1	2	NA	NA	NA	NA	NA	NA	NA	NA	NA	NA	NA
1343	met94 and AT3G33201	4.50016	met94	Ornithine	AT3G33201	1	0	0	1	2	NA	NA	NA	NA	NA	NA	NA	NA	NA	NA	NA
1344	met94 and AT3G33197	4.50016	met94	Ornithine	AT3G33197	1	0	0	1	2	NA	NA	NA	NA	NA	NA	NA	NA	NA	NA	NA
1345	met94 and AT3G34299	4.50016	met94	Ornithine	AT3G34299	1	0	0	1	2	NA	NA	NA	NA	NA	NA	NA	NA	NA	NA	NA
1346	met94 and AT3G35707	4.50016	met94	Ornithine	AT3G35707	1	0	0	1	2	NA	NA	NA	NA	NA	NA	NA	NA	NA	NA	NA
1347	met94 and AT3G53280	4.63889	met94	Ornithine	AT3G53280	1	0	0	1	2	NA	NA	NA	NA	NA	NA	NA	NA	NA	251987_at	cytochrome p450 71b5	26.1	misc.cytochrome P450
1348	met94 and AT3G53290	4.63889	met94	Ornithine	AT3G53290	1	0	0	1	2	NA	NA	NA	NA	NA	NA	NA	NA	NA	251978_at	cytochrome P450, family 71, subfamily B, polypeptide 30 pseudogene	26.1	misc.cytochrome P450
1349	met94 and AT3G53294	4.63889	met94	Ornithine	AT3G53294	1	0	0	1	2	NA	NA	NA	NA	NA	NA	NA	NA	NA	NA	NA
1350	met94 and AT3G53300	4.63889	met94	Ornithine	AT3G53300	1	0	0	1	2	NA	NA	NA	NA	NA	NA	NA	NA	NA	251988_at	cytochrome P450, family 71, subfamily B, polypeptide 31	26.1	misc.cytochrome P450
1351	met94 and AT3G53305	4.63889	met94	Ornithine	AT3G53305	1	0	0	1	2	NA	NA	NA	NA	NA	NA	NA	NA	NA	NA	NA
1352	met94 and AT3G53330	4.63889	met94	Ornithine	AT3G53330	1	0	0	1	2	NA	NA	NA	NA	NA	NA	NA	NA	NA	NA	NA
1353	met94 and AT3G53340	4.63889	met94	Ornithine	AT3G53340	1	0	0	1	2	NA	NA	NA	NA	NA	NA	NA	NA	NA	251991_at	nuclear factor Y, subunit B10	27.3.15	RNA.regulation of transcription.CCAAT box binding factor family, HAP3
1354	met94 and AT3G53342	4.63889	met94	Ornithine	AT3G53342	1	0	0	1	2	NA	NA	NA	NA	NA	NA	NA	NA	NA	NA	NA
1355	met94 and AT3G53350	4.63889	met94	Ornithine	AT3G53350	1	0	0	1	2	NA	NA	NA	NA	NA	NA	NA	NA	NA	251992_at	ROP interactive partner 4	31.1	cell.organisation
1356	met94 and AT3G53365	4.63889	met94	Ornithine	AT3G53365	1	0	0	1	2	NA	NA	NA	NA	NA	NA	NA	NA	NA	NA	NA
1357	met94 and AT3G53370	4.63889	met94	Ornithine	AT3G53370	1	0	0	1	2	NA	NA	NA	NA	NA	NA	NA	NA	NA	251964_at	S1FA-like DNA-binding protein	27.3.81	RNA.regulation of transcription.S1FA
1358	met94 and AT3G53380	4.63889	met94	Ornithine	AT3G53380	1	0	0	1	2	NA	NA	NA	NA	NA	NA	NA	NA	NA	251966_at	Concanavalin A-like lectin protein kinase family protein	29.4	protein.postranslational modification
1359	met94 and AT3G33130	4.98887	met94	Ornithine	AT3G33130	1	0	0	1	2	NA	NA	NA	NA	NA	NA	NA	NA	NA	NA	NA
1360	met94 and AT3G33131	4.98887	met94	Ornithine	AT3G33131	1	0	0	1	2	NA	NA	NA	NA	NA	NA	NA	NA	NA	NA	NA
1361	met94 and AT3G33133	4.98887	met94	Ornithine	AT3G33133	1	0	0	1	2	NA	NA	NA	NA	NA	NA	NA	NA	NA	NA	NA
1362	met94 and AT3G33136	4.98887	met94	Ornithine	AT3G33136	1	0	0	1	2	NA	NA	NA	NA	NA	NA	NA	NA	NA	NA	NA
1363	met94 and AT3G33139	4.98887	met94	Ornithine	AT3G33139	1	0	0	1	2	NA	NA	NA	NA	NA	NA	NA	NA	NA	NA	NA
1364	met94 and AT3G33142	4.98887	met94	Ornithine	AT3G33142	1	0	0	1	2	NA	NA	NA	NA	NA	NA	NA	NA	NA	NA	NA
1365	met94 and AT3G33145	4.98887	met94	Ornithine	AT3G33145	1	0	0	1	2	NA	NA	NA	NA	NA	NA	NA	NA	NA	NA	NA
1366	met94 and AT3G33148	4.98887	met94	Ornithine	AT3G33148	1	0	0	1	2	NA	NA	NA	NA	NA	NA	NA	NA	NA	NA	NA
1367	met94 and AT3G33151	4.98887	met94	Ornithine	AT3G33151	1	0	0	1	2	NA	NA	NA	NA	NA	NA	NA	NA	NA	NA	NA
1368	met94 and AT3G33154	4.98887	met94	Ornithine	AT3G33154	1	0	0	1	2	NA	NA	NA	NA	NA	NA	NA	NA	NA	NA	NA
1369	met94 and AT3G33157	4.98887	met94	Ornithine	AT3G33157	1	0	0	1	2	NA	NA	NA	NA	NA	NA	NA	NA	NA	NA	NA
1370	met81 and AT2G17265	5.297	met81	Homoserine	AT2G17265	1	0	0	0	1	NA	NA	NA	NA	NA	NA	NA	NA	NA	264855_at	homoserine kinase	13.1.3.6.1.4	amino acid metabolism.synthesis.aspartate family.misc.homoserine.homoserine kinase
1371	met02 and AT3G11180	4.86039	met02	Proline	AT3G11180	1	0	0	0	1	NA	NA	NA	NA	NA	NA	NA	NA	NA	256435_at	2-oxoglutarate (2OG) and Fe(II)-dependent oxygenase superfamily protein	16.8.1	secondary metabolism.flavonoids.anthocyanins
1372	met46/28 and AT5G53990	4.81928	met46/28	Sinapic acid	AT5G53990	1	0	0	0	1	NA	NA	NA	NA	NA	NA	NA	NA	NA	248209_at	UDP-Glycosyltransferase superfamily protein,FUNCTIONS IN: transferase activity, transferring glycosyl groups	16.8.3	secondary metabolism.flavonoids.dihydroflavonols
1373	met46/28 and AT5G54010	4.81928	met46/28	Sinapic acid	AT5G54010	1	0	0	0	1	NA	NA	NA	NA	NA	NA	NA	NA	NA	248211_at	Encodes a flavonoid 3-O-glucoside:2″-O-glucosyltransferase that determines pollen-specific flavonol structure	16.8.3	secondary metabolism.flavonoids.dihydroflavonols
1374	met46/28 and AT5G54080	4.81928	met46/28	Sinapic acid	AT5G54060	1	0	0	0	1	NA	NA	NA	NA	NA	NA	NA	NA	NA	248185_at	Encodes a anthocyanin 3-O-glucoside: 2"-O-xylosyl-transferase involved in anthocyanin modification that converts cyanidin 3-O-glucoside to cyanidin 3-O-xylosyl(1->2)glucoside. Its preferred sugar donor is UDP-xylose.	16.8.3	secondary metabolism.flavonoids.dihydroflavonols
1375	met52 and AT5G54080	NA	met52	Tyrosine	AT5G54080	0	1	0	0	1	0	0.776155	NA	0.8472	NA	0.726877	0.74	NA	4	248193_at	Encodes a homogentisate 1,2-dioxygenase that can convert homogentisate to malylacetoacetate and is likely to be involved in tyrosine catabolism	13.2.6.2	amino acid metabolism.degradation.aromatic aa.tyrosine
1376	met61 and AT4G28680	8.89	met61	TyrDC	AT4G28680	1	0	0	0	1	NA	NA	NA	NA	NA	NA	NA	NA	NA	253788_at	encode a stress-induced tyrosine decarboxylase	16.4.1	secondary metabolism.N misc.alkaloid-like
1377	met81 and AT2G17265	5.297	met81	Homoserine	AT2G17265	1	0	0	0	1	NA	NA	NA	NA	NA	NA	NA	NA	NA	264855_at	homoserine kinase	13.1.3.6.1.4	amino acid metabolism.synthesis.aspartate family.misc.homoserine.homoserine kinase
1378	met02 and AT3G11180	4.86039	met02	Proline	AT3G11180	1	0	0	0	1	NA	NA	NA	NA	NA	NA	NA	NA	NA	256435_at	2-oxoglutarate (2OG) and Fe(II)-dependent oxygenase superfamily protein	16.8.1	secondary metabolism.flavonoids.anthocyanins
1379	met46 and AT5G53990	4.81928	met46	Sinapic acid (trans)	AT5G53990	1	0	0	0	1	NA	NA	NA	NA	NA	NA	NA	NA	NA	248209_at	UDP-Glycosyltransferase superfamily protein,FUNCTIONS IN: transferase activity, transferring glycosyl groups	16.8.3	secondary metabolism.flavonoids.dihydroflavonols
1380	met46 and AT5G54010	4.81928	met46	Sinapic acid (trans)	AT5G54010	1	0	0	0	1	NA	NA	NA	NA	NA	NA	NA	NA	NA	248211_at	Encodes a flavonoid 3-O-glucoside:2″-O-glucosyltransferase that determines pollen-specific flavonol structure	16.8.3	secondary metabolism.flavonoids.dihydroflavonols
1381	met46 and AT5G54060	4.81928	met46	Sinapic acid (trans)	AT5G54060	1	0	0	0	1	NA	NA	NA	NA	NA	NA	NA	NA	NA	248185_at	Encodes a anthocyanin 3-O-glucoside: 2"-O-xylosyl-transferase involved in anthocyanin modification that converts cyanidin 3-O-glucoside to cyanidin 3-O-xylosyl(1->2)glucoside. Its preferred sugar donor is UDP-xylose.	16.8.3	secondary metabolism.flavonoids.dihydroflavonols
1382	met52 and AT5G54080	NA	met52	Tyrosine	AT5G54080	0	1	0	0	1	0	0.776155	NA	0.8472	NA	0.726877	0.74	NA	4	248193_at	Encodes a homogentisate 1,2-dioxygenase that can convert homogentisate to malylacetoacetate and is likely to be involved in tyrosine catabolism	13.2.6.2	amino acid metabolism.degradation.aromatic aa.tyrosine
1383	met52 and AT5G53970	NA	met52	Tyrosine	AT5G53970	0	1	0	0	1	-0.688498	0	0.684619	0	0	0.671488	-0.653489	-0.574201	5	248207_at	encodes tyrosine aminotransferase which is strongly induced upon aging and coronatine treatment	13.2.6.2	amino acid metabolism.degradation.aromatic aa.tyrosine
1384	met52 and AT5G53970	NA	met52	Tyrosine	AT5G53970	0	1	0	0	1	-0.688498	0	0.684619	0	0	0.671488	-0.653489	-0.574201	5	248207_at	encodes tyrosine aminotransferase which is strongly induced upon aging and coronatine treatment	13.2.6.2	amino acid metabolism.degradation.aromatic aa.tyrosine
